# Supplementary material for: Poplar carbohydrate‐active enzymes: whole‐genome annotation and functional analyses based on RNA expression data
Source: Plant J. 2019 Jul 1;99(4):589–609. doi: 10.1111/tpj.14417 (PMC6852159; doi:10.1111/tpj.14417)
Supplement: Supplementary file 4 — Table S1. List of annotated glycoside hydrolases (GHs) in P. trichocarpa genome v3.0. Table S2. List of annotated glycosyl transferases (GTs) in P. trichocarpa genome v3.0. Table S3. List of annotated polysaccharide lyases (PLs) in P. trichocarpa genome v3.0. Table S4. List of annotated carbohydrate esterases (CEs) in P. trichocarpa genome v3.0. Table S5. List of annotated auxiliary activities (AAs) in P. trichocarpa genome v3.0. Table S6. List of annotated expansins (EXPN) in P. trichocarpa genome v3.0. Table S7. List of annotated carbohydrate binding motifs (CBMs) in P. trichocarpa genome v3.0. Table S8. Arabidopsis thaliana auxiliary activities (AAs). [file TPJ-99-589-s004.xlsx]

## Sheet: Tab S1-GH
Table S1. List of all annotated glycoside hydrolases (GHs) in P. trichocarpa genome v 3.0.
V3_Protein Id	Description	Defline	Comments to model	V1- Gene model	V1-CAZy_ID*	P. trichocarpa name	Other poplar published names	cDNA accession No./ Uniprot Ids	Prefered name	Note	Reference 1	Reference 2	Reference 3	Reference 4	Reference 5	Reference 6	Reference 7	Reference 8
Potri.T019200	GH1	Glycoside Hydrolase Family 1 protein		fgenesh1_pg.C_LG_IV000939	GH1_2						Geisler-Lee J, Geisler M, Coutinho PM, Segerman B, Nishikubo N, Takahashi J, Aspeborg H, Djerbi S, Master E, Andersson-Gunnerås S, Sundberg B, Karpinski S, Teeri TT, Kleczkowski LA, Henrissat B, Mellerowicz EJ ( 2006). Poplar Carbohydrate-Active Enzymes (CAZymes). Gene identification and expression analyses. Plant Physiol 140: 946-962.PMID:16415215
Potri.011G130200	GH1	Glycoside Hydrolase Family 1 protein	fragment (too short at N-term);	eugene3.00111059	GH1_7						Geisler-Lee J, Geisler M, Coutinho PM, Segerman B, Nishikubo N, Takahashi J, Aspeborg H, Djerbi S, Master E, Andersson-Gunnerås S, Sundberg B, Karpinski S, Teeri TT, Kleczkowski LA, Henrissat B, Mellerowicz EJ ( 2006). Poplar Carbohydrate-Active Enzymes (CAZymes). Gene identification and expression analyses. Plant Physiol 140: 946-962.PMID:16415215
Potri.008G101800	GH1	Glycoside Hydrolase Family 1 protein		eugene3.00080952	GH1_8						Geisler-Lee J, Geisler M, Coutinho PM, Segerman B, Nishikubo N, Takahashi J, Aspeborg H, Djerbi S, Master E, Andersson-Gunnerås S, Sundberg B, Karpinski S, Teeri TT, Kleczkowski LA, Henrissat B, Mellerowicz EJ ( 2006). Poplar Carbohydrate-Active Enzymes (CAZymes). Gene identification and expression analyses. Plant Physiol 140: 946-962.PMID:16415215
Potri.005G059100	GH1	Glycoside Hydrolase Family 1 protein		eugene3.00700012	GH1_9						Geisler-Lee J, Geisler M, Coutinho PM, Segerman B, Nishikubo N, Takahashi J, Aspeborg H, Djerbi S, Master E, Andersson-Gunnerås S, Sundberg B, Karpinski S, Teeri TT, Kleczkowski LA, Henrissat B, Mellerowicz EJ ( 2006). Poplar Carbohydrate-Active Enzymes (CAZymes). Gene identification and expression analyses. Plant Physiol 140: 946-962.PMID:16415215
Potri.001G227300	GH1	Glycoside Hydrolase Family 1 protein		fgenesh1_pg.C_scaffold_148000007	GH1_10						Geisler-Lee J, Geisler M, Coutinho PM, Segerman B, Nishikubo N, Takahashi J, Aspeborg H, Djerbi S, Master E, Andersson-Gunnerås S, Sundberg B, Karpinski S, Teeri TT, Kleczkowski LA, Henrissat B, Mellerowicz EJ ( 2006). Poplar Carbohydrate-Active Enzymes (CAZymes). Gene identification and expression analyses. Plant Physiol 140: 946-962.PMID:16415215
Potri.019G010800	GH1	Glycoside Hydrolase Family 1 protein		eugene3.01850001	GH1_11						Geisler-Lee J, Geisler M, Coutinho PM, Segerman B, Nishikubo N, Takahashi J, Aspeborg H, Djerbi S, Master E, Andersson-Gunnerås S, Sundberg B, Karpinski S, Teeri TT, Kleczkowski LA, Henrissat B, Mellerowicz EJ ( 2006). Poplar Carbohydrate-Active Enzymes (CAZymes). Gene identification and expression analyses. Plant Physiol 140: 946-962.PMID:16415215
Potri.001G227500	GH1	Glycoside Hydrolase Family 1 protein		eugene3.129580001	GH1_12						Geisler-Lee J, Geisler M, Coutinho PM, Segerman B, Nishikubo N, Takahashi J, Aspeborg H, Djerbi S, Master E, Andersson-Gunnerås S, Sundberg B, Karpinski S, Teeri TT, Kleczkowski LA, Henrissat B, Mellerowicz EJ ( 2006). Poplar Carbohydrate-Active Enzymes (CAZymes). Gene identification and expression analyses. Plant Physiol 140: 946-962.PMID:16415215
Potri.002G219600	GH1	Glycoside Hydrolase Family 1 protein		fgenesh1_pm.C_LG_II000935	GH1_13						Geisler-Lee J, Geisler M, Coutinho PM, Segerman B, Nishikubo N, Takahashi J, Aspeborg H, Djerbi S, Master E, Andersson-Gunnerås S, Sundberg B, Karpinski S, Teeri TT, Kleczkowski LA, Henrissat B, Mellerowicz EJ ( 2006). Poplar Carbohydrate-Active Enzymes (CAZymes). Gene identification and expression analyses. Plant Physiol 140: 946-962.PMID:16415215
Potri.001G227600	GH1	Glycoside Hydrolase Family 1 protein		eugene3.01480020	GH1_16						Geisler-Lee J, Geisler M, Coutinho PM, Segerman B, Nishikubo N, Takahashi J, Aspeborg H, Djerbi S, Master E, Andersson-Gunnerås S, Sundberg B, Karpinski S, Teeri TT, Kleczkowski LA, Henrissat B, Mellerowicz EJ ( 2006). Poplar Carbohydrate-Active Enzymes (CAZymes). Gene identification and expression analyses. Plant Physiol 140: 946-962.PMID:16415215
Potri.001G227400	GH1	Glycoside Hydrolase Family 1 protein		fgenesh1_pg.C_scaffold_16415000001	GH1_20						Geisler-Lee J, Geisler M, Coutinho PM, Segerman B, Nishikubo N, Takahashi J, Aspeborg H, Djerbi S, Master E, Andersson-Gunnerås S, Sundberg B, Karpinski S, Teeri TT, Kleczkowski LA, Henrissat B, Mellerowicz EJ ( 2006). Poplar Carbohydrate-Active Enzymes (CAZymes). Gene identification and expression analyses. Plant Physiol 140: 946-962.PMID:16415215
Potri.001G223900	GH1	Glycoside Hydrolase Family 1 protein		fgenesh1_pg.C_LG_I001150	GH1_21						Geisler-Lee J, Geisler M, Coutinho PM, Segerman B, Nishikubo N, Takahashi J, Aspeborg H, Djerbi S, Master E, Andersson-Gunnerås S, Sundberg B, Karpinski S, Teeri TT, Kleczkowski LA, Henrissat B, Mellerowicz EJ ( 2006). Poplar Carbohydrate-Active Enzymes (CAZymes). Gene identification and expression analyses. Plant Physiol 140: 946-962.PMID:16415215
Potri.001G223700	GH1	Glycoside Hydrolase Family 1 protein		eugene3.00011125	GH1_23						Geisler-Lee J, Geisler M, Coutinho PM, Segerman B, Nishikubo N, Takahashi J, Aspeborg H, Djerbi S, Master E, Andersson-Gunnerås S, Sundberg B, Karpinski S, Teeri TT, Kleczkowski LA, Henrissat B, Mellerowicz EJ ( 2006). Poplar Carbohydrate-Active Enzymes (CAZymes). Gene identification and expression analyses. Plant Physiol 140: 946-962.PMID:16415215
Potri.004G019700	GH1	Glycoside Hydrolase Family 1 protein		estExt_fgenesh1_pg_v1.C_55560001	GH1_25						Geisler-Lee J, Geisler M, Coutinho PM, Segerman B, Nishikubo N, Takahashi J, Aspeborg H, Djerbi S, Master E, Andersson-Gunnerås S, Sundberg B, Karpinski S, Teeri TT, Kleczkowski LA, Henrissat B, Mellerowicz EJ ( 2006). Poplar Carbohydrate-Active Enzymes (CAZymes). Gene identification and expression analyses. Plant Physiol 140: 946-962.PMID:16415215
Potri.004G109200	GH1	Glycoside Hydrolase Family 1 protein		eugene3.02990006	GH1_27						Geisler-Lee J, Geisler M, Coutinho PM, Segerman B, Nishikubo N, Takahashi J, Aspeborg H, Djerbi S, Master E, Andersson-Gunnerås S, Sundberg B, Karpinski S, Teeri TT, Kleczkowski LA, Henrissat B, Mellerowicz EJ ( 2006). Poplar Carbohydrate-Active Enzymes (CAZymes). Gene identification and expression analyses. Plant Physiol 140: 946-962.PMID:16415215
Potri.001G222800	GH1	Glycoside Hydrolase Family 1 protein		eugene3.00011124	GH1_28						Geisler-Lee J, Geisler M, Coutinho PM, Segerman B, Nishikubo N, Takahashi J, Aspeborg H, Djerbi S, Master E, Andersson-Gunnerås S, Sundberg B, Karpinski S, Teeri TT, Kleczkowski LA, Henrissat B, Mellerowicz EJ ( 2006). Poplar Carbohydrate-Active Enzymes (CAZymes). Gene identification and expression analyses. Plant Physiol 140: 946-962.PMID:16415215
Potri.004G110200	GH1	Glycoside Hydrolase Family 1 protein		fgenesh1_pg.C_LG_IV000952	GH1_29						Geisler-Lee J, Geisler M, Coutinho PM, Segerman B, Nishikubo N, Takahashi J, Aspeborg H, Djerbi S, Master E, Andersson-Gunnerås S, Sundberg B, Karpinski S, Teeri TT, Kleczkowski LA, Henrissat B, Mellerowicz EJ ( 2006). Poplar Carbohydrate-Active Enzymes (CAZymes). Gene identification and expression analyses. Plant Physiol 140: 946-962.PMID:16415215
Potri.004G019300	GH1	Glycoside Hydrolase Family 1 protein		fgenesh1_pg.C_LG_IV000069	GH1_30						Geisler-Lee J, Geisler M, Coutinho PM, Segerman B, Nishikubo N, Takahashi J, Aspeborg H, Djerbi S, Master E, Andersson-Gunnerås S, Sundberg B, Karpinski S, Teeri TT, Kleczkowski LA, Henrissat B, Mellerowicz EJ ( 2006). Poplar Carbohydrate-Active Enzymes (CAZymes). Gene identification and expression analyses. Plant Physiol 140: 946-962.PMID:16415215
Potri.008G094200	GH1	Glycoside Hydrolase Family 1 protein		fgenesh1_pm.C_LG_VIII000352	GH1_31						Geisler-Lee J, Geisler M, Coutinho PM, Segerman B, Nishikubo N, Takahashi J, Aspeborg H, Djerbi S, Master E, Andersson-Gunnerås S, Sundberg B, Karpinski S, Teeri TT, Kleczkowski LA, Henrissat B, Mellerowicz EJ ( 2006). Poplar Carbohydrate-Active Enzymes (CAZymes). Gene identification and expression analyses. Plant Physiol 140: 946-962.PMID:16415215
Potri.001G223500	GH1	Glycoside Hydrolase Family 1 protein		estExt_Genewise1_v1.C_1490024	GH1_32						Geisler-Lee J, Geisler M, Coutinho PM, Segerman B, Nishikubo N, Takahashi J, Aspeborg H, Djerbi S, Master E, Andersson-Gunnerås S, Sundberg B, Karpinski S, Teeri TT, Kleczkowski LA, Henrissat B, Mellerowicz EJ ( 2006). Poplar Carbohydrate-Active Enzymes (CAZymes). Gene identification and expression analyses. Plant Physiol 140: 946-962.PMID:16415215
Potri.010G178800	GH1	Glycoside Hydrolase Family 1 protein		estExt_fgenesh1_pm_v1.C_LG_X0568	GH1_33						Geisler-Lee J, Geisler M, Coutinho PM, Segerman B, Nishikubo N, Takahashi J, Aspeborg H, Djerbi S, Master E, Andersson-Gunnerås S, Sundberg B, Karpinski S, Teeri TT, Kleczkowski LA, Henrissat B, Mellerowicz EJ ( 2006). Poplar Carbohydrate-Active Enzymes (CAZymes). Gene identification and expression analyses. Plant Physiol 140: 946-962.PMID:16415215
Potri.001G227200	GH1	Glycoside Hydrolase Family 1 protein		eugene3.01480007	GH1_34						Geisler-Lee J, Geisler M, Coutinho PM, Segerman B, Nishikubo N, Takahashi J, Aspeborg H, Djerbi S, Master E, Andersson-Gunnerås S, Sundberg B, Karpinski S, Teeri TT, Kleczkowski LA, Henrissat B, Mellerowicz EJ ( 2006). Poplar Carbohydrate-Active Enzymes (CAZymes). Gene identification and expression analyses. Plant Physiol 140: 946-962.PMID:16415215
Potri.010G159900	GH1	Glycoside Hydrolase Family 1 protein		fgenesh1_pm.C_LG_X000515	GH1_35						Geisler-Lee J, Geisler M, Coutinho PM, Segerman B, Nishikubo N, Takahashi J, Aspeborg H, Djerbi S, Master E, Andersson-Gunnerås S, Sundberg B, Karpinski S, Teeri TT, Kleczkowski LA, Henrissat B, Mellerowicz EJ ( 2006). Poplar Carbohydrate-Active Enzymes (CAZymes). Gene identification and expression analyses. Plant Physiol 140: 946-962.PMID:16415215
Potri.001G015100	GH1	Glycoside Hydrolase Family 1 protein		fgenesh1_pg.C_LG_I000362	GH1_38						Geisler-Lee J, Geisler M, Coutinho PM, Segerman B, Nishikubo N, Takahashi J, Aspeborg H, Djerbi S, Master E, Andersson-Gunnerås S, Sundberg B, Karpinski S, Teeri TT, Kleczkowski LA, Henrissat B, Mellerowicz EJ ( 2006). Poplar Carbohydrate-Active Enzymes (CAZymes). Gene identification and expression analyses. Plant Physiol 140: 946-962.PMID:16415215
Potri.015G041300	GH1	Glycoside Hydrolase Family 1 protein		eugene3.00150368	GH1_39						Geisler-Lee J, Geisler M, Coutinho PM, Segerman B, Nishikubo N, Takahashi J, Aspeborg H, Djerbi S, Master E, Andersson-Gunnerås S, Sundberg B, Karpinski S, Teeri TT, Kleczkowski LA, Henrissat B, Mellerowicz EJ ( 2006). Poplar Carbohydrate-Active Enzymes (CAZymes). Gene identification and expression analyses. Plant Physiol 140: 946-962.PMID:16415215
Potri.001G409900	GH1	Glycoside Hydrolase Family 1 protein		eugene3.00130813	GH1_41						Geisler-Lee J, Geisler M, Coutinho PM, Segerman B, Nishikubo N, Takahashi J, Aspeborg H, Djerbi S, Master E, Andersson-Gunnerås S, Sundberg B, Karpinski S, Teeri TT, Kleczkowski LA, Henrissat B, Mellerowicz EJ ( 2006). Poplar Carbohydrate-Active Enzymes (CAZymes). Gene identification and expression analyses. Plant Physiol 140: 946-962.PMID:16415215
Potri.004G040700	GH1	Glycoside Hydrolase Family 1 protein		eugene3.00040540	GH1_42						Geisler-Lee J, Geisler M, Coutinho PM, Segerman B, Nishikubo N, Takahashi J, Aspeborg H, Djerbi S, Master E, Andersson-Gunnerås S, Sundberg B, Karpinski S, Teeri TT, Kleczkowski LA, Henrissat B, Mellerowicz EJ ( 2006). Poplar Carbohydrate-Active Enzymes (CAZymes). Gene identification and expression analyses. Plant Physiol 140: 946-962.PMID:16415215
Potri.001G223300	GH1	Glycoside Hydrolase Family 1 protein		eugene3.01490044	GH1_43						Geisler-Lee J, Geisler M, Coutinho PM, Segerman B, Nishikubo N, Takahashi J, Aspeborg H, Djerbi S, Master E, Andersson-Gunnerås S, Sundberg B, Karpinski S, Teeri TT, Kleczkowski LA, Henrissat B, Mellerowicz EJ ( 2006). Poplar Carbohydrate-Active Enzymes (CAZymes). Gene identification and expression analyses. Plant Physiol 140: 946-962.PMID:16415215
Potri.001G403900	GH1	Glycoside Hydrolase Family 1 protein		eugene3.01070090	GH1_45						Geisler-Lee J, Geisler M, Coutinho PM, Segerman B, Nishikubo N, Takahashi J, Aspeborg H, Djerbi S, Master E, Andersson-Gunnerås S, Sundberg B, Karpinski S, Teeri TT, Kleczkowski LA, Henrissat B, Mellerowicz EJ ( 2006). Poplar Carbohydrate-Active Enzymes (CAZymes). Gene identification and expression analyses. Plant Physiol 140: 946-962.PMID:16415215
Potri.001G226100	GH1	Glycoside Hydrolase Family 1 protein		estExt_Genewise1_v1.C_LG_I9718	GH1_46						Geisler-Lee J, Geisler M, Coutinho PM, Segerman B, Nishikubo N, Takahashi J, Aspeborg H, Djerbi S, Master E, Andersson-Gunnerås S, Sundberg B, Karpinski S, Teeri TT, Kleczkowski LA, Henrissat B, Mellerowicz EJ ( 2006). Poplar Carbohydrate-Active Enzymes (CAZymes). Gene identification and expression analyses. Plant Physiol 140: 946-962.PMID:16415215
Potri.005G059500	GH1	Glycoside Hydrolase Family 1 protein		eugene3.00700009	GH1_47						Geisler-Lee J, Geisler M, Coutinho PM, Segerman B, Nishikubo N, Takahashi J, Aspeborg H, Djerbi S, Master E, Andersson-Gunnerås S, Sundberg B, Karpinski S, Teeri TT, Kleczkowski LA, Henrissat B, Mellerowicz EJ ( 2006). Poplar Carbohydrate-Active Enzymes (CAZymes). Gene identification and expression analyses. Plant Physiol 140: 946-962.PMID:16415215
Potri.012G049300	GH1	Glycoside Hydrolase Family 1 protein		estExt_Genewise1_v1.C_LG_XII1198	GH1_48						Geisler-Lee J, Geisler M, Coutinho PM, Segerman B, Nishikubo N, Takahashi J, Aspeborg H, Djerbi S, Master E, Andersson-Gunnerås S, Sundberg B, Karpinski S, Teeri TT, Kleczkowski LA, Henrissat B, Mellerowicz EJ ( 2006). Poplar Carbohydrate-Active Enzymes (CAZymes). Gene identification and expression analyses. Plant Physiol 140: 946-962.PMID:16415215
Potri.001G226000	GH1	Glycoside Hydrolase Family 1 protein		eugene3.00011147	GH1_49						Geisler-Lee J, Geisler M, Coutinho PM, Segerman B, Nishikubo N, Takahashi J, Aspeborg H, Djerbi S, Master E, Andersson-Gunnerås S, Sundberg B, Karpinski S, Teeri TT, Kleczkowski LA, Henrissat B, Mellerowicz EJ ( 2006). Poplar Carbohydrate-Active Enzymes (CAZymes). Gene identification and expression analyses. Plant Physiol 140: 946-962.PMID:16415215
Potri.004G019800	GH1	Glycoside Hydrolase Family 1 protein		fgenesh1_pg.C_LG_IV000071	GH1_50						Geisler-Lee J, Geisler M, Coutinho PM, Segerman B, Nishikubo N, Takahashi J, Aspeborg H, Djerbi S, Master E, Andersson-Gunnerås S, Sundberg B, Karpinski S, Teeri TT, Kleczkowski LA, Henrissat B, Mellerowicz EJ ( 2006). Poplar Carbohydrate-Active Enzymes (CAZymes). Gene identification and expression analyses. Plant Physiol 140: 946-962.PMID:16415215
Potri.001G223800	GH1	Glycoside Hydrolase Family 1 protein
Potri.T018000	GH1	Glycoside Hydrolase Family 1 protein
Potri.001G224000	GH1	Glycoside Hydrolase Family 1 protein
Potri.001G222900	GH1	Glycoside Hydrolase Family 1 protein
Potri.T177800	GH1	Glycoside Hydrolase Family 1 protein
Potri.001G223600	GH1	Glycoside Hydrolase Family 1 protein
Potri.001G226200	GH1	Glycoside Hydrolase Family 1 protein
Potri.001G223200	GH1	Glycoside Hydrolase Family 1 protein
Potri.010G149500	GH1	Glycoside Hydrolase Family 1 protein
Potri.003G020900	GH1	Glycoside Hydrolase Family 1 protein	fragment (too short at both ends);
Potri.001G225900	GH1	Glycoside Hydrolase Family 1 protein
Potri.T018600	GH1	Glycoside Hydrolase Family 1 protein
Potri.003G211100	GH1	Glycoside Hydrolase Family 1 protein
Potri.004G019500	GH1	Glycoside Hydrolase Family 1 protein
Potri.001G223400	GH1	Glycoside Hydrolase Family 1 protein
Potri.004G019400	GH1	Glycoside Hydrolase Family 1 protein	fragment (too short at N-term);
Potri.013G021200	GH2	Glycoside Hydrolase Family 2 protein		estExt_fgenesh1_pm_v1.C_LG_XIII0069	GH2_1						Geisler-Lee J, Geisler M, Coutinho PM, Segerman B, Nishikubo N, Takahashi J, Aspeborg H, Djerbi S, Master E, Andersson-Gunnerås S, Sundberg B, Karpinski S, Teeri TT, Kleczkowski LA, Henrissat B, Mellerowicz EJ ( 2006). Poplar Carbohydrate-Active Enzymes (CAZymes). Gene identification and expression analyses. Plant Physiol 140: 946-962.PMID:16415215
Potri.001G027400	GH2	Glycoside Hydrolase Family 2 protein		fgenesh1_pg.C_LG_I000249	GH2_2						Geisler-Lee J, Geisler M, Coutinho PM, Segerman B, Nishikubo N, Takahashi J, Aspeborg H, Djerbi S, Master E, Andersson-Gunnerås S, Sundberg B, Karpinski S, Teeri TT, Kleczkowski LA, Henrissat B, Mellerowicz EJ ( 2006). Poplar Carbohydrate-Active Enzymes (CAZymes). Gene identification and expression analyses. Plant Physiol 140: 946-962.PMID:16415215
Potri.003G196500	GH2	Glycoside Hydrolase Family 2 protein		estExt_fgenesh1_pg_v1.C_LG_III0205	GH2_3						Geisler-Lee J, Geisler M, Coutinho PM, Segerman B, Nishikubo N, Takahashi J, Aspeborg H, Djerbi S, Master E, Andersson-Gunnerås S, Sundberg B, Karpinski S, Teeri TT, Kleczkowski LA, Henrissat B, Mellerowicz EJ ( 2006). Poplar Carbohydrate-Active Enzymes (CAZymes). Gene identification and expression analyses. Plant Physiol 140: 946-962.PMID:16415215
Potri.002G093900	GH3	Glycoside Hydrolase Family 3 protein		eugene3.00020869	GH3_3						Geisler-Lee J, Geisler M, Coutinho PM, Segerman B, Nishikubo N, Takahashi J, Aspeborg H, Djerbi S, Master E, Andersson-Gunnerås S, Sundberg B, Karpinski S, Teeri TT, Kleczkowski LA, Henrissat B, Mellerowicz EJ ( 2006). Poplar Carbohydrate-Active Enzymes (CAZymes). Gene identification and expression analyses. Plant Physiol 140: 946-962.PMID:16415215
Potri.009G154000	GH3	Glycoside Hydrolase Family 3 protein	splicing problem;	fgenesh1_pg.C_LG_IX000147	GH3_4						Geisler-Lee J, Geisler M, Coutinho PM, Segerman B, Nishikubo N, Takahashi J, Aspeborg H, Djerbi S, Master E, Andersson-Gunnerås S, Sundberg B, Karpinski S, Teeri TT, Kleczkowski LA, Henrissat B, Mellerowicz EJ ( 2006). Poplar Carbohydrate-Active Enzymes (CAZymes). Gene identification and expression analyses. Plant Physiol 140: 946-962.PMID:16415215
Potri.009G154800	GH3	Glycoside Hydrolase Family 3 protein	splicing problem;	fgenesh1_pg.C_LG_IX000141	GH3_6						Geisler-Lee J, Geisler M, Coutinho PM, Segerman B, Nishikubo N, Takahashi J, Aspeborg H, Djerbi S, Master E, Andersson-Gunnerås S, Sundberg B, Karpinski S, Teeri TT, Kleczkowski LA, Henrissat B, Mellerowicz EJ ( 2006). Poplar Carbohydrate-Active Enzymes (CAZymes). Gene identification and expression analyses. Plant Physiol 140: 946-962.PMID:16415215
Potri.005G059200	GH3	Glycoside Hydrolase Family 3 protein		eugene3.00700011	GH3_7						Geisler-Lee J, Geisler M, Coutinho PM, Segerman B, Nishikubo N, Takahashi J, Aspeborg H, Djerbi S, Master E, Andersson-Gunnerås S, Sundberg B, Karpinski S, Teeri TT, Kleczkowski LA, Henrissat B, Mellerowicz EJ ( 2006). Poplar Carbohydrate-Active Enzymes (CAZymes). Gene identification and expression analyses. Plant Physiol 140: 946-962.PMID:16415215
Potri.009G088800	GH3	Glycoside Hydrolase Family 3 protein	splicing problem;	fgenesh1_pg.C_LG_IX000736	GH3_8						Geisler-Lee J, Geisler M, Coutinho PM, Segerman B, Nishikubo N, Takahashi J, Aspeborg H, Djerbi S, Master E, Andersson-Gunnerås S, Sundberg B, Karpinski S, Teeri TT, Kleczkowski LA, Henrissat B, Mellerowicz EJ ( 2006). Poplar Carbohydrate-Active Enzymes (CAZymes). Gene identification and expression analyses. Plant Physiol 140: 946-962.PMID:16415215
Potri.001G354200	GH3	Glycoside Hydrolase Family 3 protein		eugene3.02040022	GH3_9						Geisler-Lee J, Geisler M, Coutinho PM, Segerman B, Nishikubo N, Takahashi J, Aspeborg H, Djerbi S, Master E, Andersson-Gunnerås S, Sundberg B, Karpinski S, Teeri TT, Kleczkowski LA, Henrissat B, Mellerowicz EJ ( 2006). Poplar Carbohydrate-Active Enzymes (CAZymes). Gene identification and expression analyses. Plant Physiol 140: 946-962.PMID:16415215
Potri.019G037400	GH3	Glycoside Hydrolase Family 3 protein		estExt_fgenesh1_pg_v1.C_LG_XIX0422	GH3_12				PtBGLC1-C		Geisler-Lee J, Geisler M, Coutinho PM, Segerman B, Nishikubo N, Takahashi J, Aspeborg H, Djerbi S, Master E, Andersson-Gunnerås S, Sundberg B, Karpinski S, Teeri TT, Kleczkowski LA, Henrissat B, Mellerowicz EJ ( 2006). Poplar Carbohydrate-Active Enzymes (CAZymes). Gene identification and expression analyses. Plant Physiol 140: 946-962.PMID:16415215	This paper; Fig. S1
Potri.013G055700	GH3	Glycoside Hydrolase Family 3 protein	fragment (too short at C-term);	eugene3.00130546	GH3_13						Geisler-Lee J, Geisler M, Coutinho PM, Segerman B, Nishikubo N, Takahashi J, Aspeborg H, Djerbi S, Master E, Andersson-Gunnerås S, Sundberg B, Karpinski S, Teeri TT, Kleczkowski LA, Henrissat B, Mellerowicz EJ ( 2006). Poplar Carbohydrate-Active Enzymes (CAZymes). Gene identification and expression analyses. Plant Physiol 140: 946-962.PMID:16415215
Potri.018G075100	GH3	Glycoside Hydrolase Family 3 protein	fragment (too short at both ends);	eugene3.00180660	GH3_15						Geisler-Lee J, Geisler M, Coutinho PM, Segerman B, Nishikubo N, Takahashi J, Aspeborg H, Djerbi S, Master E, Andersson-Gunnerås S, Sundberg B, Karpinski S, Teeri TT, Kleczkowski LA, Henrissat B, Mellerowicz EJ ( 2006). Poplar Carbohydrate-Active Enzymes (CAZymes). Gene identification and expression analyses. Plant Physiol 140: 946-962.PMID:16415215
Potri.009G042800	GH3	Glycoside Hydrolase Family 3 protein		fgenesh1_pg.C_LG_IX001151	GH3_18						Geisler-Lee J, Geisler M, Coutinho PM, Segerman B, Nishikubo N, Takahashi J, Aspeborg H, Djerbi S, Master E, Andersson-Gunnerås S, Sundberg B, Karpinski S, Teeri TT, Kleczkowski LA, Henrissat B, Mellerowicz EJ ( 2006). Poplar Carbohydrate-Active Enzymes (CAZymes). Gene identification and expression analyses. Plant Physiol 140: 946-962.PMID:16415215
Potri.009G153900	GH3	Glycoside Hydrolase Family 3 protein		estExt_fgenesh1_pm_v1.C_LG_IX0063	GH3_19				PtBGLC1-A		Geisler-Lee J, Geisler M, Coutinho PM, Segerman B, Nishikubo N, Takahashi J, Aspeborg H, Djerbi S, Master E, Andersson-Gunnerås S, Sundberg B, Karpinski S, Teeri TT, Kleczkowski LA, Henrissat B, Mellerowicz EJ ( 2006). Poplar Carbohydrate-Active Enzymes (CAZymes). Gene identification and expression analyses. Plant Physiol 140: 946-962.PMID:16415215	This paper; Fig. S1
Potri.013G055600	GH3	Glycoside Hydrolase Family 3 protein		estExt_fgenesh1_pm_v1.C_LG_XIII0194	GH3_20				PtBGLC1-B		Geisler-Lee J, Geisler M, Coutinho PM, Segerman B, Nishikubo N, Takahashi J, Aspeborg H, Djerbi S, Master E, Andersson-Gunnerås S, Sundberg B, Karpinski S, Teeri TT, Kleczkowski LA, Henrissat B, Mellerowicz EJ ( 2006). Poplar Carbohydrate-Active Enzymes (CAZymes). Gene identification and expression analyses. Plant Physiol 140: 946-962.PMID:16415215	This paper; Fig. S1
Potri.008G013500	GH3	Glycoside Hydrolase Family 3 protein		fgenesh1_pm.C_LG_VIII000045	GH3_21				PtBGLC3		Geisler-Lee J, Geisler M, Coutinho PM, Segerman B, Nishikubo N, Takahashi J, Aspeborg H, Djerbi S, Master E, Andersson-Gunnerås S, Sundberg B, Karpinski S, Teeri TT, Kleczkowski LA, Henrissat B, Mellerowicz EJ ( 2006). Poplar Carbohydrate-Active Enzymes (CAZymes). Gene identification and expression analyses. Plant Physiol 140: 946-962.PMID:16415215	This paper; Fig. S1
Potri.008G108100	GH3	Glycoside Hydrolase Family 3 protein		estExt_Genewise1_v1.C_LG_VIII0379	GH3_22						Geisler-Lee J, Geisler M, Coutinho PM, Segerman B, Nishikubo N, Takahashi J, Aspeborg H, Djerbi S, Master E, Andersson-Gunnerås S, Sundberg B, Karpinski S, Teeri TT, Kleczkowski LA, Henrissat B, Mellerowicz EJ ( 2006). Poplar Carbohydrate-Active Enzymes (CAZymes). Gene identification and expression analyses. Plant Physiol 140: 946-962.PMID:16415215
Potri.010G141400	GH3	Glycoside Hydrolase Family 3 protein		estExt_fgenesh1_pm_v1.C_LG_X0453	GH3_23						Geisler-Lee J, Geisler M, Coutinho PM, Segerman B, Nishikubo N, Takahashi J, Aspeborg H, Djerbi S, Master E, Andersson-Gunnerås S, Sundberg B, Karpinski S, Teeri TT, Kleczkowski LA, Henrissat B, Mellerowicz EJ ( 2006). Poplar Carbohydrate-Active Enzymes (CAZymes). Gene identification and expression analyses. Plant Physiol 140: 946-962.PMID:16415215
Potri.002G094000	GH3	Glycoside Hydrolase Family 3 protein		eugene3.00020870	GH3_24						Geisler-Lee J, Geisler M, Coutinho PM, Segerman B, Nishikubo N, Takahashi J, Aspeborg H, Djerbi S, Master E, Andersson-Gunnerås S, Sundberg B, Karpinski S, Teeri TT, Kleczkowski LA, Henrissat B, Mellerowicz EJ ( 2006). Poplar Carbohydrate-Active Enzymes (CAZymes). Gene identification and expression analyses. Plant Physiol 140: 946-962.PMID:16415215
Potri.005G168500	GH3	Glycoside Hydrolase Family 3 protein		fgenesh1_pg.C_LG_V000867	GH3_25						Geisler-Lee J, Geisler M, Coutinho PM, Segerman B, Nishikubo N, Takahashi J, Aspeborg H, Djerbi S, Master E, Andersson-Gunnerås S, Sundberg B, Karpinski S, Teeri TT, Kleczkowski LA, Henrissat B, Mellerowicz EJ ( 2006). Poplar Carbohydrate-Active Enzymes (CAZymes). Gene identification and expression analyses. Plant Physiol 140: 946-962.PMID:16415215
Potri.001G206800	GH3	Glycoside Hydrolase Family 3 protein		eugene3.00011226	GH3_26		PtaBXL3		PtBXL3		Geisler-Lee J, Geisler M, Coutinho PM, Segerman B, Nishikubo N, Takahashi J, Aspeborg H, Djerbi S, Master E, Andersson-Gunnerås S, Sundberg B, Karpinski S, Teeri TT, Kleczkowski LA, Henrissat B, Mellerowicz EJ ( 2006). Poplar Carbohydrate-Active Enzymes (CAZymes). Gene identification and expression analyses. Plant Physiol 140: 946-962.PMID:16415215	Decou R, Lhernould S, Laurans F, Sulpice E, Leplé JC, Déjardin A, Pilate G, Costa G. 2009. Cloning and expression analysis of a wood-associated xylosidase gene (PtaBXL1) in poplar tension wood. Phytochemistry, 70:163-72.
Potri.007G114300	GH3	Glycoside Hydrolase Family 3 protein		eugene3.00070321	GH3_27						Geisler-Lee J, Geisler M, Coutinho PM, Segerman B, Nishikubo N, Takahashi J, Aspeborg H, Djerbi S, Master E, Andersson-Gunnerås S, Sundberg B, Karpinski S, Teeri TT, Kleczkowski LA, Henrissat B, Mellerowicz EJ ( 2006). Poplar Carbohydrate-Active Enzymes (CAZymes). Gene identification and expression analyses. Plant Physiol 140: 946-962.PMID:16415215
Potri.003G022900	GH3	Glycoside Hydrolase Family 3 protein		eugene3.00030105	GH3_28		PtaBXL2		PtBXL2		Geisler-Lee J, Geisler M, Coutinho PM, Segerman B, Nishikubo N, Takahashi J, Aspeborg H, Djerbi S, Master E, Andersson-Gunnerås S, Sundberg B, Karpinski S, Teeri TT, Kleczkowski LA, Henrissat B, Mellerowicz EJ ( 2006). Poplar Carbohydrate-Active Enzymes (CAZymes). Gene identification and expression analyses. Plant Physiol 140: 946-962.PMID:16415215	Decou R, Lhernould S, Laurans F, Sulpice E, Leplé JC, Déjardin A, Pilate G, Costa G. 2009. Cloning and expression analysis of a wood-associated xylosidase gene (PtaBXL1) in poplar tension wood. Phytochemistry, 70:163-72.
Potri.005G168400	GH3	Glycoside Hydrolase Family 3 protein		eugene3.00050747	GH3_29		PtaBXL4		PtBXL4		Geisler-Lee J, Geisler M, Coutinho PM, Segerman B, Nishikubo N, Takahashi J, Aspeborg H, Djerbi S, Master E, Andersson-Gunnerås S, Sundberg B, Karpinski S, Teeri TT, Kleczkowski LA, Henrissat B, Mellerowicz EJ ( 2006). Poplar Carbohydrate-Active Enzymes (CAZymes). Gene identification and expression analyses. Plant Physiol 140: 946-962.PMID:16415215	Decou R, Lhernould S, Laurans F, Sulpice E, Leplé JC, Déjardin A, Pilate G, Costa G. 2009. Cloning and expression analysis of a wood-associated xylosidase gene (PtaBXL1) in poplar tension wood. Phytochemistry, 70:163-72.
Potri.001G089100	GH3	Glycoside Hydrolase Family 3 protein		estExt_fgenesh1_pg_v1.C_LG_I0747	GH3_30						Geisler-Lee J, Geisler M, Coutinho PM, Segerman B, Nishikubo N, Takahashi J, Aspeborg H, Djerbi S, Master E, Andersson-Gunnerås S, Sundberg B, Karpinski S, Teeri TT, Kleczkowski LA, Henrissat B, Mellerowicz EJ ( 2006). Poplar Carbohydrate-Active Enzymes (CAZymes). Gene identification and expression analyses. Plant Physiol 140: 946-962.PMID:16415215
Potri.001G294700	GH3	Glycoside Hydrolase Family 3 protein		fgenesh1_pg.C_LG_I002633	GH3_31						Geisler-Lee J, Geisler M, Coutinho PM, Segerman B, Nishikubo N, Takahashi J, Aspeborg H, Djerbi S, Master E, Andersson-Gunnerås S, Sundberg B, Karpinski S, Teeri TT, Kleczkowski LA, Henrissat B, Mellerowicz EJ ( 2006). Poplar Carbohydrate-Active Enzymes (CAZymes). Gene identification and expression analyses. Plant Physiol 140: 946-962.PMID:16415215
Potri.014G122200	GH3	Glycoside Hydrolase Family 3 protein		eugene3.00140674	GH3_10a						Geisler-Lee J, Geisler M, Coutinho PM, Segerman B, Nishikubo N, Takahashi J, Aspeborg H, Djerbi S, Master E, Andersson-Gunnerås S, Sundberg B, Karpinski S, Teeri TT, Kleczkowski LA, Henrissat B, Mellerowicz EJ ( 2006). Poplar Carbohydrate-Active Enzymes (CAZymes). Gene identification and expression analyses. Plant Physiol 140: 946-962.PMID:16415215
Potri.002G197200	GH3	Glycoside Hydrolase Family 3 protein		fgenesh1_pg.C_LG_II001841	GH3_11a		PtaBXL1		PtBXL1		Geisler-Lee J, Geisler M, Coutinho PM, Segerman B, Nishikubo N, Takahashi J, Aspeborg H, Djerbi S, Master E, Andersson-Gunnerås S, Sundberg B, Karpinski S, Teeri TT, Kleczkowski LA, Henrissat B, Mellerowicz EJ ( 2006). Poplar Carbohydrate-Active Enzymes (CAZymes). Gene identification and expression analyses. Plant Physiol 140: 946-962.PMID:16415215	Decou R, Lhernould S, Laurans F, Sulpice E, Leplé JC, Déjardin A, Pilate G, Costa G. 2009. Cloning and expression analysis of a wood-associated xylosidase gene (PtaBXL1) in poplar tension wood. Phytochemistry, 70:163-72.
Potri.008G013700	GH3	Glycoside Hydrolase Family 3 protein
Potri.019G076700	GH3	Glycoside Hydrolase Family 3 protein
Potri.019G070200	GH5_7	Glycoside Hydrolase Family 5 protein		fgenesh1_pg.C_LG_XIX000624	GH5_2	PtMANP2			PtMANP2		Geisler-Lee J, Geisler M, Coutinho PM, Segerman B, Nishikubo N, Takahashi J, Aspeborg H, Djerbi S, Master E, Andersson-Gunnerås S, Sundberg B, Karpinski S, Teeri TT, Kleczkowski LA, Henrissat B, Mellerowicz EJ ( 2006). Poplar Carbohydrate-Active Enzymes (CAZymes). Gene identification and expression analyses. Plant Physiol 140: 946-962.PMID:16415215	Yuan, JS, Yang, X, Lai, J, Lin, H, Cheng, Z-M, Nonogaki, H, Chen, F (2007). The endo-β-mannanase gene families in Arabidopsis, rice and poplar. Funct Integr Genomics 7: 1-16; PMID:16897089
Potri.006G109900	GH5_7	Glycoside Hydrolase Family 5 protein		fgenesh1_pg.C_LG_VI000925	GH5_3	PtMAN4		XM_002309155	PtMAN4		Geisler-Lee J, Geisler M, Coutinho PM, Segerman B, Nishikubo N, Takahashi J, Aspeborg H, Djerbi S, Master E, Andersson-Gunnerås S, Sundberg B, Karpinski S, Teeri TT, Kleczkowski LA, Henrissat B, Mellerowicz EJ ( 2006). Poplar Carbohydrate-Active Enzymes (CAZymes). Gene identification and expression analyses. Plant Physiol 140: 946-962.PMID:16415215	Yuan, JS, Yang, X, Lai, J, Lin, H, Cheng, Z-M, Nonogaki, H, Chen, F (2007). The endo-β-mannanase gene families in Arabidopsis, rice and poplar. Funct Integr Genomics 7: 1-16; PMID:16897089	Zhao Y, Song D, Sun J, Li L (2013). Populus endo-beta-mannanase PtrMAN6 plays a role in coordinating cell wall remodeling with suppression of secondary wall thickening through generation of oligosaccharide signals. Plant J 74: 473-485; PMID:23384057
Potri.016G138600	GH5_7	Glycoside Hydrolase Family 5 protein		eugene3.00161335	GH5_4	PtMAN6		XM_002323644, JX840449	PtMAN6		Geisler-Lee J, Geisler M, Coutinho PM, Segerman B, Nishikubo N, Takahashi J, Aspeborg H, Djerbi S, Master E, Andersson-Gunnerås S, Sundberg B, Karpinski S, Teeri TT, Kleczkowski LA, Henrissat B, Mellerowicz EJ ( 2006). Poplar Carbohydrate-Active Enzymes (CAZymes). Gene identification and expression analyses. Plant Physiol 140: 946-962.PMID:16415215	Yuan, JS, Yang, X, Lai, J, Lin, H, Cheng, Z-M, Nonogaki, H, Chen, F (2007). The endo-β-mannanase gene families in Arabidopsis, rice and poplar. Funct Integr Genomics 7: 1-16; PMID:16897089	Zhao Y, Song D, Sun J, Li L (2013). Populus endo-beta-mannanase PtrMAN6 plays a role in coordinating cell wall remodeling with suppression of secondary wall thickening through generation of oligosaccharide signals. Plant J 74: 473-485; PMID:23384057
Potri.006G009400	GH5_7	Glycoside Hydrolase Family 5 protein		fgenesh1_pm.C_LG_VI000038	GH5_5	PtMAN3			PtMAN3		Geisler-Lee J, Geisler M, Coutinho PM, Segerman B, Nishikubo N, Takahashi J, Aspeborg H, Djerbi S, Master E, Andersson-Gunnerås S, Sundberg B, Karpinski S, Teeri TT, Kleczkowski LA, Henrissat B, Mellerowicz EJ ( 2006). Poplar Carbohydrate-Active Enzymes (CAZymes). Gene identification and expression analyses. Plant Physiol 140: 946-962.PMID:16415215	Yuan, JS, Yang, X, Lai, J, Lin, H, Cheng, Z-M, Nonogaki, H, Chen, F (2007). The endo-β-mannanase gene families in Arabidopsis, rice and poplar. Funct Integr Genomics 7: 1-16; PMID:16897089
Potri.013G098400	GH5_7	Glycoside Hydrolase Family 5 protein	splicing problem;	fgenesh1_pg.C_scaffold_41000237	GH5_6						Geisler-Lee J, Geisler M, Coutinho PM, Segerman B, Nishikubo N, Takahashi J, Aspeborg H, Djerbi S, Master E, Andersson-Gunnerås S, Sundberg B, Karpinski S, Teeri TT, Kleczkowski LA, Henrissat B, Mellerowicz EJ ( 2006). Poplar Carbohydrate-Active Enzymes (CAZymes). Gene identification and expression analyses. Plant Physiol 140: 946-962.PMID:16415215
Potri.005G229600	GH5_7	Glycoside Hydrolase Family 5 protein		grail3.0002058401	GH5_8	PtMAN2			PtMAN2		Geisler-Lee J, Geisler M, Coutinho PM, Segerman B, Nishikubo N, Takahashi J, Aspeborg H, Djerbi S, Master E, Andersson-Gunnerås S, Sundberg B, Karpinski S, Teeri TT, Kleczkowski LA, Henrissat B, Mellerowicz EJ ( 2006). Poplar Carbohydrate-Active Enzymes (CAZymes). Gene identification and expression analyses. Plant Physiol 140: 946-962.PMID:16415215	Yuan, JS, Yang, X, Lai, J, Lin, H, Cheng, Z-M, Nonogaki, H, Chen, F (2007). The endo-β-mannanase gene families in Arabidopsis, rice and poplar. Funct Integr Genomics 7: 1-16; PMID:16897089
Potri.016G014800	GH5_7	Glycoside Hydrolase Family 5 protein		eugene3.00160095	GH5_9	PtMANP1			PtMANP1		Geisler-Lee J, Geisler M, Coutinho PM, Segerman B, Nishikubo N, Takahashi J, Aspeborg H, Djerbi S, Master E, Andersson-Gunnerås S, Sundberg B, Karpinski S, Teeri TT, Kleczkowski LA, Henrissat B, Mellerowicz EJ ( 2006). Poplar Carbohydrate-Active Enzymes (CAZymes). Gene identification and expression analyses. Plant Physiol 140: 946-962.PMID:16415215	Yuan, JS, Yang, X, Lai, J, Lin, H, Cheng, Z-M, Nonogaki, H, Chen, F (2007). The endo-β-mannanase gene families in Arabidopsis, rice and poplar. Funct Integr Genomics 7: 1-16; PMID:16897089
Potri.019G069400	GH5_7	Glycoside Hydrolase Family 5 protein		eugene3.01250004	GH5_10	PtMANP3			PtMANP3		Geisler-Lee J, Geisler M, Coutinho PM, Segerman B, Nishikubo N, Takahashi J, Aspeborg H, Djerbi S, Master E, Andersson-Gunnerås S, Sundberg B, Karpinski S, Teeri TT, Kleczkowski LA, Henrissat B, Mellerowicz EJ ( 2006). Poplar Carbohydrate-Active Enzymes (CAZymes). Gene identification and expression analyses. Plant Physiol 140: 946-962.PMID:16415215	Yuan, JS, Yang, X, Lai, J, Lin, H, Cheng, Z-M, Nonogaki, H, Chen, F (2007). The endo-β-mannanase gene families in Arabidopsis, rice and poplar. Funct Integr Genomics 7: 1-16; PMID:16897089
Potri.007G022000	GH5_7	Glycoside Hydrolase Family 5 protein		grail3.0019022001	GH5_19	PtMAN5			PtMAN5		Geisler-Lee J, Geisler M, Coutinho PM, Segerman B, Nishikubo N, Takahashi J, Aspeborg H, Djerbi S, Master E, Andersson-Gunnerås S, Sundberg B, Karpinski S, Teeri TT, Kleczkowski LA, Henrissat B, Mellerowicz EJ ( 2006). Poplar Carbohydrate-Active Enzymes (CAZymes). Gene identification and expression analyses. Plant Physiol 140: 946-962.PMID:16415215	Yuan, JS, Yang, X, Lai, J, Lin, H, Cheng, Z-M, Nonogaki, H, Chen, F (2007). The endo-β-mannanase gene families in Arabidopsis, rice and poplar. Funct Integr Genomics 7: 1-16; PMID:16897089
Potri.002G184500	GH5_7	Glycoside Hydrolase Family 5 protein		eugene3.00021716	GH5_20	PtMAN1		XM_002310780	PtMAN1		Geisler-Lee J, Geisler M, Coutinho PM, Segerman B, Nishikubo N, Takahashi J, Aspeborg H, Djerbi S, Master E, Andersson-Gunnerås S, Sundberg B, Karpinski S, Teeri TT, Kleczkowski LA, Henrissat B, Mellerowicz EJ ( 2006). Poplar Carbohydrate-Active Enzymes (CAZymes). Gene identification and expression analyses. Plant Physiol 140: 946-962.PMID:16415215	Yuan, JS, Yang, X, Lai, J, Lin, H, Cheng, Z-M, Nonogaki, H, Chen, F (2007). The endo-β-mannanase gene families in Arabidopsis, rice and poplar. Funct Integr Genomics 7: 1-16; PMID:16897089	Zhao Y, Song D, Sun J, Li L (2013). Populus endo-beta-mannanase PtrMAN6 plays a role in coordinating cell wall remodeling with suppression of secondary wall thickening through generation of oligosaccharide signals. Plant J 74: 473-485; PMID:23384057
Potri.005G120500	GH5_7	Glycoside Hydrolase Family 5 protein		eugene3.00570156	GH5_21	PtMAN7		XM_002327649	PtMAN7		Geisler-Lee J, Geisler M, Coutinho PM, Segerman B, Nishikubo N, Takahashi J, Aspeborg H, Djerbi S, Master E, Andersson-Gunnerås S, Sundberg B, Karpinski S, Teeri TT, Kleczkowski LA, Henrissat B, Mellerowicz EJ ( 2006). Poplar Carbohydrate-Active Enzymes (CAZymes). Gene identification and expression analyses. Plant Physiol 140: 946-962.PMID:16415215	Yuan, JS, Yang, X, Lai, J, Lin, H, Cheng, Z-M, Nonogaki, H, Chen, F (2007). The endo-β-mannanase gene families in Arabidopsis, rice and poplar. Funct Integr Genomics 7: 1-16; PMID:16897089	Zhao Y, Song D, Sun J, Li L (2013). Populus endo-beta-mannanase PtrMAN6 plays a role in coordinating cell wall remodeling with suppression of secondary wall thickening through generation of oligosaccharide signals. Plant J 74: 473-485; PMID:23384057
Potri.013G130400	GH5_7	Glycoside Hydrolase Family 5 protein		grail3.0142001501	GH5_22	PtMAN8		XM_002330651	PtMAN8		Geisler-Lee J, Geisler M, Coutinho PM, Segerman B, Nishikubo N, Takahashi J, Aspeborg H, Djerbi S, Master E, Andersson-Gunnerås S, Sundberg B, Karpinski S, Teeri TT, Kleczkowski LA, Henrissat B, Mellerowicz EJ ( 2006). Poplar Carbohydrate-Active Enzymes (CAZymes). Gene identification and expression analyses. Plant Physiol 140: 946-962.PMID:16415215	Yuan, JS, Yang, X, Lai, J, Lin, H, Cheng, Z-M, Nonogaki, H, Chen, F (2007). The endo-β-mannanase gene families in Arabidopsis, rice and poplar. Funct Integr Genomics 7: 1-16; PMID:16897089	Zhao Y, Song D, Sun J, Li L (2013). Populus endo-beta-mannanase PtrMAN6 plays a role in coordinating cell wall remodeling with suppression of secondary wall thickening through generation of oligosaccharide signals. Plant J 74: 473-485; PMID:23384057
Potri.002G033500	GH5_7	Glycoside Hydrolase Family 5 protein
Potri.014G110100	GH5_7	Glycoside Hydrolase Family 5 protein
Potri.010G049800	GH5_11	Glycoside Hydrolase Family 5 protein		fgenesh1_pg.C_LG_X000572	GH5_15						Geisler-Lee J, Geisler M, Coutinho PM, Segerman B, Nishikubo N, Takahashi J, Aspeborg H, Djerbi S, Master E, Andersson-Gunnerås S, Sundberg B, Karpinski S, Teeri TT, Kleczkowski LA, Henrissat B, Mellerowicz EJ ( 2006). Poplar Carbohydrate-Active Enzymes (CAZymes). Gene identification and expression analyses. Plant Physiol 140: 946-962.PMID:16415215
Potri.001G097900	GH5_11	Glycoside Hydrolase Family 5 protein		eugene3.00010843	GH5_16						Geisler-Lee J, Geisler M, Coutinho PM, Segerman B, Nishikubo N, Takahashi J, Aspeborg H, Djerbi S, Master E, Andersson-Gunnerås S, Sundberg B, Karpinski S, Teeri TT, Kleczkowski LA, Henrissat B, Mellerowicz EJ ( 2006). Poplar Carbohydrate-Active Enzymes (CAZymes). Gene identification and expression analyses. Plant Physiol 140: 946-962.PMID:16415215
Potri.008G183400	GH5_11	Glycoside Hydrolase Family 5 protein		fgenesh1_pg.C_LG_VIII001653	GH5_17						Geisler-Lee J, Geisler M, Coutinho PM, Segerman B, Nishikubo N, Takahashi J, Aspeborg H, Djerbi S, Master E, Andersson-Gunnerås S, Sundberg B, Karpinski S, Teeri TT, Kleczkowski LA, Henrissat B, Mellerowicz EJ ( 2006). Poplar Carbohydrate-Active Enzymes (CAZymes). Gene identification and expression analyses. Plant Physiol 140: 946-962.PMID:16415215
Potri.010G049700	GH5_11	Glycoside Hydrolase Family 5 protein
Potri.T144300	GH5_11	Glycoside Hydrolase Family 5 protein
Potri.002G093000	GH5_14	Glycoside Hydrolase Family 5 protein		fgenesh1_pg.C_LG_II000856	GH5_1						Geisler-Lee J, Geisler M, Coutinho PM, Segerman B, Nishikubo N, Takahashi J, Aspeborg H, Djerbi S, Master E, Andersson-Gunnerås S, Sundberg B, Karpinski S, Teeri TT, Kleczkowski LA, Henrissat B, Mellerowicz EJ ( 2006). Poplar Carbohydrate-Active Enzymes (CAZymes). Gene identification and expression analyses. Plant Physiol 140: 946-962.PMID:16415215
Potri.007G010000	GH5_14	Glycoside Hydrolase Family 5 protein		fgenesh1_pg.C_LG_VII001216	GH5_11						Geisler-Lee J, Geisler M, Coutinho PM, Segerman B, Nishikubo N, Takahashi J, Aspeborg H, Djerbi S, Master E, Andersson-Gunnerås S, Sundberg B, Karpinski S, Teeri TT, Kleczkowski LA, Henrissat B, Mellerowicz EJ ( 2006). Poplar Carbohydrate-Active Enzymes (CAZymes). Gene identification and expression analyses. Plant Physiol 140: 946-962.PMID:16415215
Potri.007G089400	GH5_14	Glycoside Hydrolase Family 5 protein		estExt_Genewise1_v1.C_LG_VII1905	GH5_12						Geisler-Lee J, Geisler M, Coutinho PM, Segerman B, Nishikubo N, Takahashi J, Aspeborg H, Djerbi S, Master E, Andersson-Gunnerås S, Sundberg B, Karpinski S, Teeri TT, Kleczkowski LA, Henrissat B, Mellerowicz EJ ( 2006). Poplar Carbohydrate-Active Enzymes (CAZymes). Gene identification and expression analyses. Plant Physiol 140: 946-962.PMID:16415215
Potri.005G167800	GH5_14	Glycoside Hydrolase Family 5 protein		fgenesh1_pm.C_LG_V000280	GH5_13						Geisler-Lee J, Geisler M, Coutinho PM, Segerman B, Nishikubo N, Takahashi J, Aspeborg H, Djerbi S, Master E, Andersson-Gunnerås S, Sundberg B, Karpinski S, Teeri TT, Kleczkowski LA, Henrissat B, Mellerowicz EJ ( 2006). Poplar Carbohydrate-Active Enzymes (CAZymes). Gene identification and expression analyses. Plant Physiol 140: 946-962.PMID:16415215
Potri.005G078500	GH5_14	Glycoside Hydrolase Family 5 protein		eugene3.00050177	GH5_14						Geisler-Lee J, Geisler M, Coutinho PM, Segerman B, Nishikubo N, Takahashi J, Aspeborg H, Djerbi S, Master E, Andersson-Gunnerås S, Sundberg B, Karpinski S, Teeri TT, Kleczkowski LA, Henrissat B, Mellerowicz EJ ( 2006). Poplar Carbohydrate-Active Enzymes (CAZymes). Gene identification and expression analyses. Plant Physiol 140: 946-962.PMID:16415215
Potri.003G147600	GH9	Glycoside Hydrolase Family 9 protein		fgenesh1_pm.C_LG_III000496	GH9_2	PtCel9B2	PaPopCel2	AB049200, AB025796	PtCel9B2		Geisler-Lee J, Geisler M, Coutinho PM, Segerman B, Nishikubo N, Takahashi J, Aspeborg H, Djerbi S, Master E, Andersson-Gunnerås S, Sundberg B, Karpinski S, Teeri TT, Kleczkowski LA, Henrissat B, Mellerowicz EJ ( 2006). Poplar Carbohydrate-Active Enzymes (CAZymes). Gene identification and expression analyses. Plant Physiol 140: 946-962.PMID:16415215	Takahashi J, Rudsander U J, Hedenström M, Banasiak A, Harholt J, Amelot N,Immerzeel P, Ryden P, Endo S, Ibatullin FM, Brumer H, Campillo E, Master ER, Scheller HV, Sundberg B,Teeri TT, Mellerowicz, E J (2009). KORRIGAN1 and its aspen homolog PttCel9A1 decrease cellulose crystallinity in Arabidopsis stems. Plant Cell Physiol 50:1099-1115.PMID:19398462	Ohmiya Y, Samejima M, Shiroishi M, Amano Y, Kanda T, Sakai F, Hayashi T (2000). Evidence that endo-1,4-beta-glucanases act on cellulose in suspension-cultured poplar cells. Plant J 24: 147-158.PMID:11069690	Du Q, Wang L, Yang X, Gong C, Zhang D (2015). Populus endo-β-1,4-glucanases gene family: genomic organization, phylogenetic analysis, expression profiles and association mapping. Planta 241:1417-34.PMID:25716095
Potri.001G356000	GH9	Glycoside Hydrolase Family 9 protein		fgenesh1_pm.C_LG_I000937	GH9_3	PtGH9B12			PtGH9B12		Geisler-Lee J, Geisler M, Coutinho PM, Segerman B, Nishikubo N, Takahashi J, Aspeborg H, Djerbi S, Master E, Andersson-Gunnerås S, Sundberg B, Karpinski S, Teeri TT, Kleczkowski LA, Henrissat B, Mellerowicz EJ ( 2006). Poplar Carbohydrate-Active Enzymes (CAZymes). Gene identification and expression analyses. Plant Physiol 140: 946-962.PMID:16415215	Takahashi J, Rudsander U J, Hedenström M, Banasiak A, Harholt J, Amelot N,Immerzeel P, Ryden P, Endo S, Ibatullin FM, Brumer H, Campillo E, Master ER, Scheller HV, Sundberg B,Teeri TT, Mellerowicz, E J (2009). KORRIGAN1 and its aspen homolog PttCel9A1 decrease cellulose crystallinity in Arabidopsis stems. Plant Cell Physiol 50:1099-1115.PMID:19398462		Du Q, Wang L, Yang X, Gong C, Zhang D (2015). Populus endo-β-1,4-glucanases gene family: genomic organization, phylogenetic analysis, expression profiles and association mapping. Planta 241:1417-34.PMID:25716095
Potri.001G098800	GH9	Glycoside Hydrolase Family 9 protein		fgenesh1_pm.C_LG_I000298	GH9_4				PtGH9_4	TM domain	Geisler-Lee J, Geisler M, Coutinho PM, Segerman B, Nishikubo N, Takahashi J, Aspeborg H, Djerbi S, Master E, Andersson-Gunnerås S, Sundberg B, Karpinski S, Teeri TT, Kleczkowski LA, Henrissat B, Mellerowicz EJ ( 2006). Poplar Carbohydrate-Active Enzymes (CAZymes). Gene identification and expression analyses. Plant Physiol 140: 946-962.PMID:16415215	Takahashi J, Rudsander U J, Hedenström M, Banasiak A, Harholt J, Amelot N,Immerzeel P, Ryden P, Endo S, Ibatullin FM, Brumer H, Campillo E, Master ER, Scheller HV, Sundberg B,Teeri TT, Mellerowicz, E J (2009). KORRIGAN1 and its aspen homolog PttCel9A1 decrease cellulose crystallinity in Arabidopsis stems. Plant Cell Physiol 50:1099-1115.PMID:19398462		Du Q, Wang L, Yang X, Gong C, Zhang D (2015). Populus endo-β-1,4-glucanases gene family: genomic organization, phylogenetic analysis, expression profiles and association mapping. Planta 241:1417-34.PMID:25716095
Potri.002G071200	GH9	Glycoside Hydrolase Family 9 protein		fgenesh1_pg.C_LG_II000658	GH9_5				GH9_5		Geisler-Lee J, Geisler M, Coutinho PM, Segerman B, Nishikubo N, Takahashi J, Aspeborg H, Djerbi S, Master E, Andersson-Gunnerås S, Sundberg B, Karpinski S, Teeri TT, Kleczkowski LA, Henrissat B, Mellerowicz EJ ( 2006). Poplar Carbohydrate-Active Enzymes (CAZymes). Gene identification and expression analyses. Plant Physiol 140: 946-962.PMID:16415215
Potri.014G044400	GH9	Glycoside Hydrolase Family 9 protein		fgenesh1_pg.C_scaffold_40000129	GH9_6				GH9_6	dormant bud-specific	Geisler-Lee J, Geisler M, Coutinho PM, Segerman B, Nishikubo N, Takahashi J, Aspeborg H, Djerbi S, Master E, Andersson-Gunnerås S, Sundberg B, Karpinski S, Teeri TT, Kleczkowski LA, Henrissat B, Mellerowicz EJ ( 2006). Poplar Carbohydrate-Active Enzymes (CAZymes). Gene identification and expression analyses. Plant Physiol 140: 946-962.PMID:16415215
Potri.002G225200	GH9	Glycoside Hydrolase Family 9 protein		fgenesh1_pg.C_LG_II002096	GH9_7				GH9_7		Geisler-Lee J, Geisler M, Coutinho PM, Segerman B, Nishikubo N, Takahashi J, Aspeborg H, Djerbi S, Master E, Andersson-Gunnerås S, Sundberg B, Karpinski S, Teeri TT, Kleczkowski LA, Henrissat B, Mellerowicz EJ ( 2006). Poplar Carbohydrate-Active Enzymes (CAZymes). Gene identification and expression analyses. Plant Physiol 140: 946-962.PMID:16415215
Potri.002G225400	GH9	Glycoside Hydrolase Family 9 protein		eugene3.00002060	GH9_9				GH9_9		Geisler-Lee J, Geisler M, Coutinho PM, Segerman B, Nishikubo N, Takahashi J, Aspeborg H, Djerbi S, Master E, Andersson-Gunnerås S, Sundberg B, Karpinski S, Teeri TT, Kleczkowski LA, Henrissat B, Mellerowicz EJ ( 2006). Poplar Carbohydrate-Active Enzymes (CAZymes). Gene identification and expression analyses. Plant Physiol 140: 946-962.PMID:16415215
Potri.018G048400	GH9	Glycoside Hydrolase Family 9 protein	fragment (too short at both ends);	eugene3.00180236	GH9_10				GH9_10		Geisler-Lee J, Geisler M, Coutinho PM, Segerman B, Nishikubo N, Takahashi J, Aspeborg H, Djerbi S, Master E, Andersson-Gunnerås S, Sundberg B, Karpinski S, Teeri TT, Kleczkowski LA, Henrissat B, Mellerowicz EJ ( 2006). Poplar Carbohydrate-Active Enzymes (CAZymes). Gene identification and expression analyses. Plant Physiol 140: 946-962.PMID:16415215
Potri.005G188500	GH9	Glycoside Hydrolase Family 9 protein		eugene3.00050957	GH9_11	PtGH9A5	PtrKOR5		PtGH9A5		Geisler-Lee J, Geisler M, Coutinho PM, Segerman B, Nishikubo N, Takahashi J, Aspeborg H, Djerbi S, Master E, Andersson-Gunnerås S, Sundberg B, Karpinski S, Teeri TT, Kleczkowski LA, Henrissat B, Mellerowicz EJ ( 2006). Poplar Carbohydrate-Active Enzymes (CAZymes). Gene identification and expression analyses. Plant Physiol 140: 946-962.PMID:16415215	Takahashi J, Rudsander U J, Hedenström M, Banasiak A, Harholt J, Amelot N,Immerzeel P, Ryden P, Endo S, Ibatullin FM, Brumer H, Campillo E, Master ER, Scheller HV, Sundberg B,Teeri TT, Mellerowicz, E J (2009). KORRIGAN1 and its aspen homolog PttCel9A1 decrease cellulose crystallinity in Arabidopsis stems. Plant Cell Physiol 50:1099-1115.PMID:19398462	Yu L, Chen H, Sun J, Li L (2014). PtrKOR1 is required for secondary cell wall cellulose biosynthesis in Populus. Tree Physiol 34:1289-300.PMID: 24728296	Du Q, Wang L, Yang X, Gong C, Zhang D (2015). Populus endo-β-1,4-glucanases gene family: genomic organization, phylogenetic analysis, expression profiles and association mapping. Planta 241:1417-34.PMID:25716095
Potri.001G078900	GH9	Glycoside Hydrolase Family 9 protein		estExt_fgenesh1_pm_v1.C_LG_I0213	GH9_12	PtGH9A2	PtrKOR2		PtGH9A2		Geisler-Lee J, Geisler M, Coutinho PM, Segerman B, Nishikubo N, Takahashi J, Aspeborg H, Djerbi S, Master E, Andersson-Gunnerås S, Sundberg B, Karpinski S, Teeri TT, Kleczkowski LA, Henrissat B, Mellerowicz EJ ( 2006). Poplar Carbohydrate-Active Enzymes (CAZymes). Gene identification and expression analyses. Plant Physiol 140: 946-962.PMID:16415215	Takahashi J, Rudsander U J, Hedenström M, Banasiak A, Harholt J, Amelot N,Immerzeel P, Ryden P, Endo S, Ibatullin FM, Brumer H, Campillo E, Master ER, Scheller HV, Sundberg B,Teeri TT, Mellerowicz, E J (2009). KORRIGAN1 and its aspen homolog PttCel9A1 decrease cellulose crystallinity in Arabidopsis stems. Plant Cell Physiol 50:1099-1115.PMID:19398462	Yu L, Chen H, Sun J, Li L (2014). PtrKOR1 is required for secondary cell wall cellulose biosynthesis in Populus. Tree Physiol 34:1289-300.PMID: 24728296	Du Q, Wang L, Yang X, Gong C, Zhang D (2015). Populus endo-β-1,4-glucanases gene family: genomic organization, phylogenetic analysis, expression profiles and association mapping. Planta 241:1417-34.PMID:25716095
Potri.003G151700	GH9	Glycoside Hydrolase Family 9 protein		grail3.0263001401	GH9_13	PtCel9A1	PttCel9A1-1,PtrKOR1	AY660967, AY535003	PtCel9A1		Geisler-Lee J, Geisler M, Coutinho PM, Segerman B, Nishikubo N, Takahashi J, Aspeborg H, Djerbi S, Master E, Andersson-Gunnerås S, Sundberg B, Karpinski S, Teeri TT, Kleczkowski LA, Henrissat B, Mellerowicz EJ ( 2006). Poplar Carbohydrate-Active Enzymes (CAZymes). Gene identification and expression analyses. Plant Physiol 140: 946-962.PMID:16415215	Takahashi J, Rudsander U J, Hedenström M, Banasiak A, Harholt J, Amelot N,Immerzeel P, Ryden P, Endo S, Ibatullin FM, Brumer H, Campillo E, Master ER, Scheller HV, Sundberg B,Teeri TT, Mellerowicz, E J (2009). KORRIGAN1 and its aspen homolog PttCel9A1 decrease cellulose crystallinity in Arabidopsis stems. Plant Cell Physiol 50:1099-1115.PMID:19398462	Rudsander U, Denman S, Raza, S, Teeri T T (2003). Molecular features of family GH9 cellulases in hybrid aspen and the filamentous fungus Phanerochaete chrysosporium. J Appl Glycobiol 50: 253-256.	Du Q, Wang L, Yang X, Gong C, Zhang D (2015). Populus endo-β-1,4-glucanases gene family: genomic organization, phylogenetic analysis, expression profiles and association mapping. Planta 241:1417-34.PMID:25716095	Bhandari S, Fujino T, Thammanagowda S, Zhang D, Xu F, Joshi CP (2006). Xylem-specific and tension stress responsive coexpression of KORRIGAN endoglucanase and three secondary wall-associated cellulose synthase genes in aspen trees. Planta 224, 828-837.PMID:16575593	Yu L, Chen H, Sun J, Li L (2014). PtrKOR1 is required for secondary cell wall cellulose biosynthesis in Populus. Tree Physiol. 34:1289-300.PMID:24728296
Potri.008G079500	GH9	Glycoside Hydrolase Family 9 protein		estExt_fgenesh1_pg_v1.C_LG_VIII1292	GH9_14	PtGH9A4	PtrKOR4		PtGH9A4		Geisler-Lee J, Geisler M, Coutinho PM, Segerman B, Nishikubo N, Takahashi J, Aspeborg H, Djerbi S, Master E, Andersson-Gunnerås S, Sundberg B, Karpinski S, Teeri TT, Kleczkowski LA, Henrissat B, Mellerowicz EJ ( 2006). Poplar Carbohydrate-Active Enzymes (CAZymes). Gene identification and expression analyses. Plant Physiol 140: 946-962.PMID:16415215	Takahashi J, Rudsander U J, Hedenström M, Banasiak A, Harholt J, Amelot N,Immerzeel P, Ryden P, Endo S, Ibatullin FM, Brumer H, Campillo E, Master ER, Scheller HV, Sundberg B,Teeri TT, Mellerowicz, E J (2009). KORRIGAN1 and its aspen homolog PttCel9A1 decrease cellulose crystallinity in Arabidopsis stems. Plant Cell Physiol 50:1099-1115.PMID:19398462	Yu L, Chen H, Sun J, Li L (2014). PtrKOR1 is required for secondary cell wall cellulose biosynthesis in Populus. Tree Physiol 34:1289-300.PMID: 24728296	Du Q, Wang L, Yang X, Gong C, Zhang D (2015). Populus endo-β-1,4-glucanases gene family: genomic organization, phylogenetic analysis, expression profiles and association mapping. Planta 241:1417-34.PMID:25716095
Potri.010G177300	GH9	Glycoside Hydrolase Family 9 protein		fgenesh1_pm.C_LG_X000574	GH9_15	PtGH9A3	PtrKOR3		PtGH9A3		Geisler-Lee J, Geisler M, Coutinho PM, Segerman B, Nishikubo N, Takahashi J, Aspeborg H, Djerbi S, Master E, Andersson-Gunnerås S, Sundberg B, Karpinski S, Teeri TT, Kleczkowski LA, Henrissat B, Mellerowicz EJ ( 2006). Poplar Carbohydrate-Active Enzymes (CAZymes). Gene identification and expression analyses. Plant Physiol 140: 946-962.PMID:16415215	Takahashi J, Rudsander U J, Hedenström M, Banasiak A, Harholt J, Amelot N,Immerzeel P, Ryden P, Endo S, Ibatullin FM, Brumer H, Campillo E, Master ER, Scheller HV, Sundberg B,Teeri TT, Mellerowicz, E J (2009). KORRIGAN1 and its aspen homolog PttCel9A1 decrease cellulose crystallinity in Arabidopsis stems. Plant Cell Physiol 50:1099-1115.PMID:19398462	Yu L, Chen H, Sun J, Li L (2014). PtrKOR1 is required for secondary cell wall cellulose biosynthesis in Populus. Tree Physiol 34:1289-300.PMID: 24728296	Du Q, Wang L, Yang X, Gong C, Zhang D (2015). Populus endo-β-1,4-glucanases gene family: genomic organization, phylogenetic analysis, expression profiles and association mapping. Planta 241:1417-34.PMID:25716095
Potri.006G219700	GH9	Glycoside Hydrolase Family 9 protein		fgenesh1_pm.C_LG_VI000622	GH9_16				PtGH9_16		Geisler-Lee J, Geisler M, Coutinho PM, Segerman B, Nishikubo N, Takahashi J, Aspeborg H, Djerbi S, Master E, Andersson-Gunnerås S, Sundberg B, Karpinski S, Teeri TT, Kleczkowski LA, Henrissat B, Mellerowicz EJ ( 2006). Poplar Carbohydrate-Active Enzymes (CAZymes). Gene identification and expression analyses. Plant Physiol 140: 946-962.PMID:16415215	Takahashi J, Rudsander U J, Hedenström M, Banasiak A, Harholt J, Amelot N,Immerzeel P, Ryden P, Endo S, Ibatullin FM, Brumer H, Campillo E, Master ER, Scheller HV, Sundberg B,Teeri TT, Mellerowicz, E J (2009). KORRIGAN1 and its aspen homolog PttCel9A1 decrease cellulose crystallinity in Arabidopsis stems. Plant Cell Physiol 50:1099-1115.PMID:19398462
Potri.019G069300	GH9	Glycoside Hydrolase Family 9 protein		fgenesh1_pm.C_scaffold_125000002	GH9_17	PtGH9B3	PttCel9B	AY660968	PtGH9B3		Geisler-Lee J, Geisler M, Coutinho PM, Segerman B, Nishikubo N, Takahashi J, Aspeborg H, Djerbi S, Master E, Andersson-Gunnerås S, Sundberg B, Karpinski S, Teeri TT, Kleczkowski LA, Henrissat B, Mellerowicz EJ ( 2006). Poplar Carbohydrate-Active Enzymes (CAZymes). Gene identification and expression analyses. Plant Physiol 140: 946-962.PMID:16415215	Takahashi J, Rudsander U J, Hedenström M, Banasiak A, Harholt J, Amelot N,Immerzeel P, Ryden P, Endo S, Ibatullin FM, Brumer H, Campillo E, Master ER, Scheller HV, Sundberg B,Teeri TT, Mellerowicz, E J (2009). KORRIGAN1 and its aspen homolog PttCel9A1 decrease cellulose crystallinity in Arabidopsis stems. Plant Cell Physiol 50:1099-1115.PMID:19398462	Rudsander U, Denman S, Raza, S, Teeri T T (2003). Molecular features of family GH9 cellulases in hybrid aspen and the filamentous fungus Phanerochaete chrysosporium. J Appl Glycobiol 50: 253-256.	Mellerowicz EJ, Blomqvist K, Bourquin V, Brumer H, Christiernin M, Denman S, Djerbi S, Eklund M, Gray-Mitsumine M, Kallas Å, Lehtiö J, Raza S, Regan S, Rudsander U, Sundberg B, Teeri TT (2000). Cell wall enzyme discovery using high throughput sequencing and in-depth expression analysis in poplar wood forming tissues. Proceedings of the Symposium on Friendly and Emerging Technologies for a Sustain…	Du Q, Wang L, Yang X, Gong C, Zhang D (2015). Populus endo-β-1,4-glucanases gene family: genomic organization, phylogenetic analysis, expression profiles and association mapping. Planta 241:1417-34.PMID:25716095
Potri.015G127900	GH9	Glycoside Hydrolase Family 9 protein		estExt_Genewise1_v1.C_LG_XV2874	GH9_18				PtGH9_18	B type	Geisler-Lee J, Geisler M, Coutinho PM, Segerman B, Nishikubo N, Takahashi J, Aspeborg H, Djerbi S, Master E, Andersson-Gunnerås S, Sundberg B, Karpinski S, Teeri TT, Kleczkowski LA, Henrissat B, Mellerowicz EJ ( 2006). Poplar Carbohydrate-Active Enzymes (CAZymes). Gene identification and expression analyses. Plant Physiol 140: 946-962.PMID:16415215	Takahashi J, Rudsander U J, Hedenström M, Banasiak A, Harholt J, Amelot N,Immerzeel P, Ryden P, Endo S, Ibatullin FM, Brumer H, Campillo E, Master ER, Scheller HV, Sundberg B,Teeri TT, Mellerowicz, E J (2009). KORRIGAN1 and its aspen homolog PttCel9A1 decrease cellulose crystallinity in Arabidopsis stems. Plant Cell Physiol 50:1099-1115.PMID:19398462		Du Q, Wang L, Yang X, Gong C, Zhang D (2015). Populus endo-β-1,4-glucanases gene family: genomic organization, phylogenetic analysis, expression profiles and association mapping. Planta 241:1417-34.PMID:25716095
Potri.015G128000	GH9	Glycoside Hydrolase Family 9 protein		eugene3.00151062	GH9_19	PtGH9B10			PtGH9B10		Geisler-Lee J, Geisler M, Coutinho PM, Segerman B, Nishikubo N, Takahashi J, Aspeborg H, Djerbi S, Master E, Andersson-Gunnerås S, Sundberg B, Karpinski S, Teeri TT, Kleczkowski LA, Henrissat B, Mellerowicz EJ ( 2006). Poplar Carbohydrate-Active Enzymes (CAZymes). Gene identification and expression analyses. Plant Physiol 140: 946-962.PMID:16415215	Takahashi J, Rudsander U J, Hedenström M, Banasiak A, Harholt J, Amelot N,Immerzeel P, Ryden P, Endo S, Ibatullin FM, Brumer H, Campillo E, Master ER, Scheller HV, Sundberg B,Teeri TT, Mellerowicz, E J (2009). KORRIGAN1 and its aspen homolog PttCel9A1 decrease cellulose crystallinity in Arabidopsis stems. Plant Cell Physiol 50:1099-1115.PMID:19398462		Du Q, Wang L, Yang X, Gong C, Zhang D (2015). Populus endo-β-1,4-glucanases gene family: genomic organization, phylogenetic analysis, expression profiles and association mapping. Planta 241:1417-34.PMID:25716095
Potri.001G083200	GH9	Glycoside Hydrolase Family 9 protein		fgenesh1_pm.C_LG_I000232	GH9_20	PtCel9B1	PaPopCel1	AB049199, D32166, AB049200	PtCel9B1		Geisler-Lee J, Geisler M, Coutinho PM, Segerman B, Nishikubo N, Takahashi J, Aspeborg H, Djerbi S, Master E, Andersson-Gunnerås S, Sundberg B, Karpinski S, Teeri TT, Kleczkowski LA, Henrissat B, Mellerowicz EJ ( 2006). Poplar Carbohydrate-Active Enzymes (CAZymes). Gene identification and expression analyses. Plant Physiol 140: 946-962.PMID:16415215	Takahashi J, Rudsander U J, Hedenström M, Banasiak A, Harholt J, Amelot N,Immerzeel P, Ryden P, Endo S, Ibatullin FM, Brumer H, Campillo E, Master ER, Scheller HV, Sundberg B,Teeri TT, Mellerowicz, E J (2009). KORRIGAN1 and its aspen homolog PttCel9A1 decrease cellulose crystallinity in Arabidopsis stems. Plant Cell Physiol 50:1099-1115.PMID:19398462	Ohmiya Y, Samejima M, Shiroishi M, Amano Y, Kanda T, Sakai F, Hayashi T (2000). Evidence that endo-1,4-beta-glucanases act on cellulose in suspension-cultured poplar cells. Plant J 24: 147-158.PMID:11069690	Du Q, Wang L, Yang X, Gong C, Zhang D (2015). Populus endo-β-1,4-glucanases gene family: genomic organization, phylogenetic analysis, expression profiles and association mapping. Planta 241:1417-34.PMID:25716095
Potri.008G132700	GH9	Glycoside Hydrolase Family 9 protein		estExt_Genewise1_v1.C_LG_VIII0545	GH9_21	PtGH9B6			PtGH9B6		Geisler-Lee J, Geisler M, Coutinho PM, Segerman B, Nishikubo N, Takahashi J, Aspeborg H, Djerbi S, Master E, Andersson-Gunnerås S, Sundberg B, Karpinski S, Teeri TT, Kleczkowski LA, Henrissat B, Mellerowicz EJ ( 2006). Poplar Carbohydrate-Active Enzymes (CAZymes). Gene identification and expression analyses. Plant Physiol 140: 946-962.PMID:16415215	Takahashi J, Rudsander U J, Hedenström M, Banasiak A, Harholt J, Amelot N,Immerzeel P, Ryden P, Endo S, Ibatullin FM, Brumer H, Campillo E, Master ER, Scheller HV, Sundberg B,Teeri TT, Mellerowicz, E J (2009). KORRIGAN1 and its aspen homolog PttCel9A1 decrease cellulose crystallinity in Arabidopsis stems. Plant Cell Physiol 50:1099-1115.PMID:19398462		Du Q, Wang L, Yang X, Gong C, Zhang D (2015). Populus endo-β-1,4-glucanases gene family: genomic organization, phylogenetic analysis, expression profiles and association mapping. Planta 241:1417-34.PMID:25716095
Potri.009G123900	GH9	Glycoside Hydrolase Family 9 protein		fgenesh1_pg.C_LG_IX000419	GH9_22	PtGH9B8			PtGH9B8		Geisler-Lee J, Geisler M, Coutinho PM, Segerman B, Nishikubo N, Takahashi J, Aspeborg H, Djerbi S, Master E, Andersson-Gunnerås S, Sundberg B, Karpinski S, Teeri TT, Kleczkowski LA, Henrissat B, Mellerowicz EJ ( 2006). Poplar Carbohydrate-Active Enzymes (CAZymes). Gene identification and expression analyses. Plant Physiol 140: 946-962.PMID:16415215	Takahashi J, Rudsander U J, Hedenström M, Banasiak A, Harholt J, Amelot N,Immerzeel P, Ryden P, Endo S, Ibatullin FM, Brumer H, Campillo E, Master ER, Scheller HV, Sundberg B,Teeri TT, Mellerowicz, E J (2009). KORRIGAN1 and its aspen homolog PttCel9A1 decrease cellulose crystallinity in Arabidopsis stems. Plant Cell Physiol 50:1099-1115.PMID:19398462		Du Q, Wang L, Yang X, Gong C, Zhang D (2015). Populus endo-β-1,4-glucanases gene family: genomic organization, phylogenetic analysis, expression profiles and association mapping. Planta 241:1417-34.PMID:25716095
Potri.004G162200	GH9	Glycoside Hydrolase Family 9 protein		fgenesh1_pm.C_LG_IV000357	GH9_23	PtGH9B9			PtGH9B9		Geisler-Lee J, Geisler M, Coutinho PM, Segerman B, Nishikubo N, Takahashi J, Aspeborg H, Djerbi S, Master E, Andersson-Gunnerås S, Sundberg B, Karpinski S, Teeri TT, Kleczkowski LA, Henrissat B, Mellerowicz EJ ( 2006). Poplar Carbohydrate-Active Enzymes (CAZymes). Gene identification and expression analyses. Plant Physiol 140: 946-962.PMID:16415215	Takahashi J, Rudsander U J, Hedenström M, Banasiak A, Harholt J, Amelot N,Immerzeel P, Ryden P, Endo S, Ibatullin FM, Brumer H, Campillo E, Master ER, Scheller HV, Sundberg B,Teeri TT, Mellerowicz, E J (2009). KORRIGAN1 and its aspen homolog PttCel9A1 decrease cellulose crystallinity in Arabidopsis stems. Plant Cell Physiol 50:1099-1115.PMID:19398462		Du Q, Wang L, Yang X, Gong C, Zhang D (2015). Populus endo-β-1,4-glucanases gene family: genomic organization, phylogenetic analysis, expression profiles and association mapping. Planta 241:1417-34.PMID:25716095
Potri.010G109200	GH9	Glycoside Hydrolase Family 9 protein		fgenesh1_pm.C_LG_X000350	GH9_24	PtGH9B7			PtGH9B7		Geisler-Lee J, Geisler M, Coutinho PM, Segerman B, Nishikubo N, Takahashi J, Aspeborg H, Djerbi S, Master E, Andersson-Gunnerås S, Sundberg B, Karpinski S, Teeri TT, Kleczkowski LA, Henrissat B, Mellerowicz EJ ( 2006). Poplar Carbohydrate-Active Enzymes (CAZymes). Gene identification and expression analyses. Plant Physiol 140: 946-962.PMID:16415215	Takahashi J, Rudsander U J, Hedenström M, Banasiak A, Harholt J, Amelot N,Immerzeel P, Ryden P, Endo S, Ibatullin FM, Brumer H, Campillo E, Master ER, Scheller HV, Sundberg B,Teeri TT, Mellerowicz, E J (2009). KORRIGAN1 and its aspen homolog PttCel9A1 decrease cellulose crystallinity in Arabidopsis stems. Plant Cell Physiol 50:1099-1115.PMID:19398462		Du Q, Wang L, Yang X, Gong C, Zhang D (2015). Populus endo-β-1,4-glucanases gene family: genomic organization, phylogenetic analysis, expression profiles and association mapping. Planta 241:1417-34.PMID:25716095
Potri.014G126900	GH9	Glycoside Hydrolase Family 9 protein		estExt_fgenesh1_pm_v1.C_LG_XIV0269	GH9_25	PtGH9B4			PtGH9B4		Geisler-Lee J, Geisler M, Coutinho PM, Segerman B, Nishikubo N, Takahashi J, Aspeborg H, Djerbi S, Master E, Andersson-Gunnerås S, Sundberg B, Karpinski S, Teeri TT, Kleczkowski LA, Henrissat B, Mellerowicz EJ ( 2006). Poplar Carbohydrate-Active Enzymes (CAZymes). Gene identification and expression analyses. Plant Physiol 140: 946-962.PMID:16415215	Takahashi J, Rudsander U J, Hedenström M, Banasiak A, Harholt J, Amelot N,Immerzeel P, Ryden P, Endo S, Ibatullin FM, Brumer H, Campillo E, Master ER, Scheller HV, Sundberg B,Teeri TT, Mellerowicz, E J (2009). KORRIGAN1 and its aspen homolog PttCel9A1 decrease cellulose crystallinity in Arabidopsis stems. Plant Cell Physiol 50:1099-1115.PMID:19398462		Du Q, Wang L, Yang X, Gong C, Zhang D (2015). Populus endo-β-1,4-glucanases gene family: genomic organization, phylogenetic analysis, expression profiles and association mapping. Planta 241:1417-34.PMID:25716095
Potri.002G202400	GH9	Glycoside Hydrolase Family 9 protein		estExt_fgenesh1_pm_v1.C_LG_II0337	GH9_26	PtGH9B5			PtGH9B5		Geisler-Lee J, Geisler M, Coutinho PM, Segerman B, Nishikubo N, Takahashi J, Aspeborg H, Djerbi S, Master E, Andersson-Gunnerås S, Sundberg B, Karpinski S, Teeri TT, Kleczkowski LA, Henrissat B, Mellerowicz EJ ( 2006). Poplar Carbohydrate-Active Enzymes (CAZymes). Gene identification and expression analyses. Plant Physiol 140: 946-962.PMID:16415215	Takahashi J, Rudsander U J, Hedenström M, Banasiak A, Harholt J, Amelot N,Immerzeel P, Ryden P, Endo S, Ibatullin FM, Brumer H, Campillo E, Master ER, Scheller HV, Sundberg B,Teeri TT, Mellerowicz, E J (2009). KORRIGAN1 and its aspen homolog PttCel9A1 decrease cellulose crystallinity in Arabidopsis stems. Plant Cell Physiol 50:1099-1115.PMID:19398462		Du Q, Wang L, Yang X, Gong C, Zhang D (2015). Populus endo-β-1,4-glucanases gene family: genomic organization, phylogenetic analysis, expression profiles and association mapping. Planta 241:1417-34.PMID:25716095
Potri.005G237700	GH9	Glycoside Hydrolase Family 9 protein		eugene3.00051434	GH9_27				PtGH9_27	TM domain	Geisler-Lee J, Geisler M, Coutinho PM, Segerman B, Nishikubo N, Takahashi J, Aspeborg H, Djerbi S, Master E, Andersson-Gunnerås S, Sundberg B, Karpinski S, Teeri TT, Kleczkowski LA, Henrissat B, Mellerowicz EJ ( 2006). Poplar Carbohydrate-Active Enzymes (CAZymes). Gene identification and expression analyses. Plant Physiol 140: 946-962.PMID:16415215	Takahashi J, Rudsander U J, Hedenström M, Banasiak A, Harholt J, Amelot N,Immerzeel P, Ryden P, Endo S, Ibatullin FM, Brumer H, Campillo E, Master ER, Scheller HV, Sundberg B,Teeri TT, Mellerowicz, E J (2009). KORRIGAN1 and its aspen homolog PttCel9A1 decrease cellulose crystallinity in Arabidopsis stems. Plant Cell Physiol 50:1099-1115.PMID:19398462		Du Q, Wang L, Yang X, Gong C, Zhang D (2015). Populus endo-β-1,4-glucanases gene family: genomic organization, phylogenetic analysis, expression profiles and association mapping. Planta 241:1417-34.PMID:25716095
Potri.002G023900	GH9	Glycoside Hydrolase Family 9 protein		estExt_fgenesh1_pg_v1.C_LG_II2394	GH9_28				PtGH9_28	B type	Geisler-Lee J, Geisler M, Coutinho PM, Segerman B, Nishikubo N, Takahashi J, Aspeborg H, Djerbi S, Master E, Andersson-Gunnerås S, Sundberg B, Karpinski S, Teeri TT, Kleczkowski LA, Henrissat B, Mellerowicz EJ ( 2006). Poplar Carbohydrate-Active Enzymes (CAZymes). Gene identification and expression analyses. Plant Physiol 140: 946-962.PMID:16415215	Takahashi J, Rudsander U J, Hedenström M, Banasiak A, Harholt J, Amelot N,Immerzeel P, Ryden P, Endo S, Ibatullin FM, Brumer H, Campillo E, Master ER, Scheller HV, Sundberg B,Teeri TT, Mellerowicz, E J (2009). KORRIGAN1 and its aspen homolog PttCel9A1 decrease cellulose crystallinity in Arabidopsis stems. Plant Cell Physiol 50:1099-1115.PMID:19398462		Du Q, Wang L, Yang X, Gong C, Zhang D (2015). Populus endo-β-1,4-glucanases gene family: genomic organization, phylogenetic analysis, expression profiles and association mapping. Planta 241:1417-34.PMID:25716095
Potri.014G157600	GH9	Glycoside Hydrolase Family 9 protein		eugene3.00141050	GH9_29	PtGH9B11			PtGH9B11		Geisler-Lee J, Geisler M, Coutinho PM, Segerman B, Nishikubo N, Takahashi J, Aspeborg H, Djerbi S, Master E, Andersson-Gunnerås S, Sundberg B, Karpinski S, Teeri TT, Kleczkowski LA, Henrissat B, Mellerowicz EJ ( 2006). Poplar Carbohydrate-Active Enzymes (CAZymes). Gene identification and expression analyses. Plant Physiol 140: 946-962.PMID:16415215	Takahashi J, Rudsander U J, Hedenström M, Banasiak A, Harholt J, Amelot N,Immerzeel P, Ryden P, Endo S, Ibatullin FM, Brumer H, Campillo E, Master ER, Scheller HV, Sundberg B,Teeri TT, Mellerowicz, E J (2009). KORRIGAN1 and its aspen homolog PttCel9A1 decrease cellulose crystallinity in Arabidopsis stems. Plant Cell Physiol 50:1099-1115.PMID:19398462		Du Q, Wang L, Yang X, Gong C, Zhang D (2015). Populus endo-β-1,4-glucanases gene family: genomic organization, phylogenetic analysis, expression profiles and association mapping. Planta 241:1417-34.PMID:25716095
Potri.005G115400	GH9	Glycoside Hydrolase Family 9 protein		fgenesh1_pg.C_scaffold_57000096	GH9_30				PtGH9_30	2 TM domains	Geisler-Lee J, Geisler M, Coutinho PM, Segerman B, Nishikubo N, Takahashi J, Aspeborg H, Djerbi S, Master E, Andersson-Gunnerås S, Sundberg B, Karpinski S, Teeri TT, Kleczkowski LA, Henrissat B, Mellerowicz EJ ( 2006). Poplar Carbohydrate-Active Enzymes (CAZymes). Gene identification and expression analyses. Plant Physiol 140: 946-962.PMID:16415215	Takahashi J, Rudsander U J, Hedenström M, Banasiak A, Harholt J, Amelot N,Immerzeel P, Ryden P, Endo S, Ibatullin FM, Brumer H, Campillo E, Master ER, Scheller HV, Sundberg B,Teeri TT, Mellerowicz, E J (2009). KORRIGAN1 and its aspen homolog PttCel9A1 decrease cellulose crystallinity in Arabidopsis stems. Plant Cell Physiol 50:1099-1115.PMID:19398462		Du Q, Wang L, Yang X, Gong C, Zhang D (2015). Populus endo-β-1,4-glucanases gene family: genomic organization, phylogenetic analysis, expression profiles and association mapping. Planta 241:1417-34.PMID:25716095
Potri.004G161900	GH9	Glycoside Hydrolase Family 9 protein	fragment (too short at C-term);						new
Potri.003G139600	GH9-CBM49	Glycoside Hydrolase Family 9 / Carbohydrate-Binding Module Family 49 protein		eugene3.00031118	GH9_31	PtGH9C2			PtGH9C2		Geisler-Lee J, Geisler M, Coutinho PM, Segerman B, Nishikubo N, Takahashi J, Aspeborg H, Djerbi S, Master E, Andersson-Gunnerås S, Sundberg B, Karpinski S, Teeri TT, Kleczkowski LA, Henrissat B, Mellerowicz EJ ( 2006). Poplar Carbohydrate-Active Enzymes (CAZymes). Gene identification and expression analyses. Plant Physiol 140: 946-962.PMID:16415215	Takahashi J, Rudsander U J, Hedenström M, Banasiak A, Harholt J, Amelot N,Immerzeel P, Ryden P, Endo S, Ibatullin FM, Brumer H, Campillo E, Master ER, Scheller HV, Sundberg B,Teeri TT, Mellerowicz, E J (2009). KORRIGAN1 and its aspen homolog PttCel9A1 decrease cellulose crystallinity in Arabidopsis stems. Plant Cell Physiol 50:1099-1115.PMID:19398462		Du Q, Wang L, Yang X, Gong C, Zhang D (2015). Populus endo-β-1,4-glucanases gene family: genomic organization, phylogenetic analysis, expression profiles and association mapping. Planta 241:1417-34.PMID:25716095
Potri.001G092200	GH9-CBM49	Glycoside Hydrolase Family 9 / Carbohydrate-Binding Module Family 49 protein		fgenesh1_pg.C_LG_I000783	GH9_32	PtCel9I1-2			PtGH9C3		Geisler-Lee J, Geisler M, Coutinho PM, Segerman B, Nishikubo N, Takahashi J, Aspeborg H, Djerbi S, Master E, Andersson-Gunnerås S, Sundberg B, Karpinski S, Teeri TT, Kleczkowski LA, Henrissat B, Mellerowicz EJ ( 2006). Poplar Carbohydrate-Active Enzymes (CAZymes). Gene identification and expression analyses. Plant Physiol 140: 946-962.PMID:16415215	Takahashi J, Rudsander U J, Hedenström M, Banasiak A, Harholt J, Amelot N,Immerzeel P, Ryden P, Endo S, Ibatullin FM, Brumer H, Campillo E, Master ER, Scheller HV, Sundberg B,Teeri TT, Mellerowicz, E J (2009). KORRIGAN1 and its aspen homolog PttCel9A1 decrease cellulose crystallinity in Arabidopsis stems. Plant Cell Physiol 50:1099-1115.PMID:19398462		Du Q, Wang L, Yang X, Gong C, Zhang D (2015). Populus endo-β-1,4-glucanases gene family: genomic organization, phylogenetic analysis, expression profiles and association mapping. Planta 241:1417-34.PMID:25716095
Potri.007G071200	GH9-CBM49	Glycoside Hydrolase Family 9 / Carbohydrate-Binding Module Family 49 protein		eugene3.00070763	GH9_33	PtGH9C1			PtGH9C1		Geisler-Lee J, Geisler M, Coutinho PM, Segerman B, Nishikubo N, Takahashi J, Aspeborg H, Djerbi S, Master E, Andersson-Gunnerås S, Sundberg B, Karpinski S, Teeri TT, Kleczkowski LA, Henrissat B, Mellerowicz EJ ( 2006). Poplar Carbohydrate-Active Enzymes (CAZymes). Gene identification and expression analyses. Plant Physiol 140: 946-962.PMID:16415215	Takahashi J, Rudsander U J, Hedenström M, Banasiak A, Harholt J, Amelot N,Immerzeel P, Ryden P, Endo S, Ibatullin FM, Brumer H, Campillo E, Master ER, Scheller HV, Sundberg B,Teeri TT, Mellerowicz, E J (2009). KORRIGAN1 and its aspen homolog PttCel9A1 decrease cellulose crystallinity in Arabidopsis stems. Plant Cell Physiol 50:1099-1115.PMID:19398462		Du Q, Wang L, Yang X, Gong C, Zhang D (2015). Populus endo-β-1,4-glucanases gene family: genomic organization, phylogenetic analysis, expression profiles and association mapping. Planta 241:1417-34.PMID:25716095
Potri.002G113100**	CBM22-CBM22-CBM22-GH10	Carbohydrate-Binding Module Family 22 / Glycoside Hydrolase Family 10 protein	incorrect Potri model, correct model:POPTR_ 2s1138	estExt_Genewise1_v1.C_LG_II1197	GH10_2	PtXyn10A**	POPTR_0002s11380	AY935501	PtXyn10A**		Geisler-Lee J, Geisler M, Coutinho PM, Segerman B, Nishikubo N, Takahashi J, Aspeborg H, Djerbi S, Master E, Andersson-Gunnerås S, Sundberg B, Karpinski S, Teeri TT, Kleczkowski LA, Henrissat B, Mellerowicz EJ ( 2006). Poplar Carbohydrate-Active Enzymes (CAZymes). Gene identification and expression analyses. Plant Physiol 140: 946-962.PMID:16415215	Derba-Maceluch M, Awano T, Takahashi J, Lucenius J, Ratke C, Kontro I, Busse-Wicher M, Kosik O, Tanaka R, Winzéll A, Kallas Å, Leśniewska J, Berthold F, Immerzeel P, Teeri T T, Ezcurra I, Dupree P, Serimaa R, Mellerowicz E J (2015). Suppression of xylan endotransglycosylase PtxtXyn10A affects cellulose microfibril angle in secondary wall in aspen wood. New Phytol 205: 666-681.PMID:25307149
Potri.002G113100**	CBM22-CBM22-GH10	Carbohydrate-Binding Module Family 22 / Glycoside Hydrolase Family 10 protein	incorrect Potri model; correct model: POPTR_ 2s1137			PtXyn10H**	POPTR_0002s11370		PtXyn10H**		Geisler-Lee J, Geisler M, Coutinho PM, Segerman B, Nishikubo N, Takahashi J, Aspeborg H, Djerbi S, Master E, Andersson-Gunnerås S, Sundberg B, Karpinski S, Teeri TT, Kleczkowski LA, Henrissat B, Mellerowicz EJ ( 2006). Poplar Carbohydrate-Active Enzymes (CAZymes). Gene identification and expression analyses. Plant Physiol 140: 946-962.PMID:16415215	Derba-Maceluch M, Awano T, Takahashi J, Lucenius J, Ratke C, Kontro I, Busse-Wicher M, Kosik O, Tanaka R, Winzéll A, Kallas Å, Leśniewska J, Berthold F, Immerzeel P, Teeri T T, Ezcurra I, Dupree P, Serimaa R, Mellerowicz E J (2015). Suppression of xylan endotransglycosylase PtxtXyn10A affects cellulose microfibril angle in secondary wall in aspen wood. New Phytol 205: 666-681.PMID:25307149
Potri.009G087600	CBM22-GH10	Carbohydrate-Binding Module Family 22 / Glycoside Hydrolase Family 10 protein	fragment (too short at N-term);	eugene3.00090781	GH10_1	PtXyn10F			PtXyn10F		Geisler-Lee J, Geisler M, Coutinho PM, Segerman B, Nishikubo N, Takahashi J, Aspeborg H, Djerbi S, Master E, Andersson-Gunnerås S, Sundberg B, Karpinski S, Teeri TT, Kleczkowski LA, Henrissat B, Mellerowicz EJ ( 2006). Poplar Carbohydrate-Active Enzymes (CAZymes). Gene identification and expression analyses. Plant Physiol 140: 946-962.PMID:16415215	Derba-Maceluch M, Awano T, Takahashi J, Lucenius J, Ratke C, Kontro I, Busse-Wicher M, Kosik O, Tanaka R, Winzéll A, Kallas Å, Leśniewska J, Berthold F, Immerzeel P, Teeri T T, Ezcurra I, Dupree P, Serimaa R, Mellerowicz E J (2015). Suppression of xylan endotransglycosylase PtxtXyn10A affects cellulose microfibril angle in secondary wall in aspen wood. New Phytol 205: 666-681.PMID:25307149
Potri.009G132600	CBM22-GH10	Carbohydrate-Binding Module Family 22 / Glycoside Hydrolase Family 10 protein	splicing problem;	fgenesh1_pg.C_LG_IX000347	GH10_3	PtXyn10B			PtXyn10B		Geisler-Lee J, Geisler M, Coutinho PM, Segerman B, Nishikubo N, Takahashi J, Aspeborg H, Djerbi S, Master E, Andersson-Gunnerås S, Sundberg B, Karpinski S, Teeri TT, Kleczkowski LA, Henrissat B, Mellerowicz EJ ( 2006). Poplar Carbohydrate-Active Enzymes (CAZymes). Gene identification and expression analyses. Plant Physiol 140: 946-962.PMID:16415215	Derba-Maceluch M, Awano T, Takahashi J, Lucenius J, Ratke C, Kontro I, Busse-Wicher M, Kosik O, Tanaka R, Winzéll A, Kallas Å, Leśniewska J, Berthold F, Immerzeel P, Teeri T T, Ezcurra I, Dupree P, Serimaa R, Mellerowicz E J (2015). Suppression of xylan endotransglycosylase PtxtXyn10A affects cellulose microfibril angle in secondary wall in aspen wood. New Phytol 205: 666-681.PMID:25307149
Potri.004G173300	CBM22-GH10	Carbohydrate-Binding Module Family 22 / Glycoside Hydrolase Family 10 protein		estExt_Genewise1_v1.C_LG_IV1089	GH10_4	PtXyn10G			PtXyn10G		Geisler-Lee J, Geisler M, Coutinho PM, Segerman B, Nishikubo N, Takahashi J, Aspeborg H, Djerbi S, Master E, Andersson-Gunnerås S, Sundberg B, Karpinski S, Teeri TT, Kleczkowski LA, Henrissat B, Mellerowicz EJ ( 2006). Poplar Carbohydrate-Active Enzymes (CAZymes). Gene identification and expression analyses. Plant Physiol 140: 946-962.PMID:16415215	Derba-Maceluch M, Awano T, Takahashi J, Lucenius J, Ratke C, Kontro I, Busse-Wicher M, Kosik O, Tanaka R, Winzéll A, Kallas Å, Leśniewska J, Berthold F, Immerzeel P, Teeri T T, Ezcurra I, Dupree P, Serimaa R, Mellerowicz E J (2015). Suppression of xylan endotransglycosylase PtxtXyn10A affects cellulose microfibril angle in secondary wall in aspen wood. New Phytol 205: 666-681.PMID:25307149
Potri.009G087700	CBM22-GH10	Carbohydrate-Binding Module Family 22 / Glycoside Hydrolase Family 10 protein		eugene3.00090780	GH10_5	PtXyn10E			PtXyn10E		Geisler-Lee J, Geisler M, Coutinho PM, Segerman B, Nishikubo N, Takahashi J, Aspeborg H, Djerbi S, Master E, Andersson-Gunnerås S, Sundberg B, Karpinski S, Teeri TT, Kleczkowski LA, Henrissat B, Mellerowicz EJ ( 2006). Poplar Carbohydrate-Active Enzymes (CAZymes). Gene identification and expression analyses. Plant Physiol 140: 946-962.PMID:16415215	Derba-Maceluch M, Awano T, Takahashi J, Lucenius J, Ratke C, Kontro I, Busse-Wicher M, Kosik O, Tanaka R, Winzéll A, Kallas Å, Leśniewska J, Berthold F, Immerzeel P, Teeri T T, Ezcurra I, Dupree P, Serimaa R, Mellerowicz E J (2015). Suppression of xylan endotransglycosylase PtxtXyn10A affects cellulose microfibril angle in secondary wall in aspen wood. New Phytol 205: 666-681.PMID:25307149
Potri.009G087900	CBM22-GH10	Carbohydrate-Binding Module Family 22 / Glycoside Hydrolase Family 10 protein		fgenesh1_pg.C_LG_IX000743	GH10_6	PtXyn10C			PtXyn10C		Geisler-Lee J, Geisler M, Coutinho PM, Segerman B, Nishikubo N, Takahashi J, Aspeborg H, Djerbi S, Master E, Andersson-Gunnerås S, Sundberg B, Karpinski S, Teeri TT, Kleczkowski LA, Henrissat B, Mellerowicz EJ ( 2006). Poplar Carbohydrate-Active Enzymes (CAZymes). Gene identification and expression analyses. Plant Physiol 140: 946-962.PMID:16415215	Derba-Maceluch M, Awano T, Takahashi J, Lucenius J, Ratke C, Kontro I, Busse-Wicher M, Kosik O, Tanaka R, Winzéll A, Kallas Å, Leśniewska J, Berthold F, Immerzeel P, Teeri T T, Ezcurra I, Dupree P, Serimaa R, Mellerowicz E J (2015). Suppression of xylan endotransglycosylase PtxtXyn10A affects cellulose microfibril angle in secondary wall in aspen wood. New Phytol 205: 666-681.PMID:25307149
Potri.009G087800	CBM22-GH10	Carbohydrate-Binding Module Family 22 / Glycoside Hydrolase Family 10 protein		eugene3.00090779	GH10_7	PtXyn10D			PtXyn10D		Geisler-Lee J, Geisler M, Coutinho PM, Segerman B, Nishikubo N, Takahashi J, Aspeborg H, Djerbi S, Master E, Andersson-Gunnerås S, Sundberg B, Karpinski S, Teeri TT, Kleczkowski LA, Henrissat B, Mellerowicz EJ ( 2006). Poplar Carbohydrate-Active Enzymes (CAZymes). Gene identification and expression analyses. Plant Physiol 140: 946-962.PMID:16415215	Derba-Maceluch M, Awano T, Takahashi J, Lucenius J, Ratke C, Kontro I, Busse-Wicher M, Kosik O, Tanaka R, Winzéll A, Kallas Å, Leśniewska J, Berthold F, Immerzeel P, Teeri T T, Ezcurra I, Dupree P, Serimaa R, Mellerowicz E J (2015). Suppression of xylan endotransglycosylase PtxtXyn10A affects cellulose microfibril angle in secondary wall in aspen wood. New Phytol 205: 666-681.PMID:25307149
Potri.002G126300	GH13_6	Glycoside Hydrolase Family 13 protein		grail3.0033012902	GH13_3	PtAAMY3			PtAAMY3		Geisler-Lee J, Geisler M, Coutinho PM, Segerman B, Nishikubo N, Takahashi J, Aspeborg H, Djerbi S, Master E, Andersson-Gunnerås S, Sundberg B, Karpinski S, Teeri TT, Kleczkowski LA, Henrissat B, Mellerowicz EJ ( 2006). Poplar Carbohydrate-Active Enzymes (CAZymes). Gene identification and expression analyses. Plant Physiol 140: 946-962.PMID:16415215
Potri.002G014300	GH13_6	Glycoside Hydrolase Family 13 protein		grail3.0003010601	GH13_12	PtAAMY1			PtAAMY1		Geisler-Lee J, Geisler M, Coutinho PM, Segerman B, Nishikubo N, Takahashi J, Aspeborg H, Djerbi S, Master E, Andersson-Gunnerås S, Sundberg B, Karpinski S, Teeri TT, Kleczkowski LA, Henrissat B, Mellerowicz EJ ( 2006). Poplar Carbohydrate-Active Enzymes (CAZymes). Gene identification and expression analyses. Plant Physiol 140: 946-962.PMID:16415215
Potri.014G029400	GH13_6	Glycoside Hydrolase Family 13 protein		eugene3.00400291	GH13_13	PtAAMY6			PtAAMY6		Geisler-Lee J, Geisler M, Coutinho PM, Segerman B, Nishikubo N, Takahashi J, Aspeborg H, Djerbi S, Master E, Andersson-Gunnerås S, Sundberg B, Karpinski S, Teeri TT, Kleczkowski LA, Henrissat B, Mellerowicz EJ ( 2006). Poplar Carbohydrate-Active Enzymes (CAZymes). Gene identification and expression analyses. Plant Physiol 140: 946-962.PMID:16415215
Potri.017G093200	GH13_6	Glycoside Hydrolase Family 13 protein		eugene3.00170485	GH13_17	PtAAMY5			PtAAMY5		Geisler-Lee J, Geisler M, Coutinho PM, Segerman B, Nishikubo N, Takahashi J, Aspeborg H, Djerbi S, Master E, Andersson-Gunnerås S, Sundberg B, Karpinski S, Teeri TT, Kleczkowski LA, Henrissat B, Mellerowicz EJ ( 2006). Poplar Carbohydrate-Active Enzymes (CAZymes). Gene identification and expression analyses. Plant Physiol 140: 946-962.PMID:16415215
Potri.001G359100	GH13_8	Glycoside Hydrolase Family 13 protein		fgenesh1_pg.C_LG_I002777	GH13_6c						Geisler-Lee J, Geisler M, Coutinho PM, Segerman B, Nishikubo N, Takahashi J, Aspeborg H, Djerbi S, Master E, Andersson-Gunnerås S, Sundberg B, Karpinski S, Teeri TT, Kleczkowski LA, Henrissat B, Mellerowicz EJ ( 2006). Poplar Carbohydrate-Active Enzymes (CAZymes). Gene identification and expression analyses. Plant Physiol 140: 946-962.PMID:16415215
Potri.010G092900	CBM45-CBM45-GH13_6	Carbohydrate-Binding Module Family 45 / Glycoside Hydrolase Family 13 protein		estExt_fgenesh1_pg_v1.C_LG_X0868	GH13_16	PtAAMY2			PtAAMY2		Geisler-Lee J, Geisler M, Coutinho PM, Segerman B, Nishikubo N, Takahashi J, Aspeborg H, Djerbi S, Master E, Andersson-Gunnerås S, Sundberg B, Karpinski S, Teeri TT, Kleczkowski LA, Henrissat B, Mellerowicz EJ ( 2006). Poplar Carbohydrate-Active Enzymes (CAZymes). Gene identification and expression analyses. Plant Physiol 140: 946-962.PMID:16415215
Potri.001G359200	CBM48-CBM48-GH13_8	Carbohydrate-Binding Module Family 48 / Glycoside Hydrolase Family 13 protein		fgenesh1_pg.C_LG_I002779	GH13_6a						Geisler-Lee J, Geisler M, Coutinho PM, Segerman B, Nishikubo N, Takahashi J, Aspeborg H, Djerbi S, Master E, Andersson-Gunnerås S, Sundberg B, Karpinski S, Teeri TT, Kleczkowski LA, Henrissat B, Mellerowicz EJ ( 2006). Poplar Carbohydrate-Active Enzymes (CAZymes). Gene identification and expression analyses. Plant Physiol 140: 946-962.PMID:16415215
Potri.005G251000	CBM48-GH13_8	Carbohydrate-Binding Module Family 48 / Glycoside Hydrolase Family 13 protein		fgenesh1_pm.C_LG_V000605	GH13_2	PtAGBE1			PtAGBE1		Geisler-Lee J, Geisler M, Coutinho PM, Segerman B, Nishikubo N, Takahashi J, Aspeborg H, Djerbi S, Master E, Andersson-Gunnerås S, Sundberg B, Karpinski S, Teeri TT, Kleczkowski LA, Henrissat B, Mellerowicz EJ ( 2006). Poplar Carbohydrate-Active Enzymes (CAZymes). Gene identification and expression analyses. Plant Physiol 140: 946-962.PMID:16415215
Potri.006G115100	CBM48-GH13_8	Carbohydrate-Binding Module Family 48 / Glycoside Hydrolase Family 13 protein		eugene3.00280310	GH13_4	PtAGBE2			PtAGBE2		Geisler-Lee J, Geisler M, Coutinho PM, Segerman B, Nishikubo N, Takahashi J, Aspeborg H, Djerbi S, Master E, Andersson-Gunnerås S, Sundberg B, Karpinski S, Teeri TT, Kleczkowski LA, Henrissat B, Mellerowicz EJ ( 2006). Poplar Carbohydrate-Active Enzymes (CAZymes). Gene identification and expression analyses. Plant Physiol 140: 946-962.PMID:16415215
Potri.018G132500	CBM48-GH13_11	Carbohydrate-Binding Module Family 48 / Glycoside Hydrolase Family 13 protein		estExt_fgenesh1_pm_v1.C_LG_XVIII0365	GH13_1	PtIAMY2			PtIAMY2		Geisler-Lee J, Geisler M, Coutinho PM, Segerman B, Nishikubo N, Takahashi J, Aspeborg H, Djerbi S, Master E, Andersson-Gunnerås S, Sundberg B, Karpinski S, Teeri TT, Kleczkowski LA, Henrissat B, Mellerowicz EJ ( 2006). Poplar Carbohydrate-Active Enzymes (CAZymes). Gene identification and expression analyses. Plant Physiol 140: 946-962.PMID:16415215
Potri.002G100900	CBM48-GH13_11	Carbohydrate-Binding Module Family 48 / Glycoside Hydrolase Family 13 protein		fgenesh1_pg.C_LG_II000932	GH13_14	PtIAMY1			PtIAMY1		Geisler-Lee J, Geisler M, Coutinho PM, Segerman B, Nishikubo N, Takahashi J, Aspeborg H, Djerbi S, Master E, Andersson-Gunnerås S, Sundberg B, Karpinski S, Teeri TT, Kleczkowski LA, Henrissat B, Mellerowicz EJ ( 2006). Poplar Carbohydrate-Active Enzymes (CAZymes). Gene identification and expression analyses. Plant Physiol 140: 946-962.PMID:16415215
Potri.006G070800	CBM48-GH13_11	Carbohydrate-Binding Module Family 48 / Glycoside Hydrolase Family 13 protein		eugene3.00060581	GH13_15	PtIAMY3			PtIAMY3		Geisler-Lee J, Geisler M, Coutinho PM, Segerman B, Nishikubo N, Takahashi J, Aspeborg H, Djerbi S, Master E, Andersson-Gunnerås S, Sundberg B, Karpinski S, Teeri TT, Kleczkowski LA, Henrissat B, Mellerowicz EJ ( 2006). Poplar Carbohydrate-Active Enzymes (CAZymes). Gene identification and expression analyses. Plant Physiol 140: 946-962.PMID:16415215
Potri.010G229300	CBM48-GH13_13	Carbohydrate-Binding Module Family 48 / Glycoside Hydrolase Family 13 protein		fgenesh1_pg.C_LG_X002090	GH13_5	PtPUL1			PtPUL1		Geisler-Lee J, Geisler M, Coutinho PM, Segerman B, Nishikubo N, Takahashi J, Aspeborg H, Djerbi S, Master E, Andersson-Gunnerås S, Sundberg B, Karpinski S, Teeri TT, Kleczkowski LA, Henrissat B, Mellerowicz EJ ( 2006). Poplar Carbohydrate-Active Enzymes (CAZymes). Gene identification and expression analyses. Plant Physiol 140: 946-962.PMID:16415215
Potri.002G215400	CBM48-GH13_11	Carbohydrate-Binding Module Family 48 / Glycoside Hydrolase Family 13 protein		eugene3.56140001	GH13_9	PtIAMY4			PtIAMY4		Geisler-Lee J, Geisler M, Coutinho PM, Segerman B, Nishikubo N, Takahashi J, Aspeborg H, Djerbi S, Master E, Andersson-Gunnerås S, Sundberg B, Karpinski S, Teeri TT, Kleczkowski LA, Henrissat B, Mellerowicz EJ ( 2006). Poplar Carbohydrate-Active Enzymes (CAZymes). Gene identification and expression analyses. Plant Physiol 140: 946-962.PMID:16415215
Potri.002G219900	CBM48-GH13_11	Carbohydrate-Binding Module Family 48 / Glycoside Hydrolase Family 13 protein		eugene3.56140001
Potri.014G138600	CBM48-GH13_11	Carbohydrate-Binding Module Family 48 / Glycoside Hydrolase Family 13 protein	splicing problem;
Potri.008G174100	GH14	Glycoside Hydrolase Family 14 protein		fgenesh1_pm.C_LG_VIII000684	GH14_1	PtBAMY7			PtBAMY7		Geisler-Lee J, Geisler M, Coutinho PM, Segerman B, Nishikubo N, Takahashi J, Aspeborg H, Djerbi S, Master E, Andersson-Gunnerås S, Sundberg B, Karpinski S, Teeri TT, Kleczkowski LA, Henrissat B, Mellerowicz EJ ( 2006). Poplar Carbohydrate-Active Enzymes (CAZymes). Gene identification and expression analyses. Plant Physiol 140: 946-962.PMID:16415215
Potri.003G143500	GH14	Glycoside Hydrolase Family 14 protein		fgenesh1_pg.C_LG_III001205	GH14_2	PtBAMY6			PtBAMY6		Geisler-Lee J, Geisler M, Coutinho PM, Segerman B, Nishikubo N, Takahashi J, Aspeborg H, Djerbi S, Master E, Andersson-Gunnerås S, Sundberg B, Karpinski S, Teeri TT, Kleczkowski LA, Henrissat B, Mellerowicz EJ ( 2006). Poplar Carbohydrate-Active Enzymes (CAZymes). Gene identification and expression analyses. Plant Physiol 140: 946-962.PMID:16415215
Potri.014G083700	GH14	Glycoside Hydrolase Family 14 protein		grail3.0035017402	GH14_3	PtBAMY11			PtBAMY11		Geisler-Lee J, Geisler M, Coutinho PM, Segerman B, Nishikubo N, Takahashi J, Aspeborg H, Djerbi S, Master E, Andersson-Gunnerås S, Sundberg B, Karpinski S, Teeri TT, Kleczkowski LA, Henrissat B, Mellerowicz EJ ( 2006). Poplar Carbohydrate-Active Enzymes (CAZymes). Gene identification and expression analyses. Plant Physiol 140: 946-962.PMID:16415215
Potri.002G159300	GH14	Glycoside Hydrolase Family 14 protein		grail3.0039005202	GH14_4	PtBAMY10			PtBAMY10		Geisler-Lee J, Geisler M, Coutinho PM, Segerman B, Nishikubo N, Takahashi J, Aspeborg H, Djerbi S, Master E, Andersson-Gunnerås S, Sundberg B, Karpinski S, Teeri TT, Kleczkowski LA, Henrissat B, Mellerowicz EJ ( 2006). Poplar Carbohydrate-Active Enzymes (CAZymes). Gene identification and expression analyses. Plant Physiol 140: 946-962.PMID:16415215
Potri.017G040800	GH14	Glycoside Hydrolase Family 14 protein		grail3.0064001202	GH14_5	PtBAMY1			PtBAMY1		Geisler-Lee J, Geisler M, Coutinho PM, Segerman B, Nishikubo N, Takahashi J, Aspeborg H, Djerbi S, Master E, Andersson-Gunnerås S, Sundberg B, Karpinski S, Teeri TT, Kleczkowski LA, Henrissat B, Mellerowicz EJ ( 2006). Poplar Carbohydrate-Active Enzymes (CAZymes). Gene identification and expression analyses. Plant Physiol 140: 946-962.PMID:16415215
Potri.014G083800	GH14	Glycoside Hydrolase Family 14 protein		eugene3.00140297	GH14_6	PtBAMY9			PtBAMY9		Geisler-Lee J, Geisler M, Coutinho PM, Segerman B, Nishikubo N, Takahashi J, Aspeborg H, Djerbi S, Master E, Andersson-Gunnerås S, Sundberg B, Karpinski S, Teeri TT, Kleczkowski LA, Henrissat B, Mellerowicz EJ ( 2006). Poplar Carbohydrate-Active Enzymes (CAZymes). Gene identification and expression analyses. Plant Physiol 140: 946-962.PMID:16415215
Potri.008G204200	GH14	Glycoside Hydrolase Family 14 protein		estExt_fgenesh1_pg_v1.C_LG_VIII0115	GH14_7	PtBAMY5			PtBAMY5		Geisler-Lee J, Geisler M, Coutinho PM, Segerman B, Nishikubo N, Takahashi J, Aspeborg H, Djerbi S, Master E, Andersson-Gunnerås S, Sundberg B, Karpinski S, Teeri TT, Kleczkowski LA, Henrissat B, Mellerowicz EJ ( 2006). Poplar Carbohydrate-Active Enzymes (CAZymes). Gene identification and expression analyses. Plant Physiol 140: 946-962.PMID:16415215
Potri.001G148900	GH14	Glycoside Hydrolase Family 14 protein		eugene3.00290124	GH14_8	PtBAMY4			PtBAMY4		Geisler-Lee J, Geisler M, Coutinho PM, Segerman B, Nishikubo N, Takahashi J, Aspeborg H, Djerbi S, Master E, Andersson-Gunnerås S, Sundberg B, Karpinski S, Teeri TT, Kleczkowski LA, Henrissat B, Mellerowicz EJ ( 2006). Poplar Carbohydrate-Active Enzymes (CAZymes). Gene identification and expression analyses. Plant Physiol 140: 946-962.PMID:16415215
Potri.003G085500	GH14	Glycoside Hydrolase Family 14 protein		estExt_Genewise1_v1.C_1180198	GH14_9	PtBAMY3			PtBAMY3		Geisler-Lee J, Geisler M, Coutinho PM, Segerman B, Nishikubo N, Takahashi J, Aspeborg H, Djerbi S, Master E, Andersson-Gunnerås S, Sundberg B, Karpinski S, Teeri TT, Kleczkowski LA, Henrissat B, Mellerowicz EJ ( 2006). Poplar Carbohydrate-Active Enzymes (CAZymes). Gene identification and expression analyses. Plant Physiol 140: 946-962.PMID:16415215
Potri.001G087600	GH14	Glycoside Hydrolase Family 14 protein		fgenesh1_pg.C_LG_I000740	GH14_10	PtBAMY8			PtBAMY8		Geisler-Lee J, Geisler M, Coutinho PM, Segerman B, Nishikubo N, Takahashi J, Aspeborg H, Djerbi S, Master E, Andersson-Gunnerås S, Sundberg B, Karpinski S, Teeri TT, Kleczkowski LA, Henrissat B, Mellerowicz EJ ( 2006). Poplar Carbohydrate-Active Enzymes (CAZymes). Gene identification and expression analyses. Plant Physiol 140: 946-962.PMID:16415215
Potri.010G062900	GH14	Glycoside Hydrolase Family 14 protein		fgenesh1_pm.C_LG_X000135	GH14_11	PtBAMY2			PtBAMY2		Geisler-Lee J, Geisler M, Coutinho PM, Segerman B, Nishikubo N, Takahashi J, Aspeborg H, Djerbi S, Master E, Andersson-Gunnerås S, Sundberg B, Karpinski S, Teeri TT, Kleczkowski LA, Henrissat B, Mellerowicz EJ ( 2006). Poplar Carbohydrate-Active Enzymes (CAZymes). Gene identification and expression analyses. Plant Physiol 140: 946-962.PMID:16415215
Potri.003G106500	GH14	Glycoside Hydrolase Family 14 protein		fgenesh1_pg.C_LG_III000843	GH14_12	PtBAMY12			PtBAMY12		Geisler-Lee J, Geisler M, Coutinho PM, Segerman B, Nishikubo N, Takahashi J, Aspeborg H, Djerbi S, Master E, Andersson-Gunnerås S, Sundberg B, Karpinski S, Teeri TT, Kleczkowski LA, Henrissat B, Mellerowicz EJ ( 2006). Poplar Carbohydrate-Active Enzymes (CAZymes). Gene identification and expression analyses. Plant Physiol 140: 946-962.PMID:16415215
Potri.T101100	GH14	Glycoside Hydrolase Family 14 protein	fragment (too short at N-term);
Potri.T101200	GH14	Glycoside Hydrolase Family 14 protein	fragment (too short at C-term);
Potri.014G152700	GH16	Glycoside Hydrolase Family 16 protein		eugene3.14600001	GH16_1	PtXTH1, PtXET16S	PttXET16S	EF194048	PtXTH1		Geisler-Lee J, Geisler M, Coutinho PM, Segerman B, Nishikubo N, Takahashi J, Aspeborg H, Djerbi S, Master E, Andersson-Gunnerås S, Sundberg B, Karpinski S, Teeri TT, Kleczkowski LA, Henrissat B, Mellerowicz EJ ( 2006). Poplar Carbohydrate-Active Enzymes (CAZymes). Gene identification and expression analyses. Plant Physiol 140: 946-962.PMID:16415215	Nishikubo N, Takahashi J, Roos AA, Derba-Maceluch M, Piens K, Brumer H, Teeri TT, Stålbrand H, Mellerowicz EJ (2011). XET-mediated xyloglucan rearrangements in developing wood of hybrid aspen (Populus tremula x tremuloides). Plant Physiol. 155: 399-413PMID:21057113	Nishikubo N, Awano T, Banasiak A, Bourquin V, Ibatullin F, Funada R, Brumer H, Teeri TT, Hayashi T, Sundberg B, Mellerowicz EJ (2007). Xyloglucan endo-transglycosylase (XET) functions in gelatinous layers of tension wood fibers in poplar – A glimpse into the mechanism of the balancing act of trees. Plant Cell Physiol 48: 843-55.PMID:17504814
Potri.005G007200	GH16	Glycoside Hydrolase Family 16 protein		fgenesh1_pm.C_scaffold_131000021	GH16_2	PtXTH2			PtXTH2		Geisler-Lee J, Geisler M, Coutinho PM, Segerman B, Nishikubo N, Takahashi J, Aspeborg H, Djerbi S, Master E, Andersson-Gunnerås S, Sundberg B, Karpinski S, Teeri TT, Kleczkowski LA, Henrissat B, Mellerowicz EJ ( 2006). Poplar Carbohydrate-Active Enzymes (CAZymes). Gene identification and expression analyses. Plant Physiol 140: 946-962.PMID:16415215	Nishikubo N, Takahashi J, Roos AA, Derba-Maceluch M, Piens K, Brumer H, Teeri TT, Stålbrand H, Mellerowicz EJ (2011). XET-mediated xyloglucan rearrangements in developing wood of hybrid aspen (Populus tremula x tremuloides). Plant Physiol. 155: 399-413PMID:21057113
Potri.003G097300	GH16	Glycoside Hydrolase Family 16 protein		grail3.0018003901	GH16_3	PtXTH3, PtXET16M	PttXET16M	EF194053	PtXTH3		Geisler-Lee J, Geisler M, Coutinho PM, Segerman B, Nishikubo N, Takahashi J, Aspeborg H, Djerbi S, Master E, Andersson-Gunnerås S, Sundberg B, Karpinski S, Teeri TT, Kleczkowski LA, Henrissat B, Mellerowicz EJ ( 2006). Poplar Carbohydrate-Active Enzymes (CAZymes). Gene identification and expression analyses. Plant Physiol 140: 946-962.PMID:16415215	Nishikubo N, Takahashi J, Roos AA, Derba-Maceluch M, Piens K, Brumer H, Teeri TT, Stålbrand H, Mellerowicz EJ (2011). XET-mediated xyloglucan rearrangements in developing wood of hybrid aspen (Populus tremula x tremuloides). Plant Physiol. 155: 399-413PMID:21057113	Nishikubo N, Awano T, Banasiak A, Bourquin V, Ibatullin F, Funada R, Brumer H, Teeri TT, Hayashi T, Sundberg B, Mellerowicz EJ (2007). Xyloglucan endo-transglycosylase (XET) functions in gelatinous layers of tension wood fibers in poplar – A glimpse into the mechanism of the balancing act of trees. Plant Cell Physiol 48: 843-55.PMID:17504814
Potri.006G160700	GH16	Glycoside Hydrolase Family 16 protein		eugene3.01570037	GH16_5	PtXTH5			PtXTH5		Geisler-Lee J, Geisler M, Coutinho PM, Segerman B, Nishikubo N, Takahashi J, Aspeborg H, Djerbi S, Master E, Andersson-Gunnerås S, Sundberg B, Karpinski S, Teeri TT, Kleczkowski LA, Henrissat B, Mellerowicz EJ ( 2006). Poplar Carbohydrate-Active Enzymes (CAZymes). Gene identification and expression analyses. Plant Physiol 140: 946-962.PMID:16415215	Nishikubo N, Takahashi J, Roos AA, Derba-Maceluch M, Piens K, Brumer H, Teeri TT, Stålbrand H, Mellerowicz EJ (2011). XET-mediated xyloglucan rearrangements in developing wood of hybrid aspen (Populus tremula x tremuloides). Plant Physiol. 155: 399-413PMID:21057113
Potri.006G071200	GH16	Glycoside Hydrolase Family 16 protein		fgenesh1_pg.C_LG_VI000550	GH16_6	PtXTH6, PtXET16E	PttXET16E	EF194049	PtXTH6		Geisler-Lee J, Geisler M, Coutinho PM, Segerman B, Nishikubo N, Takahashi J, Aspeborg H, Djerbi S, Master E, Andersson-Gunnerås S, Sundberg B, Karpinski S, Teeri TT, Kleczkowski LA, Henrissat B, Mellerowicz EJ ( 2006). Poplar Carbohydrate-Active Enzymes (CAZymes). Gene identification and expression analyses. Plant Physiol 140: 946-962.PMID:16415215	Nishikubo N, Takahashi J, Roos AA, Derba-Maceluch M, Piens K, Brumer H, Teeri TT, Stålbrand H, Mellerowicz EJ (2011). XET-mediated xyloglucan rearrangements in developing wood of hybrid aspen (Populus tremula x tremuloides). Plant Physiol. 155: 399-413PMID:21057113	Nishikubo N, Awano T, Banasiak A, Bourquin V, Ibatullin F, Funada R, Brumer H, Teeri TT, Hayashi T, Sundberg B, Mellerowicz EJ (2007). Xyloglucan endo-transglycosylase (XET) functions in gelatinous layers of tension wood fibers in poplar – A glimpse into the mechanism of the balancing act of trees. Plant Cell Physiol 48: 843-55.PMID:17504814
Potri.009G006600	GH16	Glycoside Hydrolase Family 16 protein		estExt_fgenesh1_pm_v1.C_LG_IX0596	GH16_7	PtXTH7			PtXTH7		Geisler-Lee J, Geisler M, Coutinho PM, Segerman B, Nishikubo N, Takahashi J, Aspeborg H, Djerbi S, Master E, Andersson-Gunnerås S, Sundberg B, Karpinski S, Teeri TT, Kleczkowski LA, Henrissat B, Mellerowicz EJ ( 2006). Poplar Carbohydrate-Active Enzymes (CAZymes). Gene identification and expression analyses. Plant Physiol 140: 946-962.PMID:16415215	Nishikubo N, Takahashi J, Roos AA, Derba-Maceluch M, Piens K, Brumer H, Teeri TT, Stålbrand H, Mellerowicz EJ (2011). XET-mediated xyloglucan rearrangements in developing wood of hybrid aspen (Populus tremula x tremuloides). Plant Physiol. 155: 399-413PMID:21057113
Potri.002G153200	GH16	Glycoside Hydrolase Family 16 protein		eugene3.00021425	GH16_8	PtXTH8, PtEG16			PtEG16		Geisler-Lee J, Geisler M, Coutinho PM, Segerman B, Nishikubo N, Takahashi J, Aspeborg H, Djerbi S, Master E, Andersson-Gunnerås S, Sundberg B, Karpinski S, Teeri TT, Kleczkowski LA, Henrissat B, Mellerowicz EJ ( 2006). Poplar Carbohydrate-Active Enzymes (CAZymes). Gene identification and expression analyses. Plant Physiol 140: 946-962.PMID:16415215	Nishikubo N, Takahashi J, Roos AA, Derba-Maceluch M, Piens K, Brumer H, Teeri TT, Stålbrand H, Mellerowicz EJ (2011). XET-mediated xyloglucan rearrangements in developing wood of hybrid aspen (Populus tremula x tremuloides). Plant Physiol. 155: 399-413PMID:21057113	Eklöf JM1, Shojania S, Okon M, McIntosh LP, Brumer H (2013). Structure-function analysis of a broad specificity Populus trichocarpa endo-β-glucanase reveals an evolutionary link between bacterial licheninases and plant XTH gene products. J Biol Chem 288: 15786–1579. PMID:23572521
Potri.004G042400	GH16	Glycoside Hydrolase Family 16 protein	fragment (too short at both ends);	eugene3.00040523	GH16_9	PtXTH9			PtXTH9		Geisler-Lee J, Geisler M, Coutinho PM, Segerman B, Nishikubo N, Takahashi J, Aspeborg H, Djerbi S, Master E, Andersson-Gunnerås S, Sundberg B, Karpinski S, Teeri TT, Kleczkowski LA, Henrissat B, Mellerowicz EJ ( 2006). Poplar Carbohydrate-Active Enzymes (CAZymes). Gene identification and expression analyses. Plant Physiol 140: 946-962.PMID:16415215	Nishikubo N, Takahashi J, Roos AA, Derba-Maceluch M, Piens K, Brumer H, Teeri TT, Stålbrand H, Mellerowicz EJ (2011). XET-mediated xyloglucan rearrangements in developing wood of hybrid aspen (Populus tremula x tremuloides). Plant Physiol. 155: 399-413PMID:21057113
Potri.011G077400	GH16	Glycoside Hydrolase Family 16 protein		eugene3.00110488	GH16_10	PtXTH10			PtXTH10		Geisler-Lee J, Geisler M, Coutinho PM, Segerman B, Nishikubo N, Takahashi J, Aspeborg H, Djerbi S, Master E, Andersson-Gunnerås S, Sundberg B, Karpinski S, Teeri TT, Kleczkowski LA, Henrissat B, Mellerowicz EJ ( 2006). Poplar Carbohydrate-Active Enzymes (CAZymes). Gene identification and expression analyses. Plant Physiol 140: 946-962.PMID:16415215	Nishikubo N, Takahashi J, Roos AA, Derba-Maceluch M, Piens K, Brumer H, Teeri TT, Stålbrand H, Mellerowicz EJ (2011). XET-mediated xyloglucan rearrangements in developing wood of hybrid aspen (Populus tremula x tremuloides). Plant Physiol. 155: 399-413PMID:21057113
Potri.018G094900	GH16	Glycoside Hydrolase Family 16 protein		fgenesh1_pg.C_LG_XVIII000834	GH16_11	PtXTH11			PtXTH11		Geisler-Lee J, Geisler M, Coutinho PM, Segerman B, Nishikubo N, Takahashi J, Aspeborg H, Djerbi S, Master E, Andersson-Gunnerås S, Sundberg B, Karpinski S, Teeri TT, Kleczkowski LA, Henrissat B, Mellerowicz EJ ( 2006). Poplar Carbohydrate-Active Enzymes (CAZymes). Gene identification and expression analyses. Plant Physiol 140: 946-962.PMID:16415215	Nishikubo N, Takahashi J, Roos AA, Derba-Maceluch M, Piens K, Brumer H, Teeri TT, Stålbrand H, Mellerowicz EJ (2011). XET-mediated xyloglucan rearrangements in developing wood of hybrid aspen (Populus tremula x tremuloides). Plant Physiol. 155: 399-413PMID:21057113
Potri.002G060500	GH16	Glycoside Hydrolase Family 16 protein		fgenesh1_pm.C_LG_II000263	GH16_12	PtXTH12			PtXTH12		Geisler-Lee J, Geisler M, Coutinho PM, Segerman B, Nishikubo N, Takahashi J, Aspeborg H, Djerbi S, Master E, Andersson-Gunnerås S, Sundberg B, Karpinski S, Teeri TT, Kleczkowski LA, Henrissat B, Mellerowicz EJ ( 2006). Poplar Carbohydrate-Active Enzymes (CAZymes). Gene identification and expression analyses. Plant Physiol 140: 946-962.PMID:16415215	Nishikubo N, Takahashi J, Roos AA, Derba-Maceluch M, Piens K, Brumer H, Teeri TT, Stålbrand H, Mellerowicz EJ (2011). XET-mediated xyloglucan rearrangements in developing wood of hybrid aspen (Populus tremula x tremuloides). Plant Physiol. 155: 399-413PMID:21057113
Potri.014G146100	GH16	Glycoside Hydrolase Family 16 protein		eugene3.00140931	GH16_14	PtXTH14, PtXET16K	PttXET16K	EF194054	PtXTH14		Geisler-Lee J, Geisler M, Coutinho PM, Segerman B, Nishikubo N, Takahashi J, Aspeborg H, Djerbi S, Master E, Andersson-Gunnerås S, Sundberg B, Karpinski S, Teeri TT, Kleczkowski LA, Henrissat B, Mellerowicz EJ ( 2006). Poplar Carbohydrate-Active Enzymes (CAZymes). Gene identification and expression analyses. Plant Physiol 140: 946-962.PMID:16415215	Nishikubo N, Takahashi J, Roos AA, Derba-Maceluch M, Piens K, Brumer H, Teeri TT, Stålbrand H, Mellerowicz EJ (2011). XET-mediated xyloglucan rearrangements in developing wood of hybrid aspen (Populus tremula x tremuloides). Plant Physiol. 155: 399-413PMID:21057113	Nishikubo N, Awano T, Banasiak A, Bourquin V, Ibatullin F, Funada R, Brumer H, Teeri TT, Hayashi T, Sundberg B, Mellerowicz EJ (2007). Xyloglucan endo-transglycosylase (XET) functions in gelatinous layers of tension wood fibers in poplar – A glimpse into the mechanism of the balancing act of trees. Plant Cell Physiol 48: 843-55.PMID:17504814
Potri.002G244200	GH16	Glycoside Hydrolase Family 16 protein		fgenesh1_pm.C_LG_II001086	GH16_15	PtXTH15			PtXTH15		Geisler-Lee J, Geisler M, Coutinho PM, Segerman B, Nishikubo N, Takahashi J, Aspeborg H, Djerbi S, Master E, Andersson-Gunnerås S, Sundberg B, Karpinski S, Teeri TT, Kleczkowski LA, Henrissat B, Mellerowicz EJ ( 2006). Poplar Carbohydrate-Active Enzymes (CAZymes). Gene identification and expression analyses. Plant Physiol 140: 946-962.PMID:16415215	Nishikubo N, Takahashi J, Roos AA, Derba-Maceluch M, Piens K, Brumer H, Teeri TT, Stålbrand H, Mellerowicz EJ (2011). XET-mediated xyloglucan rearrangements in developing wood of hybrid aspen (Populus tremula x tremuloides). Plant Physiol. 155: 399-413PMID:21057113
Potri.011G025800	GH16	Glycoside Hydrolase Family 16 protein		fgenesh1_pm.C_LG_XI000043	GH16_16	PtXTH16			PtXTH16		Geisler-Lee J, Geisler M, Coutinho PM, Segerman B, Nishikubo N, Takahashi J, Aspeborg H, Djerbi S, Master E, Andersson-Gunnerås S, Sundberg B, Karpinski S, Teeri TT, Kleczkowski LA, Henrissat B, Mellerowicz EJ ( 2006). Poplar Carbohydrate-Active Enzymes (CAZymes). Gene identification and expression analyses. Plant Physiol 140: 946-962.PMID:16415215	Nishikubo N, Takahashi J, Roos AA, Derba-Maceluch M, Piens K, Brumer H, Teeri TT, Stålbrand H, Mellerowicz EJ (2011). XET-mediated xyloglucan rearrangements in developing wood of hybrid aspen (Populus tremula x tremuloides). Plant Physiol. 155: 399-413PMID:21057113
Potri.018G095100	GH16	Glycoside Hydrolase Family 16 protein		estExt_Genewise1_v1.C_LG_XVIII2839	GH16_17	PtXTH17, XET16I	PttXET16I	EF194056	PtXTH17		Geisler-Lee J, Geisler M, Coutinho PM, Segerman B, Nishikubo N, Takahashi J, Aspeborg H, Djerbi S, Master E, Andersson-Gunnerås S, Sundberg B, Karpinski S, Teeri TT, Kleczkowski LA, Henrissat B, Mellerowicz EJ ( 2006). Poplar Carbohydrate-Active Enzymes (CAZymes). Gene identification and expression analyses. Plant Physiol 140: 946-962.PMID:16415215	Nishikubo N, Takahashi J, Roos AA, Derba-Maceluch M, Piens K, Brumer H, Teeri TT, Stålbrand H, Mellerowicz EJ (2011). XET-mediated xyloglucan rearrangements in developing wood of hybrid aspen (Populus tremula x tremuloides). Plant Physiol. 155: 399-413PMID:21057113	Nishikubo N, Awano T, Banasiak A, Bourquin V, Ibatullin F, Funada R, Brumer H, Teeri TT, Hayashi T, Sundberg B, Mellerowicz EJ (2007). Xyloglucan endo-transglycosylase (XET) functions in gelatinous layers of tension wood fibers in poplar – A glimpse into the mechanism of the balancing act of trees. Plant Cell Physiol 48: 843-55.PMID:17504814
Potri.018G095200	GH16	Glycoside Hydrolase Family 16 protein		estExt_Genewise1_v1.C_LG_XVIII2844	GH16_18	PtXTH18			PtXTH18		Geisler-Lee J, Geisler M, Coutinho PM, Segerman B, Nishikubo N, Takahashi J, Aspeborg H, Djerbi S, Master E, Andersson-Gunnerås S, Sundberg B, Karpinski S, Teeri TT, Kleczkowski LA, Henrissat B, Mellerowicz EJ ( 2006). Poplar Carbohydrate-Active Enzymes (CAZymes). Gene identification and expression analyses. Plant Physiol 140: 946-962.PMID:16415215	Nishikubo N, Takahashi J, Roos AA, Derba-Maceluch M, Piens K, Brumer H, Teeri TT, Stålbrand H, Mellerowicz EJ (2011). XET-mediated xyloglucan rearrangements in developing wood of hybrid aspen (Populus tremula x tremuloides). Plant Physiol. 155: 399-413PMID:21057113
Potri.018G094800	GH16	Glycoside Hydrolase Family 16 protein		fgenesh1_pg.C_LG_XVIII000833	GH16_19	PtXTH19			PtXTH19		Geisler-Lee J, Geisler M, Coutinho PM, Segerman B, Nishikubo N, Takahashi J, Aspeborg H, Djerbi S, Master E, Andersson-Gunnerås S, Sundberg B, Karpinski S, Teeri TT, Kleczkowski LA, Henrissat B, Mellerowicz EJ ( 2006). Poplar Carbohydrate-Active Enzymes (CAZymes). Gene identification and expression analyses. Plant Physiol 140: 946-962.PMID:16415215	Nishikubo N, Takahashi J, Roos AA, Derba-Maceluch M, Piens K, Brumer H, Teeri TT, Stålbrand H, Mellerowicz EJ (2011). XET-mediated xyloglucan rearrangements in developing wood of hybrid aspen (Populus tremula x tremuloides). Plant Physiol. 155: 399-413PMID:21057113
Potri.006G169900	GH16	Glycoside Hydrolase Family 16 protein		fgenesh1_pg.C_scaffold_171000031	GH16_20	PtXTH20			PtXTH20		Geisler-Lee J, Geisler M, Coutinho PM, Segerman B, Nishikubo N, Takahashi J, Aspeborg H, Djerbi S, Master E, Andersson-Gunnerås S, Sundberg B, Karpinski S, Teeri TT, Kleczkowski LA, Henrissat B, Mellerowicz EJ ( 2006). Poplar Carbohydrate-Active Enzymes (CAZymes). Gene identification and expression analyses. Plant Physiol 140: 946-962.PMID:16415215	Nishikubo N, Takahashi J, Roos AA, Derba-Maceluch M, Piens K, Brumer H, Teeri TT, Stålbrand H, Mellerowicz EJ (2011). XET-mediated xyloglucan rearrangements in developing wood of hybrid aspen (Populus tremula x tremuloides). Plant Physiol. 155: 399-413PMID:21057113
Potri.002G236200	GH16	Glycoside Hydrolase Family 16 protein		estExt_Genewise1_v1.C_LG_II3808	GH16_21	PtXTH21, PtXET16G	PttXET16G	EF194058	PtXTH21		Geisler-Lee J, Geisler M, Coutinho PM, Segerman B, Nishikubo N, Takahashi J, Aspeborg H, Djerbi S, Master E, Andersson-Gunnerås S, Sundberg B, Karpinski S, Teeri TT, Kleczkowski LA, Henrissat B, Mellerowicz EJ ( 2006). Poplar Carbohydrate-Active Enzymes (CAZymes). Gene identification and expression analyses. Plant Physiol 140: 946-962.PMID:16415215	Nishikubo N, Takahashi J, Roos AA, Derba-Maceluch M, Piens K, Brumer H, Teeri TT, Stålbrand H, Mellerowicz EJ (2011). XET-mediated xyloglucan rearrangements in developing wood of hybrid aspen (Populus tremula x tremuloides). Plant Physiol. 155: 399-413PMID:21057113	Nishikubo N, Awano T, Banasiak A, Bourquin V, Ibatullin F, Funada R, Brumer H, Teeri TT, Hayashi T, Sundberg B, Mellerowicz EJ (2007). Xyloglucan endo-transglycosylase (XET) functions in gelatinous layers of tension wood fibers in poplar – A glimpse into the mechanism of the balancing act of trees. Plant Cell Physiol 48: 843-55.PMID:17504814
Potri.018G084300	GH16	Glycoside Hydrolase Family 16 protein		fgenesh1_pg.C_LG_XVIII000719	GH16_23	PtXTH23			PtXTH23		Geisler-Lee J, Geisler M, Coutinho PM, Segerman B, Nishikubo N, Takahashi J, Aspeborg H, Djerbi S, Master E, Andersson-Gunnerås S, Sundberg B, Karpinski S, Teeri TT, Kleczkowski LA, Henrissat B, Mellerowicz EJ ( 2006). Poplar Carbohydrate-Active Enzymes (CAZymes). Gene identification and expression analyses. Plant Physiol 140: 946-962.PMID:16415215	Nishikubo N, Takahashi J, Roos AA, Derba-Maceluch M, Piens K, Brumer H, Teeri TT, Stålbrand H, Mellerowicz EJ (2011). XET-mediated xyloglucan rearrangements in developing wood of hybrid aspen (Populus tremula x tremuloides). Plant Physiol. 155: 399-413PMID:21057113
Potri.011G077300	GH16	Glycoside Hydrolase Family 16 protein		eugene3.00110489	GH16_24	PtXTH24			PtXTH24		Geisler-Lee J, Geisler M, Coutinho PM, Segerman B, Nishikubo N, Takahashi J, Aspeborg H, Djerbi S, Master E, Andersson-Gunnerås S, Sundberg B, Karpinski S, Teeri TT, Kleczkowski LA, Henrissat B, Mellerowicz EJ ( 2006). Poplar Carbohydrate-Active Enzymes (CAZymes). Gene identification and expression analyses. Plant Physiol 140: 946-962.PMID:16415215	Nishikubo N, Takahashi J, Roos AA, Derba-Maceluch M, Piens K, Brumer H, Teeri TT, Stålbrand H, Mellerowicz EJ (2011). XET-mediated xyloglucan rearrangements in developing wood of hybrid aspen (Populus tremula x tremuloides). Plant Physiol. 155: 399-413PMID:21057113
Potri.004G021000	GH16	Glycoside Hydrolase Family 16 protein		eugene3.00040079	GH16_25	PtXTH25, PtXET16AA	PttXET16AA	EF194051	PtXTH25		Geisler-Lee J, Geisler M, Coutinho PM, Segerman B, Nishikubo N, Takahashi J, Aspeborg H, Djerbi S, Master E, Andersson-Gunnerås S, Sundberg B, Karpinski S, Teeri TT, Kleczkowski LA, Henrissat B, Mellerowicz EJ ( 2006). Poplar Carbohydrate-Active Enzymes (CAZymes). Gene identification and expression analyses. Plant Physiol 140: 946-962.PMID:16415215	Nishikubo N, Takahashi J, Roos AA, Derba-Maceluch M, Piens K, Brumer H, Teeri TT, Stålbrand H, Mellerowicz EJ (2011). XET-mediated xyloglucan rearrangements in developing wood of hybrid aspen (Populus tremula x tremuloides). Plant Physiol. 155: 399-413PMID:21057113	Nishikubo N, Awano T, Banasiak A, Bourquin V, Ibatullin F, Funada R, Brumer H, Teeri TT, Hayashi T, Sundberg B, Mellerowicz EJ (2007). Xyloglucan endo-transglycosylase (XET) functions in gelatinous layers of tension wood fibers in poplar – A glimpse into the mechanism of the balancing act of trees. Plant Cell Physiol 48: 843-55.PMID:17504814
Potri.014G140300	GH16	Glycoside Hydrolase Family 16 protein		estExt_Genewise1_v1.C_LG_XIV2905	GH16_26	PtXTH26,Pt XET16B	PttXET16B	EF194046	PtXTH26		Geisler-Lee J, Geisler M, Coutinho PM, Segerman B, Nishikubo N, Takahashi J, Aspeborg H, Djerbi S, Master E, Andersson-Gunnerås S, Sundberg B, Karpinski S, Teeri TT, Kleczkowski LA, Henrissat B, Mellerowicz EJ ( 2006). Poplar Carbohydrate-Active Enzymes (CAZymes). Gene identification and expression analyses. Plant Physiol 140: 946-962.PMID:16415215	Nishikubo N, Takahashi J, Roos AA, Derba-Maceluch M, Piens K, Brumer H, Teeri TT, Stålbrand H, Mellerowicz EJ (2011). XET-mediated xyloglucan rearrangements in developing wood of hybrid aspen (Populus tremula x tremuloides). Plant Physiol. 155: 399-413PMID:21057113	Nishikubo N, Awano T, Banasiak A, Bourquin V, Ibatullin F, Funada R, Brumer H, Teeri TT, Hayashi T, Sundberg B, Mellerowicz EJ (2007). Xyloglucan endo-transglycosylase (XET) functions in gelatinous layers of tension wood fibers in poplar – A glimpse into the mechanism of the balancing act of trees. Plant Cell Physiol 48: 843-55.PMID:17504814
Potri.001G071000	GH16	Glycoside Hydrolase Family 16 protein		grail3.0008019801	GH16_27	PtXTH27, PtXET16R	PttXET16R	EF194052	PtXTH27		Geisler-Lee J, Geisler M, Coutinho PM, Segerman B, Nishikubo N, Takahashi J, Aspeborg H, Djerbi S, Master E, Andersson-Gunnerås S, Sundberg B, Karpinski S, Teeri TT, Kleczkowski LA, Henrissat B, Mellerowicz EJ ( 2006). Poplar Carbohydrate-Active Enzymes (CAZymes). Gene identification and expression analyses. Plant Physiol 140: 946-962.PMID:16415215	Nishikubo N, Takahashi J, Roos AA, Derba-Maceluch M, Piens K, Brumer H, Teeri TT, Stålbrand H, Mellerowicz EJ (2011). XET-mediated xyloglucan rearrangements in developing wood of hybrid aspen (Populus tremula x tremuloides). Plant Physiol. 155: 399-413PMID:21057113	Nishikubo N, Awano T, Banasiak A, Bourquin V, Ibatullin F, Funada R, Brumer H, Teeri TT, Hayashi T, Sundberg B, Mellerowicz EJ (2007). Xyloglucan endo-transglycosylase (XET) functions in gelatinous layers of tension wood fibers in poplar – A glimpse into the mechanism of the balancing act of trees. Plant Cell Physiol 48: 843-55.PMID:17504814
Potri.005G201200	GH16	Glycoside Hydrolase Family 16 protein		eugene3.00051083	GH16_28	PtXTH28			PtXTH28		Geisler-Lee J, Geisler M, Coutinho PM, Segerman B, Nishikubo N, Takahashi J, Aspeborg H, Djerbi S, Master E, Andersson-Gunnerås S, Sundberg B, Karpinski S, Teeri TT, Kleczkowski LA, Henrissat B, Mellerowicz EJ ( 2006). Poplar Carbohydrate-Active Enzymes (CAZymes). Gene identification and expression analyses. Plant Physiol 140: 946-962.PMID:16415215	Nishikubo N, Takahashi J, Roos AA, Derba-Maceluch M, Piens K, Brumer H, Teeri TT, Stålbrand H, Mellerowicz EJ (2011). XET-mediated xyloglucan rearrangements in developing wood of hybrid aspen (Populus tremula x tremuloides). Plant Physiol. 155: 399-413PMID:21057113
Potri.009G083800	GH16	Glycoside Hydrolase Family 16 protein		eugene3.00090819	GH16_29	PtXTH29, PtXET16BB	PttXET16BB	EF194045	PtXTH29		Geisler-Lee J, Geisler M, Coutinho PM, Segerman B, Nishikubo N, Takahashi J, Aspeborg H, Djerbi S, Master E, Andersson-Gunnerås S, Sundberg B, Karpinski S, Teeri TT, Kleczkowski LA, Henrissat B, Mellerowicz EJ ( 2006). Poplar Carbohydrate-Active Enzymes (CAZymes). Gene identification and expression analyses. Plant Physiol 140: 946-962.PMID:16415215	Nishikubo N, Takahashi J, Roos AA, Derba-Maceluch M, Piens K, Brumer H, Teeri TT, Stålbrand H, Mellerowicz EJ (2011). XET-mediated xyloglucan rearrangements in developing wood of hybrid aspen (Populus tremula x tremuloides). Plant Physiol. 155: 399-413PMID:21057113	Nishikubo N, Awano T, Banasiak A, Bourquin V, Ibatullin F, Funada R, Brumer H, Teeri TT, Hayashi T, Sundberg B, Mellerowicz EJ (2007). Xyloglucan endo-transglycosylase (XET) functions in gelatinous layers of tension wood fibers in poplar – A glimpse into the mechanism of the balancing act of trees. Plant Cell Physiol 48: 843-55.PMID:17504814
Potri.013G152400	GH16	Glycoside Hydrolase Family 16 protein		eugene3.00131219	GH16_30	PtXTH30, PtXET16H	PttXET16H	EF194057	PtXTH30		Geisler-Lee J, Geisler M, Coutinho PM, Segerman B, Nishikubo N, Takahashi J, Aspeborg H, Djerbi S, Master E, Andersson-Gunnerås S, Sundberg B, Karpinski S, Teeri TT, Kleczkowski LA, Henrissat B, Mellerowicz EJ ( 2006). Poplar Carbohydrate-Active Enzymes (CAZymes). Gene identification and expression analyses. Plant Physiol 140: 946-962.PMID:16415215	Nishikubo N, Takahashi J, Roos AA, Derba-Maceluch M, Piens K, Brumer H, Teeri TT, Stålbrand H, Mellerowicz EJ (2011). XET-mediated xyloglucan rearrangements in developing wood of hybrid aspen (Populus tremula x tremuloides). Plant Physiol. 155: 399-413PMID:21057113	Nishikubo N, Awano T, Banasiak A, Bourquin V, Ibatullin F, Funada R, Brumer H, Teeri TT, Hayashi T, Sundberg B, Mellerowicz EJ (2007). Xyloglucan endo-transglycosylase (XET) functions in gelatinous layers of tension wood fibers in poplar – A glimpse into the mechanism of the balancing act of trees. Plant Cell Physiol 48: 843-55.PMID:17504814
Potri.016G098600	GH16	Glycoside Hydrolase Family 16 protein		eugene3.00160931	GH16_31	PtXTH31			PtXTH31		Geisler-Lee J, Geisler M, Coutinho PM, Segerman B, Nishikubo N, Takahashi J, Aspeborg H, Djerbi S, Master E, Andersson-Gunnerås S, Sundberg B, Karpinski S, Teeri TT, Kleczkowski LA, Henrissat B, Mellerowicz EJ ( 2006). Poplar Carbohydrate-Active Enzymes (CAZymes). Gene identification and expression analyses. Plant Physiol 140: 946-962.PMID:16415215	Nishikubo N, Takahashi J, Roos AA, Derba-Maceluch M, Piens K, Brumer H, Teeri TT, Stålbrand H, Mellerowicz EJ (2011). XET-mediated xyloglucan rearrangements in developing wood of hybrid aspen (Populus tremula x tremuloides). Plant Physiol. 155: 399-413PMID:21057113
Potri.006G122900	GH16	Glycoside Hydrolase Family 16 protein		eugene3.00280224	GH16_32	PtXTH32			PtXTH32		Geisler-Lee J, Geisler M, Coutinho PM, Segerman B, Nishikubo N, Takahashi J, Aspeborg H, Djerbi S, Master E, Andersson-Gunnerås S, Sundberg B, Karpinski S, Teeri TT, Kleczkowski LA, Henrissat B, Mellerowicz EJ ( 2006). Poplar Carbohydrate-Active Enzymes (CAZymes). Gene identification and expression analyses. Plant Physiol 140: 946-962.PMID:16415215	Nishikubo N, Takahashi J, Roos AA, Derba-Maceluch M, Piens K, Brumer H, Teeri TT, Stålbrand H, Mellerowicz EJ (2011). XET-mediated xyloglucan rearrangements in developing wood of hybrid aspen (Populus tremula x tremuloides). Plant Physiol. 155: 399-413PMID:21057113
Potri.003G159700	GH16	Glycoside Hydrolase Family 16 protein		estExt_Genewise1_v1.C_LG_III1280	GH16_34	PtXTH34, PtXET16A	PttXET16A	AF515607	PtXTH34		Geisler-Lee J, Geisler M, Coutinho PM, Segerman B, Nishikubo N, Takahashi J, Aspeborg H, Djerbi S, Master E, Andersson-Gunnerås S, Sundberg B, Karpinski S, Teeri TT, Kleczkowski LA, Henrissat B, Mellerowicz EJ ( 2006). Poplar Carbohydrate-Active Enzymes (CAZymes). Gene identification and expression analyses. Plant Physiol 140: 946-962.PMID:16415215	Nishikubo N, Takahashi J, Roos AA, Derba-Maceluch M, Piens K, Brumer H, Teeri TT, Stålbrand H, Mellerowicz EJ (2011). XET-mediated xyloglucan rearrangements in developing wood of hybrid aspen (Populus tremula x tremuloides). Plant Physiol. 155: 399-413PMID:21057113	Nishikubo N, Awano T, Banasiak A, Bourquin V, Ibatullin F, Funada R, Brumer H, Teeri TT, Hayashi T, Sundberg B, Mellerowicz EJ (2007). Xyloglucan endo-transglycosylase (XET) functions in gelatinous layers of tension wood fibers in poplar – A glimpse into the mechanism of the balancing act of trees. Plant Cell Physiol 48: 843-55.PMID:17504814	Bourquin V, Nishikubo N, Abe H, Brumer H, Denman S, Eklund M, Christiernin M, Teeri TT, Sundberg B, Mellerowicz EJ (2002). Xyloglucan endotransglycosylases have a function during the formation of secondary cell walls of vascular tissues. Plant Cell 14: 3073–3088. PMID:12468728
Potri.019G125000	GH16	Glycoside Hydrolase Family 16 protein		eugene3.00190998	GH16_35	PtXTH35, PtXET16C	PttXET16C	EF151160	PtXTH35		Geisler-Lee J, Geisler M, Coutinho PM, Segerman B, Nishikubo N, Takahashi J, Aspeborg H, Djerbi S, Master E, Andersson-Gunnerås S, Sundberg B, Karpinski S, Teeri TT, Kleczkowski LA, Henrissat B, Mellerowicz EJ ( 2006). Poplar Carbohydrate-Active Enzymes (CAZymes). Gene identification and expression analyses. Plant Physiol 140: 946-962.PMID:16415215	Nishikubo N, Takahashi J, Roos AA, Derba-Maceluch M, Piens K, Brumer H, Teeri TT, Stålbrand H, Mellerowicz EJ (2011). XET-mediated xyloglucan rearrangements in developing wood of hybrid aspen (Populus tremula x tremuloides). Plant Physiol. 155: 399-413PMID:21057113	Nishikubo N, Awano T, Banasiak A, Bourquin V, Ibatullin F, Funada R, Brumer H, Teeri TT, Hayashi T, Sundberg B, Mellerowicz EJ (2007). Xyloglucan endo-transglycosylase (XET) functions in gelatinous layers of tension wood fibers in poplar – A glimpse into the mechanism of the balancing act of trees. Plant Cell Physiol 48: 843-55.PMID:17504814	Mellerowicz EJ, Blomqvist K, Bourquin V, Brumer H, Christiernin M, Denman S, Djerbi S, Eklund M, Gray-Mitsumine M, Kallas Å, Lehtiö J, Raza S, Regan S, Rudsander U, Sundberg B, Teeri TT (2000). Cell wall enzyme discovery using high throughput sequencing and in-depth expression analysis in poplar wood forming tissues. Proceedings of the Symposium on Friendly and Emerging Technologies for a Sustain…
Potri.007G008500	GH16	Glycoside Hydrolase Family 16 protein		grail3.0019035302	GH16_36	PtXTH36, PtXET16D	PttXET16D	EF194050	PtXTH36		Geisler-Lee J, Geisler M, Coutinho PM, Segerman B, Nishikubo N, Takahashi J, Aspeborg H, Djerbi S, Master E, Andersson-Gunnerås S, Sundberg B, Karpinski S, Teeri TT, Kleczkowski LA, Henrissat B, Mellerowicz EJ ( 2006). Poplar Carbohydrate-Active Enzymes (CAZymes). Gene identification and expression analyses. Plant Physiol 140: 946-962.PMID:16415215	Nishikubo N, Takahashi J, Roos AA, Derba-Maceluch M, Piens K, Brumer H, Teeri TT, Stålbrand H, Mellerowicz EJ (2011). XET-mediated xyloglucan rearrangements in developing wood of hybrid aspen (Populus tremula x tremuloides). Plant Physiol. 155: 399-413PMID:21057113	Nishikubo N, Awano T, Banasiak A, Bourquin V, Ibatullin F, Funada R, Brumer H, Teeri TT, Hayashi T, Sundberg B, Mellerowicz EJ (2007). Xyloglucan endo-transglycosylase (XET) functions in gelatinous layers of tension wood fibers in poplar – A glimpse into the mechanism of the balancing act of trees. Plant Cell Physiol 48: 843-55.PMID:17504814
Potri.013G005700	GH16	Glycoside Hydrolase Family 16 protein		eugene3.00130049	GH16_37	PtXTH37			PtXTH37		Geisler-Lee J, Geisler M, Coutinho PM, Segerman B, Nishikubo N, Takahashi J, Aspeborg H, Djerbi S, Master E, Andersson-Gunnerås S, Sundberg B, Karpinski S, Teeri TT, Kleczkowski LA, Henrissat B, Mellerowicz EJ ( 2006). Poplar Carbohydrate-Active Enzymes (CAZymes). Gene identification and expression analyses. Plant Physiol 140: 946-962.PMID:16415215	Nishikubo N, Takahashi J, Roos AA, Derba-Maceluch M, Piens K, Brumer H, Teeri TT, Stålbrand H, Mellerowicz EJ (2011). XET-mediated xyloglucan rearrangements in developing wood of hybrid aspen (Populus tremula x tremuloides). Plant Physiol. 155: 399-413PMID:21057113
Potri.014G115000	GH16	Glycoside Hydrolase Family 16 protein		estExt_Genewise1_v1.C_LG_XIV2164	GH16_38	PtXTH38, PtXET16T	PttXET16T	EF194047	PtXTH38		Geisler-Lee J, Geisler M, Coutinho PM, Segerman B, Nishikubo N, Takahashi J, Aspeborg H, Djerbi S, Master E, Andersson-Gunnerås S, Sundberg B, Karpinski S, Teeri TT, Kleczkowski LA, Henrissat B, Mellerowicz EJ ( 2006). Poplar Carbohydrate-Active Enzymes (CAZymes). Gene identification and expression analyses. Plant Physiol 140: 946-962.PMID:16415215	Nishikubo N, Takahashi J, Roos AA, Derba-Maceluch M, Piens K, Brumer H, Teeri TT, Stålbrand H, Mellerowicz EJ (2011). XET-mediated xyloglucan rearrangements in developing wood of hybrid aspen (Populus tremula x tremuloides). Plant Physiol. 155: 399-413PMID:21057113	Nishikubo N, Awano T, Banasiak A, Bourquin V, Ibatullin F, Funada R, Brumer H, Teeri TT, Hayashi T, Sundberg B, Mellerowicz EJ (2007). Xyloglucan endo-transglycosylase (XET) functions in gelatinous layers of tension wood fibers in poplar – A glimpse into the mechanism of the balancing act of trees. Plant Cell Physiol 48: 843-55.PMID:17504814
Potri.008G138400	GH16	Glycoside Hydrolase Family 16 protein		estExt_Genewise1_v1.C_LG_VIII2102	GH16_39	PtXTH39, PtXET16J	PttXET16J	EF194055	PtXTH39		Geisler-Lee J, Geisler M, Coutinho PM, Segerman B, Nishikubo N, Takahashi J, Aspeborg H, Djerbi S, Master E, Andersson-Gunnerås S, Sundberg B, Karpinski S, Teeri TT, Kleczkowski LA, Henrissat B, Mellerowicz EJ ( 2006). Poplar Carbohydrate-Active Enzymes (CAZymes). Gene identification and expression analyses. Plant Physiol 140: 946-962.PMID:16415215	Nishikubo N, Takahashi J, Roos AA, Derba-Maceluch M, Piens K, Brumer H, Teeri TT, Stålbrand H, Mellerowicz EJ (2011). XET-mediated xyloglucan rearrangements in developing wood of hybrid aspen (Populus tremula x tremuloides). Plant Physiol. 155: 399-413PMID:21057113	Nishikubo N, Awano T, Banasiak A, Bourquin V, Ibatullin F, Funada R, Brumer H, Teeri TT, Hayashi T, Sundberg B, Mellerowicz EJ (2007). Xyloglucan endo-transglycosylase (XET) functions in gelatinous layers of tension wood fibers in poplar – A glimpse into the mechanism of the balancing act of trees. Plant Cell Physiol 48: 843-55.PMID:17504814
Potri.010G102300	GH16	Glycoside Hydrolase Family 16 protein		grail3.0006015301	GH16_40	PtXTH40	PttXET16L		PtXTH40		Geisler-Lee J, Geisler M, Coutinho PM, Segerman B, Nishikubo N, Takahashi J, Aspeborg H, Djerbi S, Master E, Andersson-Gunnerås S, Sundberg B, Karpinski S, Teeri TT, Kleczkowski LA, Henrissat B, Mellerowicz EJ ( 2006). Poplar Carbohydrate-Active Enzymes (CAZymes). Gene identification and expression analyses. Plant Physiol 140: 946-962.PMID:16415215	Nishikubo N, Takahashi J, Roos AA, Derba-Maceluch M, Piens K, Brumer H, Teeri TT, Stålbrand H, Mellerowicz EJ (2011). XET-mediated xyloglucan rearrangements in developing wood of hybrid aspen (Populus tremula x tremuloides). Plant Physiol. 155: 399-413PMID:21057113	Aspeborg H, Schrader, J, Coutinho, PM, Stam, M, Kallas, A, Kjerbi, S, Nilsson, P, Denman, S, Amini, B, Sterky, F, Master, E, Sandberg, S, Mellerowicz, E, Sundberg, B, Henrissat, B and Teeri, TT (2005). Carbohydrate-active enzymes involved in the secondary in the secondary cell wall biogenesis in hybrid aspen. Plant Physiol. 137, 983-997.PMID:15734915
Potri.001G136100	GH16	Glycoside Hydrolase Family 16 protein		eugene3.00290248	GH16_41	PtXTH41			PtXTH41		Geisler-Lee J, Geisler M, Coutinho PM, Segerman B, Nishikubo N, Takahashi J, Aspeborg H, Djerbi S, Master E, Andersson-Gunnerås S, Sundberg B, Karpinski S, Teeri TT, Kleczkowski LA, Henrissat B, Mellerowicz EJ ( 2006). Poplar Carbohydrate-Active Enzymes (CAZymes). Gene identification and expression analyses. Plant Physiol 140: 946-962.PMID:16415215	Nishikubo N, Takahashi J, Roos AA, Derba-Maceluch M, Piens K, Brumer H, Teeri TT, Stålbrand H, Mellerowicz EJ (2011). XET-mediated xyloglucan rearrangements in developing wood of hybrid aspen (Populus tremula x tremuloides). Plant Physiol. 155: 399-413PMID:21057113
Potri.002G060400	GH16	Glycoside Hydrolase Family 16 protein							PtXTH42
Potri.T112300	GH16	Glycoside Hydrolase Family 16 protein							PtXTH43	88 % identical to Potri.011G077300_XTH24
Potri.T180200	GH16	Glycoside Hydrolase Family 16 protein							PtXTH44	72 % identical to gene Potri.005G201200 (XTH28)
Potri.T112400	GH16	Glycoside Hydrolase Family 16 protein							PtXTH45	99.3% identical gene to Potri.011G077400 (XTH10)
Potri.006G170000	GH16	Glycoside Hydrolase Family 16 protein								Potri.006G169900 (XTH20), Potri.006G17000 and Potri.06G170100 are identical genes
Potri.006G170100	GH16	Glycoside Hydrolase Family 16 protein								Potri.006G169900 (XTH20), Potri.006G17000 and Potri.06G170100 are identical genes
Potri.014G183000	GH17	Glycoside Hydrolase Family 17 protein		grail3.0012046101	GH17_7						Geisler-Lee J, Geisler M, Coutinho PM, Segerman B, Nishikubo N, Takahashi J, Aspeborg H, Djerbi S, Master E, Andersson-Gunnerås S, Sundberg B, Karpinski S, Teeri TT, Kleczkowski LA, Henrissat B, Mellerowicz EJ ( 2006). Poplar Carbohydrate-Active Enzymes (CAZymes). Gene identification and expression analyses. Plant Physiol 140: 946-962.PMID:16415215
Potri.001G255200	GH17	Glycoside Hydrolase Family 17 protein		eugene3.54050002	GH17_9						Geisler-Lee J, Geisler M, Coutinho PM, Segerman B, Nishikubo N, Takahashi J, Aspeborg H, Djerbi S, Master E, Andersson-Gunnerås S, Sundberg B, Karpinski S, Teeri TT, Kleczkowski LA, Henrissat B, Mellerowicz EJ ( 2006). Poplar Carbohydrate-Active Enzymes (CAZymes). Gene identification and expression analyses. Plant Physiol 140: 946-962.PMID:16415215
Potri.014G182600	GH17	Glycoside Hydrolase Family 17 protein		eugene3.00141319	GH17_13						Geisler-Lee J, Geisler M, Coutinho PM, Segerman B, Nishikubo N, Takahashi J, Aspeborg H, Djerbi S, Master E, Andersson-Gunnerås S, Sundberg B, Karpinski S, Teeri TT, Kleczkowski LA, Henrissat B, Mellerowicz EJ ( 2006). Poplar Carbohydrate-Active Enzymes (CAZymes). Gene identification and expression analyses. Plant Physiol 140: 946-962.PMID:16415215
Potri.009G050300	GH17	Glycoside Hydrolase Family 17 protein		fgenesh1_pm.C_LG_IX000450	GH17_16						Geisler-Lee J, Geisler M, Coutinho PM, Segerman B, Nishikubo N, Takahashi J, Aspeborg H, Djerbi S, Master E, Andersson-Gunnerås S, Sundberg B, Karpinski S, Teeri TT, Kleczkowski LA, Henrissat B, Mellerowicz EJ ( 2006). Poplar Carbohydrate-Active Enzymes (CAZymes). Gene identification and expression analyses. Plant Physiol 140: 946-962.PMID:16415215
Potri.002G089200	GH17	Glycoside Hydrolase Family 17 protein		eugene3.00020825	GH17_18		PtGHL17_38		PtGHL17_38		Geisler-Lee J, Geisler M, Coutinho PM, Segerman B, Nishikubo N, Takahashi J, Aspeborg H, Djerbi S, Master E, Andersson-Gunnerås S, Sundberg B, Karpinski S, Teeri TT, Kleczkowski LA, Henrissat B, Mellerowicz EJ ( 2006). Poplar Carbohydrate-Active Enzymes (CAZymes). Gene identification and expression analyses. Plant Physiol 140: 946-962.PMID:16415215	Gaudioso-Pedraza R, Benitez-Alfonso Y (2014). A phylogenetic approach to study the origin and evolution of plasmodesmata-localized glycosyl hydrolases family 17. Front Plant Sci. 5:212. doi: 10.3389/fpls.2014.00212
Potri.014G184600	GH17	Glycoside Hydrolase Family 17 protein		fgenesh1_pg.C_scaffold_137000044	GH17_20						Geisler-Lee J, Geisler M, Coutinho PM, Segerman B, Nishikubo N, Takahashi J, Aspeborg H, Djerbi S, Master E, Andersson-Gunnerås S, Sundberg B, Karpinski S, Teeri TT, Kleczkowski LA, Henrissat B, Mellerowicz EJ ( 2006). Poplar Carbohydrate-Active Enzymes (CAZymes). Gene identification and expression analyses. Plant Physiol 140: 946-962.PMID:16415215
Potri.014G184400	GH17	Glycoside Hydrolase Family 17 protein		fgenesh1_pg.C_scaffold_137000049	GH17_22						Geisler-Lee J, Geisler M, Coutinho PM, Segerman B, Nishikubo N, Takahashi J, Aspeborg H, Djerbi S, Master E, Andersson-Gunnerås S, Sundberg B, Karpinski S, Teeri TT, Kleczkowski LA, Henrissat B, Mellerowicz EJ ( 2006). Poplar Carbohydrate-Active Enzymes (CAZymes). Gene identification and expression analyses. Plant Physiol 140: 946-962.PMID:16415215
Potri.014G185100	GH17	Glycoside Hydrolase Family 17 protein		grail3.5950000101	GH17_23						Geisler-Lee J, Geisler M, Coutinho PM, Segerman B, Nishikubo N, Takahashi J, Aspeborg H, Djerbi S, Master E, Andersson-Gunnerås S, Sundberg B, Karpinski S, Teeri TT, Kleczkowski LA, Henrissat B, Mellerowicz EJ ( 2006). Poplar Carbohydrate-Active Enzymes (CAZymes). Gene identification and expression analyses. Plant Physiol 140: 946-962.PMID:16415215
Potri.016G135900	GH17	Glycoside Hydrolase Family 17 protein	fragment (too short at both ends);	eugene3.00161306	GH17_24						Geisler-Lee J, Geisler M, Coutinho PM, Segerman B, Nishikubo N, Takahashi J, Aspeborg H, Djerbi S, Master E, Andersson-Gunnerås S, Sundberg B, Karpinski S, Teeri TT, Kleczkowski LA, Henrissat B, Mellerowicz EJ ( 2006). Poplar Carbohydrate-Active Enzymes (CAZymes). Gene identification and expression analyses. Plant Physiol 140: 946-962.PMID:16415215
Potri.006G280400	GH17	Glycoside Hydrolase Family 17 protein	fragment (too short at both ends);	eugene3.05040003	GH17_26						Geisler-Lee J, Geisler M, Coutinho PM, Segerman B, Nishikubo N, Takahashi J, Aspeborg H, Djerbi S, Master E, Andersson-Gunnerås S, Sundberg B, Karpinski S, Teeri TT, Kleczkowski LA, Henrissat B, Mellerowicz EJ ( 2006). Poplar Carbohydrate-Active Enzymes (CAZymes). Gene identification and expression analyses. Plant Physiol 140: 946-962.PMID:16415215
Potri.014G182700	GH17	Glycoside Hydrolase Family 17 protein		eugene3.00141323	GH17_28						Geisler-Lee J, Geisler M, Coutinho PM, Segerman B, Nishikubo N, Takahashi J, Aspeborg H, Djerbi S, Master E, Andersson-Gunnerås S, Sundberg B, Karpinski S, Teeri TT, Kleczkowski LA, Henrissat B, Mellerowicz EJ ( 2006). Poplar Carbohydrate-Active Enzymes (CAZymes). Gene identification and expression analyses. Plant Physiol 140: 946-962.PMID:16415215
Potri.016G042800	GH17	Glycoside Hydrolase Family 17 protein		fgenesh1_pg.C_LG_XVI000315	GH17_29						Geisler-Lee J, Geisler M, Coutinho PM, Segerman B, Nishikubo N, Takahashi J, Aspeborg H, Djerbi S, Master E, Andersson-Gunnerås S, Sundberg B, Karpinski S, Teeri TT, Kleczkowski LA, Henrissat B, Mellerowicz EJ ( 2006). Poplar Carbohydrate-Active Enzymes (CAZymes). Gene identification and expression analyses. Plant Physiol 140: 946-962.PMID:16415215
Potri.009G036400	GH17	Glycoside Hydrolase Family 17 protein	splicing problem;	eugene3.00091288	GH17_31						Geisler-Lee J, Geisler M, Coutinho PM, Segerman B, Nishikubo N, Takahashi J, Aspeborg H, Djerbi S, Master E, Andersson-Gunnerås S, Sundberg B, Karpinski S, Teeri TT, Kleczkowski LA, Henrissat B, Mellerowicz EJ ( 2006). Poplar Carbohydrate-Active Enzymes (CAZymes). Gene identification and expression analyses. Plant Physiol 140: 946-962.PMID:16415215
Potri.001G449100	GH17	Glycoside Hydrolase Family 17 protein		eugene3.00012893	GH17_33		PtGHL17_21		PtGHL17_21		Geisler-Lee J, Geisler M, Coutinho PM, Segerman B, Nishikubo N, Takahashi J, Aspeborg H, Djerbi S, Master E, Andersson-Gunnerås S, Sundberg B, Karpinski S, Teeri TT, Kleczkowski LA, Henrissat B, Mellerowicz EJ ( 2006). Poplar Carbohydrate-Active Enzymes (CAZymes). Gene identification and expression analyses. Plant Physiol 140: 946-962.PMID:16415215	Gaudioso-Pedraza R, Benitez-Alfonso Y (2014). A phylogenetic approach to study the origin and evolution of plasmodesmata-localized glycosyl hydrolases family 17. Front Plant Sci. 5:212. doi: 10.3389/fpls.2014.00212
Potri.006G048100	GH17	Glycoside Hydrolase Family 17 protein		grail3.0024032801	GH17_37		PtGHL17_51		PtGHL17_51		Geisler-Lee J, Geisler M, Coutinho PM, Segerman B, Nishikubo N, Takahashi J, Aspeborg H, Djerbi S, Master E, Andersson-Gunnerås S, Sundberg B, Karpinski S, Teeri TT, Kleczkowski LA, Henrissat B, Mellerowicz EJ ( 2006). Poplar Carbohydrate-Active Enzymes (CAZymes). Gene identification and expression analyses. Plant Physiol 140: 946-962.PMID:16415215	Gaudioso-Pedraza R, Benitez-Alfonso Y (2014). A phylogenetic approach to study the origin and evolution of plasmodesmata-localized glycosyl hydrolases family 17. Front Plant Sci. 5:212. doi: 10.3389/fpls.2014.00212
Potri.009G050400	GH17	Glycoside Hydrolase Family 17 protein		eugene3.00091141	GH17_38		PtGHL17_52		PtGHL17_52		Geisler-Lee J, Geisler M, Coutinho PM, Segerman B, Nishikubo N, Takahashi J, Aspeborg H, Djerbi S, Master E, Andersson-Gunnerås S, Sundberg B, Karpinski S, Teeri TT, Kleczkowski LA, Henrissat B, Mellerowicz EJ ( 2006). Poplar Carbohydrate-Active Enzymes (CAZymes). Gene identification and expression analyses. Plant Physiol 140: 946-962.PMID:16415215	Gaudioso-Pedraza R, Benitez-Alfonso Y (2014). A phylogenetic approach to study the origin and evolution of plasmodesmata-localized glycosyl hydrolases family 17. Front Plant Sci. 5:212. doi: 10.3389/fpls.2014.00212
Potri.001G255100	GH17	Glycoside Hydrolase Family 17 protein		fgenesh1_kg.C_LG_I000076	GH17_39		PtGHL17_45		PtGHL17_45		Geisler-Lee J, Geisler M, Coutinho PM, Segerman B, Nishikubo N, Takahashi J, Aspeborg H, Djerbi S, Master E, Andersson-Gunnerås S, Sundberg B, Karpinski S, Teeri TT, Kleczkowski LA, Henrissat B, Mellerowicz EJ ( 2006). Poplar Carbohydrate-Active Enzymes (CAZymes). Gene identification and expression analyses. Plant Physiol 140: 946-962.PMID:16415215	Gaudioso-Pedraza R, Benitez-Alfonso Y (2014). A phylogenetic approach to study the origin and evolution of plasmodesmata-localized glycosyl hydrolases family 17. Front Plant Sci. 5:212. doi: 10.3389/fpls.2014.00212
Potri.005G172000	GH17	Glycoside Hydrolase Family 17 protein		eugene3.00050795	GH17_40		PtGHL17_44		PtGHL17_44		Geisler-Lee J, Geisler M, Coutinho PM, Segerman B, Nishikubo N, Takahashi J, Aspeborg H, Djerbi S, Master E, Andersson-Gunnerås S, Sundberg B, Karpinski S, Teeri TT, Kleczkowski LA, Henrissat B, Mellerowicz EJ ( 2006). Poplar Carbohydrate-Active Enzymes (CAZymes). Gene identification and expression analyses. Plant Physiol 140: 946-962.PMID:16415215	Gaudioso-Pedraza R, Benitez-Alfonso Y (2014). A phylogenetic approach to study the origin and evolution of plasmodesmata-localized glycosyl hydrolases family 17. Front Plant Sci. 5:212. doi: 10.3389/fpls.2014.00212
Potri.010G088500	GH17	Glycoside Hydrolase Family 17 protein		fgenesh1_pg.C_LG_X000830	GH17_41		PtGHL17_50		PtGHL17_50		Geisler-Lee J, Geisler M, Coutinho PM, Segerman B, Nishikubo N, Takahashi J, Aspeborg H, Djerbi S, Master E, Andersson-Gunnerås S, Sundberg B, Karpinski S, Teeri TT, Kleczkowski LA, Henrissat B, Mellerowicz EJ ( 2006). Poplar Carbohydrate-Active Enzymes (CAZymes). Gene identification and expression analyses. Plant Physiol 140: 946-962.PMID:16415215	Gaudioso-Pedraza R, Benitez-Alfonso Y (2014). A phylogenetic approach to study the origin and evolution of plasmodesmata-localized glycosyl hydrolases family 17. Front Plant Sci. 5:212. doi: 10.3389/fpls.2014.00212
Potri.006G046100	GH17	Glycoside Hydrolase Family 17 protein		fgenesh1_pg.C_LG_VI000393	GH17_42		PtGHL17_43		PtGHL17_43		Geisler-Lee J, Geisler M, Coutinho PM, Segerman B, Nishikubo N, Takahashi J, Aspeborg H, Djerbi S, Master E, Andersson-Gunnerås S, Sundberg B, Karpinski S, Teeri TT, Kleczkowski LA, Henrissat B, Mellerowicz EJ ( 2006). Poplar Carbohydrate-Active Enzymes (CAZymes). Gene identification and expression analyses. Plant Physiol 140: 946-962.PMID:16415215	Gaudioso-Pedraza R, Benitez-Alfonso Y (2014). A phylogenetic approach to study the origin and evolution of plasmodesmata-localized glycosyl hydrolases family 17. Front Plant Sci. 5:212. doi: 10.3389/fpls.2014.00212
Potri.001G192200	GH17	Glycoside Hydrolase Family 17 protein		grail3.0052010001	GH17_43		PtGHL17_23		PtGHL17_23		Geisler-Lee J, Geisler M, Coutinho PM, Segerman B, Nishikubo N, Takahashi J, Aspeborg H, Djerbi S, Master E, Andersson-Gunnerås S, Sundberg B, Karpinski S, Teeri TT, Kleczkowski LA, Henrissat B, Mellerowicz EJ ( 2006). Poplar Carbohydrate-Active Enzymes (CAZymes). Gene identification and expression analyses. Plant Physiol 140: 946-962.PMID:16415215	Gaudioso-Pedraza R, Benitez-Alfonso Y (2014). A phylogenetic approach to study the origin and evolution of plasmodesmata-localized glycosyl hydrolases family 17. Front Plant Sci. 5:212. doi: 10.3389/fpls.2014.00212
Potri.010G142800	GH17	Glycoside Hydrolase Family 17 protein		fgenesh1_pm.C_LG_X000469	GH17_44		PtGHL17_49		PtGHL17_49		Geisler-Lee J, Geisler M, Coutinho PM, Segerman B, Nishikubo N, Takahashi J, Aspeborg H, Djerbi S, Master E, Andersson-Gunnerås S, Sundberg B, Karpinski S, Teeri TT, Kleczkowski LA, Henrissat B, Mellerowicz EJ ( 2006). Poplar Carbohydrate-Active Enzymes (CAZymes). Gene identification and expression analyses. Plant Physiol 140: 946-962.PMID:16415215	Gaudioso-Pedraza R, Benitez-Alfonso Y (2014). A phylogenetic approach to study the origin and evolution of plasmodesmata-localized glycosyl hydrolases family 17. Front Plant Sci. 5:212. doi: 10.3389/fpls.2014.00212
Potri.014G184900	GH17	Glycoside Hydrolase Family 17 protein		fgenesh1_pg.C_scaffold_229000016	GH17_45		PtGHL17_33		PtGHL17_33		Geisler-Lee J, Geisler M, Coutinho PM, Segerman B, Nishikubo N, Takahashi J, Aspeborg H, Djerbi S, Master E, Andersson-Gunnerås S, Sundberg B, Karpinski S, Teeri TT, Kleczkowski LA, Henrissat B, Mellerowicz EJ ( 2006). Poplar Carbohydrate-Active Enzymes (CAZymes). Gene identification and expression analyses. Plant Physiol 140: 946-962.PMID:16415215	Gaudioso-Pedraza R, Benitez-Alfonso Y (2014). A phylogenetic approach to study the origin and evolution of plasmodesmata-localized glycosyl hydrolases family 17. Front Plant Sci. 5:212. doi: 10.3389/fpls.2014.00212
Potri.009G163700	GH17	Glycoside Hydrolase Family 17 protein		estExt_Genewise1_v1.C_LG_IX0303	GH17_46		PtGHL17_24		PtGHL17_24		Geisler-Lee J, Geisler M, Coutinho PM, Segerman B, Nishikubo N, Takahashi J, Aspeborg H, Djerbi S, Master E, Andersson-Gunnerås S, Sundberg B, Karpinski S, Teeri TT, Kleczkowski LA, Henrissat B, Mellerowicz EJ ( 2006). Poplar Carbohydrate-Active Enzymes (CAZymes). Gene identification and expression analyses. Plant Physiol 140: 946-962.PMID:16415215	Gaudioso-Pedraza R, Benitez-Alfonso Y (2014). A phylogenetic approach to study the origin and evolution of plasmodesmata-localized glycosyl hydrolases family 17. Front Plant Sci. 5:212. doi: 10.3389/fpls.2014.00212
Potri.006G067500	GH17	Glycoside Hydrolase Family 17 protein		eugene3.00060550	GH17_47						Geisler-Lee J, Geisler M, Coutinho PM, Segerman B, Nishikubo N, Takahashi J, Aspeborg H, Djerbi S, Master E, Andersson-Gunnerås S, Sundberg B, Karpinski S, Teeri TT, Kleczkowski LA, Henrissat B, Mellerowicz EJ ( 2006). Poplar Carbohydrate-Active Enzymes (CAZymes). Gene identification and expression analyses. Plant Physiol 140: 946-962.PMID:16415215
Potri.014G183500	GH17	Glycoside Hydrolase Family 17 protein		fgenesh1_pg.C_scaffold_137000071	GH17_48		PtGHL17_37		PtGHL17_37		Geisler-Lee J, Geisler M, Coutinho PM, Segerman B, Nishikubo N, Takahashi J, Aspeborg H, Djerbi S, Master E, Andersson-Gunnerås S, Sundberg B, Karpinski S, Teeri TT, Kleczkowski LA, Henrissat B, Mellerowicz EJ ( 2006). Poplar Carbohydrate-Active Enzymes (CAZymes). Gene identification and expression analyses. Plant Physiol 140: 946-962.PMID:16415215	Gaudioso-Pedraza R, Benitez-Alfonso Y (2014). A phylogenetic approach to study the origin and evolution of plasmodesmata-localized glycosyl hydrolases family 17. Front Plant Sci. 5:212. doi: 10.3389/fpls.2014.00212
Potri.014G182800	GH17	Glycoside Hydrolase Family 17 protein		eugene3.00141324	GH17_52						Geisler-Lee J, Geisler M, Coutinho PM, Segerman B, Nishikubo N, Takahashi J, Aspeborg H, Djerbi S, Master E, Andersson-Gunnerås S, Sundberg B, Karpinski S, Teeri TT, Kleczkowski LA, Henrissat B, Mellerowicz EJ ( 2006). Poplar Carbohydrate-Active Enzymes (CAZymes). Gene identification and expression analyses. Plant Physiol 140: 946-962.PMID:16415215
Potri.014G184300	GH17	Glycoside Hydrolase Family 17 protein		eugene3.01370055	GH17_53						Geisler-Lee J, Geisler M, Coutinho PM, Segerman B, Nishikubo N, Takahashi J, Aspeborg H, Djerbi S, Master E, Andersson-Gunnerås S, Sundberg B, Karpinski S, Teeri TT, Kleczkowski LA, Henrissat B, Mellerowicz EJ ( 2006). Poplar Carbohydrate-Active Enzymes (CAZymes). Gene identification and expression analyses. Plant Physiol 140: 946-962.PMID:16415215
Potri.014G182200	GH17	Glycoside Hydrolase Family 17 protein		eugene3.00141305	GH17_55						Geisler-Lee J, Geisler M, Coutinho PM, Segerman B, Nishikubo N, Takahashi J, Aspeborg H, Djerbi S, Master E, Andersson-Gunnerås S, Sundberg B, Karpinski S, Teeri TT, Kleczkowski LA, Henrissat B, Mellerowicz EJ ( 2006). Poplar Carbohydrate-Active Enzymes (CAZymes). Gene identification and expression analyses. Plant Physiol 140: 946-962.PMID:16415215
Potri.011G084900	GH17	Glycoside Hydrolase Family 17 protein		eugene3.01880010	GH17_56		PtGHL17_17		PtGHL17_17		Geisler-Lee J, Geisler M, Coutinho PM, Segerman B, Nishikubo N, Takahashi J, Aspeborg H, Djerbi S, Master E, Andersson-Gunnerås S, Sundberg B, Karpinski S, Teeri TT, Kleczkowski LA, Henrissat B, Mellerowicz EJ ( 2006). Poplar Carbohydrate-Active Enzymes (CAZymes). Gene identification and expression analyses. Plant Physiol 140: 946-962.PMID:16415215	Gaudioso-Pedraza R, Benitez-Alfonso Y (2014). A phylogenetic approach to study the origin and evolution of plasmodesmata-localized glycosyl hydrolases family 17. Front Plant Sci. 5:212. doi: 10.3389/fpls.2014.00212
Potri.003G032600	GH17	Glycoside Hydrolase Family 17 protein		grail3.0044004401	GH17_57		PtGHL17_20		PtGHL17_20		Geisler-Lee J, Geisler M, Coutinho PM, Segerman B, Nishikubo N, Takahashi J, Aspeborg H, Djerbi S, Master E, Andersson-Gunnerås S, Sundberg B, Karpinski S, Teeri TT, Kleczkowski LA, Henrissat B, Mellerowicz EJ ( 2006). Poplar Carbohydrate-Active Enzymes (CAZymes). Gene identification and expression analyses. Plant Physiol 140: 946-962.PMID:16415215	Gaudioso-Pedraza R, Benitez-Alfonso Y (2014). A phylogenetic approach to study the origin and evolution of plasmodesmata-localized glycosyl hydrolases family 17. Front Plant Sci. 5:212. doi: 10.3389/fpls.2014.00212
Potri.004G132700	GH17	Glycoside Hydrolase Family 17 protein		eugene3.00040979	GH17_58		PtGHL17_19		PtGHL17_19		Geisler-Lee J, Geisler M, Coutinho PM, Segerman B, Nishikubo N, Takahashi J, Aspeborg H, Djerbi S, Master E, Andersson-Gunnerås S, Sundberg B, Karpinski S, Teeri TT, Kleczkowski LA, Henrissat B, Mellerowicz EJ ( 2006). Poplar Carbohydrate-Active Enzymes (CAZymes). Gene identification and expression analyses. Plant Physiol 140: 946-962.PMID:16415215	Gaudioso-Pedraza R, Benitez-Alfonso Y (2014). A phylogenetic approach to study the origin and evolution of plasmodesmata-localized glycosyl hydrolases family 17. Front Plant Sci. 5:212. doi: 10.3389/fpls.2014.00212
Potri.014G184100	GH17	Glycoside Hydrolase Family 17 protein		eugene3.01370058	GH17_59		PtGHL17_31		PtGHL17_31		Geisler-Lee J, Geisler M, Coutinho PM, Segerman B, Nishikubo N, Takahashi J, Aspeborg H, Djerbi S, Master E, Andersson-Gunnerås S, Sundberg B, Karpinski S, Teeri TT, Kleczkowski LA, Henrissat B, Mellerowicz EJ ( 2006). Poplar Carbohydrate-Active Enzymes (CAZymes). Gene identification and expression analyses. Plant Physiol 140: 946-962.PMID:16415215	Gaudioso-Pedraza R, Benitez-Alfonso Y (2014). A phylogenetic approach to study the origin and evolution of plasmodesmata-localized glycosyl hydrolases family 17. Front Plant Sci. 5:212. doi: 10.3389/fpls.2014.00212
Potri.004G097400	GH17	Glycoside Hydrolase Family 17 protein		eugene3.00040586	GH17_60		PtGHL17_54		PtGHL17_54		Geisler-Lee J, Geisler M, Coutinho PM, Segerman B, Nishikubo N, Takahashi J, Aspeborg H, Djerbi S, Master E, Andersson-Gunnerås S, Sundberg B, Karpinski S, Teeri TT, Kleczkowski LA, Henrissat B, Mellerowicz EJ ( 2006). Poplar Carbohydrate-Active Enzymes (CAZymes). Gene identification and expression analyses. Plant Physiol 140: 946-962.PMID:16415215	Gaudioso-Pedraza R, Benitez-Alfonso Y (2014). A phylogenetic approach to study the origin and evolution of plasmodesmata-localized glycosyl hydrolases family 17. Front Plant Sci. 5:212. doi: 10.3389/fpls.2014.00212
Potri.004G202400	GH17	Glycoside Hydrolase Family 17 protein		eugene3.00660165	GH17_61		PtGHL17_26		PtGHL17_26		Geisler-Lee J, Geisler M, Coutinho PM, Segerman B, Nishikubo N, Takahashi J, Aspeborg H, Djerbi S, Master E, Andersson-Gunnerås S, Sundberg B, Karpinski S, Teeri TT, Kleczkowski LA, Henrissat B, Mellerowicz EJ ( 2006). Poplar Carbohydrate-Active Enzymes (CAZymes). Gene identification and expression analyses. Plant Physiol 140: 946-962.PMID:16415215	Gaudioso-Pedraza R, Benitez-Alfonso Y (2014). A phylogenetic approach to study the origin and evolution of plasmodesmata-localized glycosyl hydrolases family 17. Front Plant Sci. 5:212. doi: 10.3389/fpls.2014.00212
Potri.014G184200	GH17	Glycoside Hydrolase Family 17 protein		fgenesh1_pg.C_scaffold_137000054	GH17_62						Geisler-Lee J, Geisler M, Coutinho PM, Segerman B, Nishikubo N, Takahashi J, Aspeborg H, Djerbi S, Master E, Andersson-Gunnerås S, Sundberg B, Karpinski S, Teeri TT, Kleczkowski LA, Henrissat B, Mellerowicz EJ ( 2006). Poplar Carbohydrate-Active Enzymes (CAZymes). Gene identification and expression analyses. Plant Physiol 140: 946-962.PMID:16415215
Potri.010G193700	GH17	Glycoside Hydrolase Family 17 protein		eugene3.00101877	GH17_63						Geisler-Lee J, Geisler M, Coutinho PM, Segerman B, Nishikubo N, Takahashi J, Aspeborg H, Djerbi S, Master E, Andersson-Gunnerås S, Sundberg B, Karpinski S, Teeri TT, Kleczkowski LA, Henrissat B, Mellerowicz EJ ( 2006). Poplar Carbohydrate-Active Enzymes (CAZymes). Gene identification and expression analyses. Plant Physiol 140: 946-962.PMID:16415215
Potri.018G129500	GH17	Glycoside Hydrolase Family 17 protein		eugene3.00181160	GH17_64		PtGHL17_25		PtGHL17_25		Geisler-Lee J, Geisler M, Coutinho PM, Segerman B, Nishikubo N, Takahashi J, Aspeborg H, Djerbi S, Master E, Andersson-Gunnerås S, Sundberg B, Karpinski S, Teeri TT, Kleczkowski LA, Henrissat B, Mellerowicz EJ ( 2006). Poplar Carbohydrate-Active Enzymes (CAZymes). Gene identification and expression analyses. Plant Physiol 140: 946-962.PMID:16415215	Gaudioso-Pedraza R, Benitez-Alfonso Y (2014). A phylogenetic approach to study the origin and evolution of plasmodesmata-localized glycosyl hydrolases family 17. Front Plant Sci. 5:212. doi: 10.3389/fpls.2014.00212
Potri.011G152400	GH17	Glycoside Hydrolase Family 17 protein		estExt_fgenesh1_pg_v1.C_LG_XI1269	GH17_65		PtGHL17_18		PtGHL17_18		Geisler-Lee J, Geisler M, Coutinho PM, Segerman B, Nishikubo N, Takahashi J, Aspeborg H, Djerbi S, Master E, Andersson-Gunnerås S, Sundberg B, Karpinski S, Teeri TT, Kleczkowski LA, Henrissat B, Mellerowicz EJ ( 2006). Poplar Carbohydrate-Active Enzymes (CAZymes). Gene identification and expression analyses. Plant Physiol 140: 946-962.PMID:16415215	Gaudioso-Pedraza R, Benitez-Alfonso Y (2014). A phylogenetic approach to study the origin and evolution of plasmodesmata-localized glycosyl hydrolases family 17. Front Plant Sci. 5:212. doi: 10.3389/fpls.2014.00212
Potri.014G183800	GH17	Glycoside Hydrolase Family 17 protein		eugene3.01370061	GH17_67		PtGHL17_29		PtGHL17_29		Geisler-Lee J, Geisler M, Coutinho PM, Segerman B, Nishikubo N, Takahashi J, Aspeborg H, Djerbi S, Master E, Andersson-Gunnerås S, Sundberg B, Karpinski S, Teeri TT, Kleczkowski LA, Henrissat B, Mellerowicz EJ ( 2006). Poplar Carbohydrate-Active Enzymes (CAZymes). Gene identification and expression analyses. Plant Physiol 140: 946-962.PMID:16415215	Gaudioso-Pedraza R, Benitez-Alfonso Y (2014). A phylogenetic approach to study the origin and evolution of plasmodesmata-localized glycosyl hydrolases family 17. Front Plant Sci. 5:212. doi: 10.3389/fpls.2014.00212
Potri.014G182000	GH17	Glycoside Hydrolase Family 17 protein		eugene3.00141309	GH17_97		PtGHL17_30		PtGHL17_30		Geisler-Lee J, Geisler M, Coutinho PM, Segerman B, Nishikubo N, Takahashi J, Aspeborg H, Djerbi S, Master E, Andersson-Gunnerås S, Sundberg B, Karpinski S, Teeri TT, Kleczkowski LA, Henrissat B, Mellerowicz EJ ( 2006). Poplar Carbohydrate-Active Enzymes (CAZymes). Gene identification and expression analyses. Plant Physiol 140: 946-962.PMID:16415215	Gaudioso-Pedraza R, Benitez-Alfonso Y (2014). A phylogenetic approach to study the origin and evolution of plasmodesmata-localized glycosyl hydrolases family 17. Front Plant Sci. 5:212. doi: 10.3389/fpls.2014.00212
Potri.016G057600	GH17	Glycoside Hydrolase Family 17 protein					PtGHL17_48		PtGHL17_48			Gaudioso-Pedraza R, Benitez-Alfonso Y (2014). A phylogenetic approach to study the origin and evolution of plasmodesmata-localized glycosyl hydrolases family 17. Front Plant Sci. 5:212. doi: 10.3389/fpls.2014.00212
Potri.016G057400	GH17	Glycoside Hydrolase Family 17 protein
Potri.005G131700	GH17	Glycoside Hydrolase Family 17 protein
Potri.T167100	GH17	Glycoside Hydrolase Family 17 protein
Potri.006G002100	GH17-CBM43	Glycoside Hydrolase Family 17 / Carbohydrate-Binding Module Family 43 protein		estExt_Genewise1_v1.C_LG_VI1511	GH17_5						Geisler-Lee J, Geisler M, Coutinho PM, Segerman B, Nishikubo N, Takahashi J, Aspeborg H, Djerbi S, Master E, Andersson-Gunnerås S, Sundberg B, Karpinski S, Teeri TT, Kleczkowski LA, Henrissat B, Mellerowicz EJ ( 2006). Poplar Carbohydrate-Active Enzymes (CAZymes). Gene identification and expression analyses. Plant Physiol 140: 946-962.PMID:16415215
Potri.011G006100	GH17-CBM43	Glycoside Hydrolase Family 17 / Carbohydrate-Binding Module Family 43 protein		estExt_Genewise1_v1.C_LG_XI1316	GH17_14		PtGHL17_5		PtGHL17_5		Geisler-Lee J, Geisler M, Coutinho PM, Segerman B, Nishikubo N, Takahashi J, Aspeborg H, Djerbi S, Master E, Andersson-Gunnerås S, Sundberg B, Karpinski S, Teeri TT, Kleczkowski LA, Henrissat B, Mellerowicz EJ ( 2006). Poplar Carbohydrate-Active Enzymes (CAZymes). Gene identification and expression analyses. Plant Physiol 140: 946-962.PMID:16415215	Gaudioso-Pedraza R, Benitez-Alfonso Y (2014). A phylogenetic approach to study the origin and evolution of plasmodesmata-localized glycosyl hydrolases family 17. Front Plant Sci. 5:212. doi: 10.3389/fpls.2014.00212
Potri.006G080600	GH17-CBM43	Glycoside Hydrolase Family 17 / Carbohydrate-Binding Module Family 43 protein		estExt_fgenesh1_pm_v1.C_LG_VI0562	GH17_17						Geisler-Lee J, Geisler M, Coutinho PM, Segerman B, Nishikubo N, Takahashi J, Aspeborg H, Djerbi S, Master E, Andersson-Gunnerås S, Sundberg B, Karpinski S, Teeri TT, Kleczkowski LA, Henrissat B, Mellerowicz EJ ( 2006). Poplar Carbohydrate-Active Enzymes (CAZymes). Gene identification and expression analyses. Plant Physiol 140: 946-962.PMID:16415215
Potri.005G253900	GH17-CBM43	Glycoside Hydrolase Family 17 / Carbohydrate-Binding Module Family 43 protein		eugene3.00051588	GH17_27						Geisler-Lee J, Geisler M, Coutinho PM, Segerman B, Nishikubo N, Takahashi J, Aspeborg H, Djerbi S, Master E, Andersson-Gunnerås S, Sundberg B, Karpinski S, Teeri TT, Kleczkowski LA, Henrissat B, Mellerowicz EJ ( 2006). Poplar Carbohydrate-Active Enzymes (CAZymes). Gene identification and expression analyses. Plant Physiol 140: 946-962.PMID:16415215
Potri.004G010500	GH17-CBM43	Glycoside Hydrolase Family 17 / Carbohydrate-Binding Module Family 43 protein		grail3.0252000302	GH17_32						Geisler-Lee J, Geisler M, Coutinho PM, Segerman B, Nishikubo N, Takahashi J, Aspeborg H, Djerbi S, Master E, Andersson-Gunnerås S, Sundberg B, Karpinski S, Teeri TT, Kleczkowski LA, Henrissat B, Mellerowicz EJ ( 2006). Poplar Carbohydrate-Active Enzymes (CAZymes). Gene identification and expression analyses. Plant Physiol 140: 946-962.PMID:16415215
Potri.008G133200	GH17-CBM43	Glycoside Hydrolase Family 17 / Carbohydrate-Binding Module Family 43 protein		grail3.0010061901	GH17_34						Geisler-Lee J, Geisler M, Coutinho PM, Segerman B, Nishikubo N, Takahashi J, Aspeborg H, Djerbi S, Master E, Andersson-Gunnerås S, Sundberg B, Karpinski S, Teeri TT, Kleczkowski LA, Henrissat B, Mellerowicz EJ ( 2006). Poplar Carbohydrate-Active Enzymes (CAZymes). Gene identification and expression analyses. Plant Physiol 140: 946-962.PMID:16415215
Potri.003G218500	GH17-CBM43	Glycoside Hydrolase Family 17 / Carbohydrate-Binding Module Family 43 protein		grail3.0136005601	GH17_36		PtGHL17_2		PtGHL17_2		Geisler-Lee J, Geisler M, Coutinho PM, Segerman B, Nishikubo N, Takahashi J, Aspeborg H, Djerbi S, Master E, Andersson-Gunnerås S, Sundberg B, Karpinski S, Teeri TT, Kleczkowski LA, Henrissat B, Mellerowicz EJ ( 2006). Poplar Carbohydrate-Active Enzymes (CAZymes). Gene identification and expression analyses. Plant Physiol 140: 946-962.PMID:16415215	Gaudioso-Pedraza R, Benitez-Alfonso Y (2014). A phylogenetic approach to study the origin and evolution of plasmodesmata-localized glycosyl hydrolases family 17. Front Plant Sci. 5:212. doi: 10.3389/fpls.2014.00212
Potri.009G115400	GH17-CBM43	Glycoside Hydrolase Family 17 / Carbohydrate-Binding Module Family 43 protein		grail3.0001045402	GH17_49		PtGHL17_12		PtGHL17_12		Geisler-Lee J, Geisler M, Coutinho PM, Segerman B, Nishikubo N, Takahashi J, Aspeborg H, Djerbi S, Master E, Andersson-Gunnerås S, Sundberg B, Karpinski S, Teeri TT, Kleczkowski LA, Henrissat B, Mellerowicz EJ ( 2006). Poplar Carbohydrate-Active Enzymes (CAZymes). Gene identification and expression analyses. Plant Physiol 140: 946-962.PMID:16415215	Gaudioso-Pedraza R, Benitez-Alfonso Y (2014). A phylogenetic approach to study the origin and evolution of plasmodesmata-localized glycosyl hydrolases family 17. Front Plant Sci. 5:212. doi: 10.3389/fpls.2014.00212
Potri.004G153800	GH17-CBM43	Glycoside Hydrolase Family 17 / Carbohydrate-Binding Module Family 43 protein		grail3.0045003902	GH17_50		PtGHL17_11		PtGHL17_11		Geisler-Lee J, Geisler M, Coutinho PM, Segerman B, Nishikubo N, Takahashi J, Aspeborg H, Djerbi S, Master E, Andersson-Gunnerås S, Sundberg B, Karpinski S, Teeri TT, Kleczkowski LA, Henrissat B, Mellerowicz EJ ( 2006). Poplar Carbohydrate-Active Enzymes (CAZymes). Gene identification and expression analyses. Plant Physiol 140: 946-962.PMID:16415215	Gaudioso-Pedraza R, Benitez-Alfonso Y (2014). A phylogenetic approach to study the origin and evolution of plasmodesmata-localized glycosyl hydrolases family 17. Front Plant Sci. 5:212. doi: 10.3389/fpls.2014.00212
Potri.014G182500	GH17-CBM43	Glycoside Hydrolase Family 17 / Carbohydrate-Binding Module Family 43 protein		eugene3.00141318	GH17_66		PtGHL17_27		PtGHL17_27		Geisler-Lee J, Geisler M, Coutinho PM, Segerman B, Nishikubo N, Takahashi J, Aspeborg H, Djerbi S, Master E, Andersson-Gunnerås S, Sundberg B, Karpinski S, Teeri TT, Kleczkowski LA, Henrissat B, Mellerowicz EJ ( 2006). Poplar Carbohydrate-Active Enzymes (CAZymes). Gene identification and expression analyses. Plant Physiol 140: 946-962.PMID:16415215	Gaudioso-Pedraza R, Benitez-Alfonso Y (2014). A phylogenetic approach to study the origin and evolution of plasmodesmata-localized glycosyl hydrolases family 17. Front Plant Sci. 5:212. doi: 10.3389/fpls.2014.00212
Potri.008G055900	GH17-CBM43	Glycoside Hydrolase Family 17 / Carbohydrate-Binding Module Family 43 protein		estExt_fgenesh1_pg_v1.C_LG_VIII1510	GH17_69		PtGHL17_13		PtGHL17_13		Geisler-Lee J, Geisler M, Coutinho PM, Segerman B, Nishikubo N, Takahashi J, Aspeborg H, Djerbi S, Master E, Andersson-Gunnerås S, Sundberg B, Karpinski S, Teeri TT, Kleczkowski LA, Henrissat B, Mellerowicz EJ ( 2006). Poplar Carbohydrate-Active Enzymes (CAZymes). Gene identification and expression analyses. Plant Physiol 140: 946-962.PMID:16415215	Gaudioso-Pedraza R, Benitez-Alfonso Y (2014). A phylogenetic approach to study the origin and evolution of plasmodesmata-localized glycosyl hydrolases family 17. Front Plant Sci. 5:212. doi: 10.3389/fpls.2014.00212
Potri.010G108500	GH17-CBM43	Glycoside Hydrolase Family 17 / Carbohydrate-Binding Module Family 43 protein		fgenesh1_pg.C_LG_X001009	GH17_70		PtGHL17_3		PtGHL17_3		Geisler-Lee J, Geisler M, Coutinho PM, Segerman B, Nishikubo N, Takahashi J, Aspeborg H, Djerbi S, Master E, Andersson-Gunnerås S, Sundberg B, Karpinski S, Teeri TT, Kleczkowski LA, Henrissat B, Mellerowicz EJ ( 2006). Poplar Carbohydrate-Active Enzymes (CAZymes). Gene identification and expression analyses. Plant Physiol 140: 946-962.PMID:16415215	Gaudioso-Pedraza R, Benitez-Alfonso Y (2014). A phylogenetic approach to study the origin and evolution of plasmodesmata-localized glycosyl hydrolases family 17. Front Plant Sci. 5:212. doi: 10.3389/fpls.2014.00212
Potri.008G056000	GH17-CBM43	Glycoside Hydrolase Family 17 / Carbohydrate-Binding Module Family 43 protein		estExt_fgenesh1_pg_v1.C_LG_VIII1511	GH17_71		PtGHL17_14		PtGHL17_14		Geisler-Lee J, Geisler M, Coutinho PM, Segerman B, Nishikubo N, Takahashi J, Aspeborg H, Djerbi S, Master E, Andersson-Gunnerås S, Sundberg B, Karpinski S, Teeri TT, Kleczkowski LA, Henrissat B, Mellerowicz EJ ( 2006). Poplar Carbohydrate-Active Enzymes (CAZymes). Gene identification and expression analyses. Plant Physiol 140: 946-962.PMID:16415215	Gaudioso-Pedraza R, Benitez-Alfonso Y (2014). A phylogenetic approach to study the origin and evolution of plasmodesmata-localized glycosyl hydrolases family 17. Front Plant Sci. 5:212. doi: 10.3389/fpls.2014.00212
Potri.018G068600	GH17-CBM43	Glycoside Hydrolase Family 17 / Carbohydrate-Binding Module Family 43 protein		eugene3.01450041	GH17_72		PtGHL17_6		PtGHL17_6		Geisler-Lee J, Geisler M, Coutinho PM, Segerman B, Nishikubo N, Takahashi J, Aspeborg H, Djerbi S, Master E, Andersson-Gunnerås S, Sundberg B, Karpinski S, Teeri TT, Kleczkowski LA, Henrissat B, Mellerowicz EJ ( 2006). Poplar Carbohydrate-Active Enzymes (CAZymes). Gene identification and expression analyses. Plant Physiol 140: 946-962.PMID:16415215	Gaudioso-Pedraza R, Benitez-Alfonso Y (2014). A phylogenetic approach to study the origin and evolution of plasmodesmata-localized glycosyl hydrolases family 17. Front Plant Sci. 5:212. doi: 10.3389/fpls.2014.00212
Potri.017G060300	GH17-CBM43	Glycoside Hydrolase Family 17 / Carbohydrate-Binding Module Family 43 protein		eugene3.00880032	GH17_73						Geisler-Lee J, Geisler M, Coutinho PM, Segerman B, Nishikubo N, Takahashi J, Aspeborg H, Djerbi S, Master E, Andersson-Gunnerås S, Sundberg B, Karpinski S, Teeri TT, Kleczkowski LA, Henrissat B, Mellerowicz EJ ( 2006). Poplar Carbohydrate-Active Enzymes (CAZymes). Gene identification and expression analyses. Plant Physiol 140: 946-962.PMID:16415215
Potri.002G007300	GH17-CBM43	Glycoside Hydrolase Family 17 / Carbohydrate-Binding Module Family 43 protein		estExt_Genewise1_v1.C_LG_II2498	GH17_75		PtGHL17_22		PtGHL17_22		Geisler-Lee J, Geisler M, Coutinho PM, Segerman B, Nishikubo N, Takahashi J, Aspeborg H, Djerbi S, Master E, Andersson-Gunnerås S, Sundberg B, Karpinski S, Teeri TT, Kleczkowski LA, Henrissat B, Mellerowicz EJ ( 2006). Poplar Carbohydrate-Active Enzymes (CAZymes). Gene identification and expression analyses. Plant Physiol 140: 946-962.PMID:16415215	Gaudioso-Pedraza R, Benitez-Alfonso Y (2014). A phylogenetic approach to study the origin and evolution of plasmodesmata-localized glycosyl hydrolases family 17. Front Plant Sci. 5:212. doi: 10.3389/fpls.2014.00212
Potri.001G321900	GH17-CBM43	Glycoside Hydrolase Family 17 / Carbohydrate-Binding Module Family 43 protein		fgenesh1_pg.C_LG_I002384	GH17_76						Geisler-Lee J, Geisler M, Coutinho PM, Segerman B, Nishikubo N, Takahashi J, Aspeborg H, Djerbi S, Master E, Andersson-Gunnerås S, Sundberg B, Karpinski S, Teeri TT, Kleczkowski LA, Henrissat B, Mellerowicz EJ ( 2006). Poplar Carbohydrate-Active Enzymes (CAZymes). Gene identification and expression analyses. Plant Physiol 140: 946-962.PMID:16415215
Potri.002G261800	GH17-CBM43	Glycoside Hydrolase Family 17 / Carbohydrate-Binding Module Family 43 protein		eugene3.00002667	GH17_77		PtGHL17_28		PtGHL17_28		Geisler-Lee J, Geisler M, Coutinho PM, Segerman B, Nishikubo N, Takahashi J, Aspeborg H, Djerbi S, Master E, Andersson-Gunnerås S, Sundberg B, Karpinski S, Teeri TT, Kleczkowski LA, Henrissat B, Mellerowicz EJ ( 2006). Poplar Carbohydrate-Active Enzymes (CAZymes). Gene identification and expression analyses. Plant Physiol 140: 946-962.PMID:16415215	Gaudioso-Pedraza R, Benitez-Alfonso Y (2014). A phylogenetic approach to study the origin and evolution of plasmodesmata-localized glycosyl hydrolases family 17. Front Plant Sci. 5:212. doi: 10.3389/fpls.2014.00212
Potri.012G017800	GH17-CBM43	Glycoside Hydrolase Family 17 / Carbohydrate-Binding Module Family 43 protein		eugene3.00120233	GH17_78		PtGHL17_10		PtGHL17_10		Geisler-Lee J, Geisler M, Coutinho PM, Segerman B, Nishikubo N, Takahashi J, Aspeborg H, Djerbi S, Master E, Andersson-Gunnerås S, Sundberg B, Karpinski S, Teeri TT, Kleczkowski LA, Henrissat B, Mellerowicz EJ ( 2006). Poplar Carbohydrate-Active Enzymes (CAZymes). Gene identification and expression analyses. Plant Physiol 140: 946-962.PMID:16415215	Gaudioso-Pedraza R, Benitez-Alfonso Y (2014). A phylogenetic approach to study the origin and evolution of plasmodesmata-localized glycosyl hydrolases family 17. Front Plant Sci. 5:212. doi: 10.3389/fpls.2014.00212
Potri.002G247900	GH17-CBM43	Glycoside Hydrolase Family 17 / Carbohydrate-Binding Module Family 43 protein		eugene3.19440001	GH17_79	PtGH17A-1	PttGH17A		PttGH17A		Geisler-Lee J, Geisler M, Coutinho PM, Segerman B, Nishikubo N, Takahashi J, Aspeborg H, Djerbi S, Master E, Andersson-Gunnerås S, Sundberg B, Karpinski S, Teeri TT, Kleczkowski LA, Henrissat B, Mellerowicz EJ ( 2006). Poplar Carbohydrate-Active Enzymes (CAZymes). Gene identification and expression analyses. Plant Physiol 140: 946-962.PMID:16415215	Aspeborg H, Schrader, J, Coutinho, PM, Stam, M, Kallas, A, Kjerbi, S, Nilsson, P, Denman, S, Amini, B, Sterky, F, Master, E, Sandberg, S, Mellerowicz, E, Sundberg, B, Henrissat, B and Teeri, TT (2005). Carbohydrate-active enzymes involved in the secondary in the secondary cell wall biogenesis in hybrid aspen. Plant Physiol 137: 983-997.PMID:15734915	Gaudioso-Pedraza R, Benitez-Alfonso Y (2014). A phylogenetic approach to study the origin and evolution of plasmodesmata-localized glycosyl hydrolases family 17. Front Plant Sci. 5:212. doi: 10.3389/fpls.2014.00212
Potri.009G076500	GH17-CBM43	Glycoside Hydrolase Family 17 / Carbohydrate-Binding Module Family 43 protein		fgenesh1_pg.C_LG_IX000844	GH17_80		PtGHL17_39		PtGHL17_39		Geisler-Lee J, Geisler M, Coutinho PM, Segerman B, Nishikubo N, Takahashi J, Aspeborg H, Djerbi S, Master E, Andersson-Gunnerås S, Sundberg B, Karpinski S, Teeri TT, Kleczkowski LA, Henrissat B, Mellerowicz EJ ( 2006). Poplar Carbohydrate-Active Enzymes (CAZymes). Gene identification and expression analyses. Plant Physiol 140: 946-962.PMID:16415215	Gaudioso-Pedraza R, Benitez-Alfonso Y (2014). A phylogenetic approach to study the origin and evolution of plasmodesmata-localized glycosyl hydrolases family 17. Front Plant Sci. 5:212. doi: 10.3389/fpls.2014.00212
Potri.002G247800	GH17-CBM43	Glycoside Hydrolase Family 17 / Carbohydrate-Binding Module Family 43 protein		eugene3.00002532	GH17_81	PtGH17A-3	PtGHL17_15		PtGHL17_15		Geisler-Lee J, Geisler M, Coutinho PM, Segerman B, Nishikubo N, Takahashi J, Aspeborg H, Djerbi S, Master E, Andersson-Gunnerås S, Sundberg B, Karpinski S, Teeri TT, Kleczkowski LA, Henrissat B, Mellerowicz EJ ( 2006). Poplar Carbohydrate-Active Enzymes (CAZymes). Gene identification and expression analyses. Plant Physiol 140: 946-962.PMID:16415215	Gaudioso-Pedraza R, Benitez-Alfonso Y (2014). A phylogenetic approach to study the origin and evolution of plasmodesmata-localized glycosyl hydrolases family 17. Front Plant Sci. 5:212. doi: 10.3389/fpls.2014.00212
Potri.002G224600	GH17-CBM43	Glycoside Hydrolase Family 17 / Carbohydrate-Binding Module Family 43 protein		eugene3.00002053	GH17_82		PtGHL17_9		PtGHL17_9		Geisler-Lee J, Geisler M, Coutinho PM, Segerman B, Nishikubo N, Takahashi J, Aspeborg H, Djerbi S, Master E, Andersson-Gunnerås S, Sundberg B, Karpinski S, Teeri TT, Kleczkowski LA, Henrissat B, Mellerowicz EJ ( 2006). Poplar Carbohydrate-Active Enzymes (CAZymes). Gene identification and expression analyses. Plant Physiol 140: 946-962.PMID:16415215	Gaudioso-Pedraza R, Benitez-Alfonso Y (2014). A phylogenetic approach to study the origin and evolution of plasmodesmata-localized glycosyl hydrolases family 17. Front Plant Sci. 5:212. doi: 10.3389/fpls.2014.00212
Potri.014G158400	GH17-CBM43	Glycoside Hydrolase Family 17 / Carbohydrate-Binding Module Family 43 protein		eugene3.00141056	GH17_83		PtGHL17_8		PtGHL17_8		Geisler-Lee J, Geisler M, Coutinho PM, Segerman B, Nishikubo N, Takahashi J, Aspeborg H, Djerbi S, Master E, Andersson-Gunnerås S, Sundberg B, Karpinski S, Teeri TT, Kleczkowski LA, Henrissat B, Mellerowicz EJ ( 2006). Poplar Carbohydrate-Active Enzymes (CAZymes). Gene identification and expression analyses. Plant Physiol 140: 946-962.PMID:16415215	Gaudioso-Pedraza R, Benitez-Alfonso Y (2014). A phylogenetic approach to study the origin and evolution of plasmodesmata-localized glycosyl hydrolases family 17. Front Plant Sci. 5:212. doi: 10.3389/fpls.2014.00212
Potri.011G094400	GH17-CBM43	Glycoside Hydrolase Family 17 / Carbohydrate-Binding Module Family 43 protein		estExt_Genewise1_v1.C_LG_XI2935	GH17_85		PtGHL17_7		PtGHL17_7		Geisler-Lee J, Geisler M, Coutinho PM, Segerman B, Nishikubo N, Takahashi J, Aspeborg H, Djerbi S, Master E, Andersson-Gunnerås S, Sundberg B, Karpinski S, Teeri TT, Kleczkowski LA, Henrissat B, Mellerowicz EJ ( 2006). Poplar Carbohydrate-Active Enzymes (CAZymes). Gene identification and expression analyses. Plant Physiol 140: 946-962.PMID:16415215	Gaudioso-Pedraza R, Benitez-Alfonso Y (2014). A phylogenetic approach to study the origin and evolution of plasmodesmata-localized glycosyl hydrolases family 17. Front Plant Sci. 5:212. doi: 10.3389/fpls.2014.00212
Potri.010G203800	GH17-CBM43	Glycoside Hydrolase Family 17 / Carbohydrate-Binding Module Family 43 protein		fgenesh1_pg.C_LG_X001862	GH17_86		PtGHL17_32		PtGHL17_32		Geisler-Lee J, Geisler M, Coutinho PM, Segerman B, Nishikubo N, Takahashi J, Aspeborg H, Djerbi S, Master E, Andersson-Gunnerås S, Sundberg B, Karpinski S, Teeri TT, Kleczkowski LA, Henrissat B, Mellerowicz EJ ( 2006). Poplar Carbohydrate-Active Enzymes (CAZymes). Gene identification and expression analyses. Plant Physiol 140: 946-962.PMID:16415215	Gaudioso-Pedraza R, Benitez-Alfonso Y (2014). A phylogenetic approach to study the origin and evolution of plasmodesmata-localized glycosyl hydrolases family 17. Front Plant Sci. 5:212. doi: 10.3389/fpls.2014.00212
Potri.013G059700	GH17-CBM43	Glycoside Hydrolase Family 17 / Carbohydrate-Binding Module Family 43 protein		eugene3.00130586	GH17_87		PtGHL17_40		PtGHL17_40		Geisler-Lee J, Geisler M, Coutinho PM, Segerman B, Nishikubo N, Takahashi J, Aspeborg H, Djerbi S, Master E, Andersson-Gunnerås S, Sundberg B, Karpinski S, Teeri TT, Kleczkowski LA, Henrissat B, Mellerowicz EJ ( 2006). Poplar Carbohydrate-Active Enzymes (CAZymes). Gene identification and expression analyses. Plant Physiol 140: 946-962.PMID:16415215	Gaudioso-Pedraza R, Benitez-Alfonso Y (2014). A phylogenetic approach to study the origin and evolution of plasmodesmata-localized glycosyl hydrolases family 17. Front Plant Sci. 5:212. doi: 10.3389/fpls.2014.00212
Potri.015G010100	GH17-CBM43	Glycoside Hydrolase Family 17 / Carbohydrate-Binding Module Family 43 protein		eugene3.00150113	GH17_88						Geisler-Lee J, Geisler M, Coutinho PM, Segerman B, Nishikubo N, Takahashi J, Aspeborg H, Djerbi S, Master E, Andersson-Gunnerås S, Sundberg B, Karpinski S, Teeri TT, Kleczkowski LA, Henrissat B, Mellerowicz EJ ( 2006). Poplar Carbohydrate-Active Enzymes (CAZymes). Gene identification and expression analyses. Plant Physiol 140: 946-962.PMID:16415215
Potri.019G032900	GH17-CBM43	Glycoside Hydrolase Family 17 / Carbohydrate-Binding Module Family 43 protein		eugene3.00190376	GH17_89						Geisler-Lee J, Geisler M, Coutinho PM, Segerman B, Nishikubo N, Takahashi J, Aspeborg H, Djerbi S, Master E, Andersson-Gunnerås S, Sundberg B, Karpinski S, Teeri TT, Kleczkowski LA, Henrissat B, Mellerowicz EJ ( 2006). Poplar Carbohydrate-Active Enzymes (CAZymes). Gene identification and expression analyses. Plant Physiol 140: 946-962.PMID:16415215
Potri.004G086400	GH17-CBM43	Glycoside Hydrolase Family 17 / Carbohydrate-Binding Module Family 43 protein		eugene3.00002262	GH17_90		PtGHL17_4		PtGHL17_4		Geisler-Lee J, Geisler M, Coutinho PM, Segerman B, Nishikubo N, Takahashi J, Aspeborg H, Djerbi S, Master E, Andersson-Gunnerås S, Sundberg B, Karpinski S, Teeri TT, Kleczkowski LA, Henrissat B, Mellerowicz EJ ( 2006). Poplar Carbohydrate-Active Enzymes (CAZymes). Gene identification and expression analyses. Plant Physiol 140: 946-962.PMID:16415215	Gaudioso-Pedraza R, Benitez-Alfonso Y (2014). A phylogenetic approach to study the origin and evolution of plasmodesmata-localized glycosyl hydrolases family 17. Front Plant Sci. 5:212. doi: 10.3389/fpls.2014.00212
Potri.018G150400	GH17-CBM43	Glycoside Hydrolase Family 17 / Carbohydrate-Binding Module Family 43 protein		eugene3.01640023	GH17_91		PtGHL17_41		PtGHL17_41		Geisler-Lee J, Geisler M, Coutinho PM, Segerman B, Nishikubo N, Takahashi J, Aspeborg H, Djerbi S, Master E, Andersson-Gunnerås S, Sundberg B, Karpinski S, Teeri TT, Kleczkowski LA, Henrissat B, Mellerowicz EJ ( 2006). Poplar Carbohydrate-Active Enzymes (CAZymes). Gene identification and expression analyses. Plant Physiol 140: 946-962.PMID:16415215	Gaudioso-Pedraza R, Benitez-Alfonso Y (2014). A phylogenetic approach to study the origin and evolution of plasmodesmata-localized glycosyl hydrolases family 17. Front Plant Sci. 5:212. doi: 10.3389/fpls.2014.00212
Potri.007G078900	GH17-CBM43	Glycoside Hydrolase Family 17 / Carbohydrate-Binding Module Family 43 protein		eugene3.00070671	GH17_92		PtGHL17_47		PtGHL17_47		Geisler-Lee J, Geisler M, Coutinho PM, Segerman B, Nishikubo N, Takahashi J, Aspeborg H, Djerbi S, Master E, Andersson-Gunnerås S, Sundberg B, Karpinski S, Teeri TT, Kleczkowski LA, Henrissat B, Mellerowicz EJ ( 2006). Poplar Carbohydrate-Active Enzymes (CAZymes). Gene identification and expression analyses. Plant Physiol 140: 946-962.PMID:16415215	Gaudioso-Pedraza R, Benitez-Alfonso Y (2014). A phylogenetic approach to study the origin and evolution of plasmodesmata-localized glycosyl hydrolases family 17. Front Plant Sci. 5:212. doi: 10.3389/fpls.2014.00212
Potri.016G002800	GH17-CBM43	Glycoside Hydrolase Family 17 / Carbohydrate-Binding Module Family 43 protein		eugene3.01370021	GH17_93		PtGHL17_34		PtGHL17_34		Geisler-Lee J, Geisler M, Coutinho PM, Segerman B, Nishikubo N, Takahashi J, Aspeborg H, Djerbi S, Master E, Andersson-Gunnerås S, Sundberg B, Karpinski S, Teeri TT, Kleczkowski LA, Henrissat B, Mellerowicz EJ ( 2006). Poplar Carbohydrate-Active Enzymes (CAZymes). Gene identification and expression analyses. Plant Physiol 140: 946-962.PMID:16415215	Gaudioso-Pedraza R, Benitez-Alfonso Y (2014). A phylogenetic approach to study the origin and evolution of plasmodesmata-localized glycosyl hydrolases family 17. Front Plant Sci. 5:212. doi: 10.3389/fpls.2014.00212
Potri.018G077000	GH17-CBM43	Glycoside Hydrolase Family 17 / Carbohydrate-Binding Module Family 43 protein		eugene3.00180639	GH17_94		PtGHL17_53		PtGHL17_53		Geisler-Lee J, Geisler M, Coutinho PM, Segerman B, Nishikubo N, Takahashi J, Aspeborg H, Djerbi S, Master E, Andersson-Gunnerås S, Sundberg B, Karpinski S, Teeri TT, Kleczkowski LA, Henrissat B, Mellerowicz EJ ( 2006). Poplar Carbohydrate-Active Enzymes (CAZymes). Gene identification and expression analyses. Plant Physiol 140: 946-962.PMID:16415215	Gaudioso-Pedraza R, Benitez-Alfonso Y (2014). A phylogenetic approach to study the origin and evolution of plasmodesmata-localized glycosyl hydrolases family 17. Front Plant Sci. 5:212. doi: 10.3389/fpls.2014.00212
Potri.006G216700	GH17-CBM43	Glycoside Hydrolase Family 17 / Carbohydrate-Binding Module Family 43 protein		eugene3.00061501	GH17_95		PtGHL17_46		PtGHL17_46		Geisler-Lee J, Geisler M, Coutinho PM, Segerman B, Nishikubo N, Takahashi J, Aspeborg H, Djerbi S, Master E, Andersson-Gunnerås S, Sundberg B, Karpinski S, Teeri TT, Kleczkowski LA, Henrissat B, Mellerowicz EJ ( 2006). Poplar Carbohydrate-Active Enzymes (CAZymes). Gene identification and expression analyses. Plant Physiol 140: 946-962.PMID:16415215	Gaudioso-Pedraza R, Benitez-Alfonso Y (2014). A phylogenetic approach to study the origin and evolution of plasmodesmata-localized glycosyl hydrolases family 17. Front Plant Sci. 5:212. doi: 10.3389/fpls.2014.00212
Potri.018G000900	GH17-CBM43	Glycoside Hydrolase Family 17 / Carbohydrate-Binding Module Family 43 protein		eugene3.00180008	GH17_96		PtGHL17_36		PtGHL17_36		Geisler-Lee J, Geisler M, Coutinho PM, Segerman B, Nishikubo N, Takahashi J, Aspeborg H, Djerbi S, Master E, Andersson-Gunnerås S, Sundberg B, Karpinski S, Teeri TT, Kleczkowski LA, Henrissat B, Mellerowicz EJ ( 2006). Poplar Carbohydrate-Active Enzymes (CAZymes). Gene identification and expression analyses. Plant Physiol 140: 946-962.PMID:16415215	Gaudioso-Pedraza R, Benitez-Alfonso Y (2014). A phylogenetic approach to study the origin and evolution of plasmodesmata-localized glycosyl hydrolases family 17. Front Plant Sci. 5:212. doi: 10.3389/fpls.2014.00212
Potri.017G130200	GH17-CBM43	Glycoside Hydrolase Family 17 / Carbohydrate-Binding Module Family 43 protein
Potri.006G280700	GH17-CBM43	Glycoside Hydrolase Family 17 / Carbohydrate-Binding Module Family 43 protein					PtGHL17_42		PtGHL17_42			Gaudioso-Pedraza R, Benitez-Alfonso Y (2014). A phylogenetic approach to study the origin and evolution of plasmodesmata-localized glycosyl hydrolases family 17. Front Plant Sci. 5:212. doi: 10.3389/fpls.2014.00212
Potri.001G240000	GH17-CBM43	Glycoside Hydrolase Family 17 / Carbohydrate-Binding Module Family 43 protein					PtGHL17_16		PtGHL17_16			Gaudioso-Pedraza R, Benitez-Alfonso Y (2014). A phylogenetic approach to study the origin and evolution of plasmodesmata-localized glycosyl hydrolases family 17. Front Plant Sci. 5:212. doi: 10.3389/fpls.2014.00212
Potri.018G072300	GH17-CBM43	Glycoside Hydrolase Family 17 / Carbohydrate-Binding Module Family 43 protein
Potri.001G006500	GH17-CBM43	Glycoside Hydrolase Family 17 / Carbohydrate-Binding Module Family 43 protein					PtGHL17_1		PtGHL17_1			Gaudioso-Pedraza R, Benitez-Alfonso Y (2014). A phylogenetic approach to study the origin and evolution of plasmodesmata-localized glycosyl hydrolases family 17. Front Plant Sci. 5:212. doi: 10.3389/fpls.2014.00212
Potri.005G003500	GH17-CBM43	Glycoside Hydrolase Family 17 / Carbohydrate-Binding Module Family 43 protein
Potri.002G000700	GH17-CBM43	Glycoside Hydrolase Family 17 / Carbohydrate-Binding Module Family 43 protein
Potri.018G111700	GH18	Glycoside Hydrolase Family 18 protein		eugene3.09290001	GH18_2						Geisler-Lee J, Geisler M, Coutinho PM, Segerman B, Nishikubo N, Takahashi J, Aspeborg H, Djerbi S, Master E, Andersson-Gunnerås S, Sundberg B, Karpinski S, Teeri TT, Kleczkowski LA, Henrissat B, Mellerowicz EJ ( 2006). Poplar Carbohydrate-Active Enzymes (CAZymes). Gene identification and expression analyses. Plant Physiol 140: 946-962.PMID:16415215
Potri.005G059400	GH18	Glycoside Hydrolase Family 18 protein		eugene3.00700010	GH18_3						Geisler-Lee J, Geisler M, Coutinho PM, Segerman B, Nishikubo N, Takahashi J, Aspeborg H, Djerbi S, Master E, Andersson-Gunnerås S, Sundberg B, Karpinski S, Teeri TT, Kleczkowski LA, Henrissat B, Mellerowicz EJ ( 2006). Poplar Carbohydrate-Active Enzymes (CAZymes). Gene identification and expression analyses. Plant Physiol 140: 946-962.PMID:16415215
Potri.014G093000	GH18	Glycoside Hydrolase Family 18 protein		eugene3.00140380	GH18_5						Geisler-Lee J, Geisler M, Coutinho PM, Segerman B, Nishikubo N, Takahashi J, Aspeborg H, Djerbi S, Master E, Andersson-Gunnerås S, Sundberg B, Karpinski S, Teeri TT, Kleczkowski LA, Henrissat B, Mellerowicz EJ ( 2006). Poplar Carbohydrate-Active Enzymes (CAZymes). Gene identification and expression analyses. Plant Physiol 140: 946-962.PMID:16415215
Potri.014G091600	GH18	Glycoside Hydrolase Family 18 protein		grail3.0035023901	GH18_6						Geisler-Lee J, Geisler M, Coutinho PM, Segerman B, Nishikubo N, Takahashi J, Aspeborg H, Djerbi S, Master E, Andersson-Gunnerås S, Sundberg B, Karpinski S, Teeri TT, Kleczkowski LA, Henrissat B, Mellerowicz EJ ( 2006). Poplar Carbohydrate-Active Enzymes (CAZymes). Gene identification and expression analyses. Plant Physiol 140: 946-962.PMID:16415215
Potri.001G341700	GH18	Glycoside Hydrolase Family 18 protein		fgenesh1_pg.C_LG_I002190	GH18_7						Geisler-Lee J, Geisler M, Coutinho PM, Segerman B, Nishikubo N, Takahashi J, Aspeborg H, Djerbi S, Master E, Andersson-Gunnerås S, Sundberg B, Karpinski S, Teeri TT, Kleczkowski LA, Henrissat B, Mellerowicz EJ ( 2006). Poplar Carbohydrate-Active Enzymes (CAZymes). Gene identification and expression analyses. Plant Physiol 140: 946-962.PMID:16415215
Potri.018G112000	GH18	Glycoside Hydrolase Family 18 protein		fgenesh1_pg.C_scaffold_2487000001	GH18_8						Geisler-Lee J, Geisler M, Coutinho PM, Segerman B, Nishikubo N, Takahashi J, Aspeborg H, Djerbi S, Master E, Andersson-Gunnerås S, Sundberg B, Karpinski S, Teeri TT, Kleczkowski LA, Henrissat B, Mellerowicz EJ ( 2006). Poplar Carbohydrate-Active Enzymes (CAZymes). Gene identification and expression analyses. Plant Physiol 140: 946-962.PMID:16415215
Potri.018G111800	GH18	Glycoside Hydrolase Family 18 protein	splicing problem;	eugene3.00181012	GH18_9						Geisler-Lee J, Geisler M, Coutinho PM, Segerman B, Nishikubo N, Takahashi J, Aspeborg H, Djerbi S, Master E, Andersson-Gunnerås S, Sundberg B, Karpinski S, Teeri TT, Kleczkowski LA, Henrissat B, Mellerowicz EJ ( 2006). Poplar Carbohydrate-Active Enzymes (CAZymes). Gene identification and expression analyses. Plant Physiol 140: 946-962.PMID:16415215
Potri.015G100600	GH18	Glycoside Hydrolase Family 18 protein		estExt_Genewise1_v1.C_LG_XV2244	GH18_10						Geisler-Lee J, Geisler M, Coutinho PM, Segerman B, Nishikubo N, Takahashi J, Aspeborg H, Djerbi S, Master E, Andersson-Gunnerås S, Sundberg B, Karpinski S, Teeri TT, Kleczkowski LA, Henrissat B, Mellerowicz EJ ( 2006). Poplar Carbohydrate-Active Enzymes (CAZymes). Gene identification and expression analyses. Plant Physiol 140: 946-962.PMID:16415215
Potri.018G111600	GH18	Glycoside Hydrolase Family 18 protein		eugene3.00181009	GH18_11						Geisler-Lee J, Geisler M, Coutinho PM, Segerman B, Nishikubo N, Takahashi J, Aspeborg H, Djerbi S, Master E, Andersson-Gunnerås S, Sundberg B, Karpinski S, Teeri TT, Kleczkowski LA, Henrissat B, Mellerowicz EJ ( 2006). Poplar Carbohydrate-Active Enzymes (CAZymes). Gene identification and expression analyses. Plant Physiol 140: 946-962.PMID:16415215
Potri.014G092800	GH18	Glycoside Hydrolase Family 18 protein		fgenesh1_pg.C_LG_XIV000363	GH18_12						Geisler-Lee J, Geisler M, Coutinho PM, Segerman B, Nishikubo N, Takahashi J, Aspeborg H, Djerbi S, Master E, Andersson-Gunnerås S, Sundberg B, Karpinski S, Teeri TT, Kleczkowski LA, Henrissat B, Mellerowicz EJ ( 2006). Poplar Carbohydrate-Active Enzymes (CAZymes). Gene identification and expression analyses. Plant Physiol 140: 946-962.PMID:16415215
Potri.015G023900	GH18	Glycoside Hydrolase Family 18 protein		eugene3.01970025	GH18_13						Geisler-Lee J, Geisler M, Coutinho PM, Segerman B, Nishikubo N, Takahashi J, Aspeborg H, Djerbi S, Master E, Andersson-Gunnerås S, Sundberg B, Karpinski S, Teeri TT, Kleczkowski LA, Henrissat B, Mellerowicz EJ ( 2006). Poplar Carbohydrate-Active Enzymes (CAZymes). Gene identification and expression analyses. Plant Physiol 140: 946-962.PMID:16415215
Potri.015G024100	GH18	Glycoside Hydrolase Family 18 protein		eugene3.01970027	GH18_14						Geisler-Lee J, Geisler M, Coutinho PM, Segerman B, Nishikubo N, Takahashi J, Aspeborg H, Djerbi S, Master E, Andersson-Gunnerås S, Sundberg B, Karpinski S, Teeri TT, Kleczkowski LA, Henrissat B, Mellerowicz EJ ( 2006). Poplar Carbohydrate-Active Enzymes (CAZymes). Gene identification and expression analyses. Plant Physiol 140: 946-962.PMID:16415215
Potri.015G024000	GH18	Glycoside Hydrolase Family 18 protein		estExt_Genewise1_v1.C_1970081	GH18_15						Geisler-Lee J, Geisler M, Coutinho PM, Segerman B, Nishikubo N, Takahashi J, Aspeborg H, Djerbi S, Master E, Andersson-Gunnerås S, Sundberg B, Karpinski S, Teeri TT, Kleczkowski LA, Henrissat B, Mellerowicz EJ ( 2006). Poplar Carbohydrate-Active Enzymes (CAZymes). Gene identification and expression analyses. Plant Physiol 140: 946-962.PMID:16415215
Potri.002G242000	GH18	Glycoside Hydrolase Family 18 protein		fgenesh1_pm.C_LG_II001077	GH18_17						Geisler-Lee J, Geisler M, Coutinho PM, Segerman B, Nishikubo N, Takahashi J, Aspeborg H, Djerbi S, Master E, Andersson-Gunnerås S, Sundberg B, Karpinski S, Teeri TT, Kleczkowski LA, Henrissat B, Mellerowicz EJ ( 2006). Poplar Carbohydrate-Active Enzymes (CAZymes). Gene identification and expression analyses. Plant Physiol 140: 946-962.PMID:16415215
Potri.015G024200	GH18	Glycoside Hydrolase Family 18 protein		estExt_fgenesh1_pg_v1.C_1970027	GH18_18						Geisler-Lee J, Geisler M, Coutinho PM, Segerman B, Nishikubo N, Takahashi J, Aspeborg H, Djerbi S, Master E, Andersson-Gunnerås S, Sundberg B, Karpinski S, Teeri TT, Kleczkowski LA, Henrissat B, Mellerowicz EJ ( 2006). Poplar Carbohydrate-Active Enzymes (CAZymes). Gene identification and expression analyses. Plant Physiol 140: 946-962.PMID:16415215
Potri.002G165700	GH18	Glycoside Hydrolase Family 18 protein		eugene3.00021542	GH18_19						Geisler-Lee J, Geisler M, Coutinho PM, Segerman B, Nishikubo N, Takahashi J, Aspeborg H, Djerbi S, Master E, Andersson-Gunnerås S, Sundberg B, Karpinski S, Teeri TT, Kleczkowski LA, Henrissat B, Mellerowicz EJ ( 2006). Poplar Carbohydrate-Active Enzymes (CAZymes). Gene identification and expression analyses. Plant Physiol 140: 946-962.PMID:16415215
Potri.014G091700	GH18	Glycoside Hydrolase Family 18 protein		fgenesh1_pm.C_LG_XIV000141	GH18_20						Geisler-Lee J, Geisler M, Coutinho PM, Segerman B, Nishikubo N, Takahashi J, Aspeborg H, Djerbi S, Master E, Andersson-Gunnerås S, Sundberg B, Karpinski S, Teeri TT, Kleczkowski LA, Henrissat B, Mellerowicz EJ ( 2006). Poplar Carbohydrate-Active Enzymes (CAZymes). Gene identification and expression analyses. Plant Physiol 140: 946-962.PMID:16415215
Potri.012G033900	GH18	Glycoside Hydrolase Family 18 protein		fgenesh1_pg.C_LG_XII000113	GH18_21						Geisler-Lee J, Geisler M, Coutinho PM, Segerman B, Nishikubo N, Takahashi J, Aspeborg H, Djerbi S, Master E, Andersson-Gunnerås S, Sundberg B, Karpinski S, Teeri TT, Kleczkowski LA, Henrissat B, Mellerowicz EJ ( 2006). Poplar Carbohydrate-Active Enzymes (CAZymes). Gene identification and expression analyses. Plant Physiol 140: 946-962.PMID:16415215
Potri.012G102400	GH18	Glycoside Hydrolase Family 18 protein		grail3.0015029901	GH18_22						Geisler-Lee J, Geisler M, Coutinho PM, Segerman B, Nishikubo N, Takahashi J, Aspeborg H, Djerbi S, Master E, Andersson-Gunnerås S, Sundberg B, Karpinski S, Teeri TT, Kleczkowski LA, Henrissat B, Mellerowicz EJ ( 2006). Poplar Carbohydrate-Active Enzymes (CAZymes). Gene identification and expression analyses. Plant Physiol 140: 946-962.PMID:16415215
Potri.015G100500	GH18	Glycoside Hydrolase Family 18 protein		eugene3.00150793	GH18_23						Geisler-Lee J, Geisler M, Coutinho PM, Segerman B, Nishikubo N, Takahashi J, Aspeborg H, Djerbi S, Master E, Andersson-Gunnerås S, Sundberg B, Karpinski S, Teeri TT, Kleczkowski LA, Henrissat B, Mellerowicz EJ ( 2006). Poplar Carbohydrate-Active Enzymes (CAZymes). Gene identification and expression analyses. Plant Physiol 140: 946-962.PMID:16415215
Potri.006G188300	GH18	Glycoside Hydrolase Family 18 protein		estExt_Genewise1_v1.C_LG_VI1054	GH18_25						Geisler-Lee J, Geisler M, Coutinho PM, Segerman B, Nishikubo N, Takahashi J, Aspeborg H, Djerbi S, Master E, Andersson-Gunnerås S, Sundberg B, Karpinski S, Teeri TT, Kleczkowski LA, Henrissat B, Mellerowicz EJ ( 2006). Poplar Carbohydrate-Active Enzymes (CAZymes). Gene identification and expression analyses. Plant Physiol 140: 946-962.PMID:16415215
Potri.018G111900	GH18	Glycoside Hydrolase Family 18 protein		grail3.0020033001	GH18_26						Geisler-Lee J, Geisler M, Coutinho PM, Segerman B, Nishikubo N, Takahashi J, Aspeborg H, Djerbi S, Master E, Andersson-Gunnerås S, Sundberg B, Karpinski S, Teeri TT, Kleczkowski LA, Henrissat B, Mellerowicz EJ ( 2006). Poplar Carbohydrate-Active Enzymes (CAZymes). Gene identification and expression analyses. Plant Physiol 140: 946-962.PMID:16415215
Potri.018G112100	GH18	Glycoside Hydrolase Family 18 protein		fgenesh1_pg.C_LG_XVIII000989	GH18_27						Geisler-Lee J, Geisler M, Coutinho PM, Segerman B, Nishikubo N, Takahashi J, Aspeborg H, Djerbi S, Master E, Andersson-Gunnerås S, Sundberg B, Karpinski S, Teeri TT, Kleczkowski LA, Henrissat B, Mellerowicz EJ ( 2006). Poplar Carbohydrate-Active Enzymes (CAZymes). Gene identification and expression analyses. Plant Physiol 140: 946-962.PMID:16415215
Potri.006G188400	GH18	Glycoside Hydrolase Family 18 protein		fgenesh1_pg.C_scaffold_2925000002	GH18_28						Geisler-Lee J, Geisler M, Coutinho PM, Segerman B, Nishikubo N, Takahashi J, Aspeborg H, Djerbi S, Master E, Andersson-Gunnerås S, Sundberg B, Karpinski S, Teeri TT, Kleczkowski LA, Henrissat B, Mellerowicz EJ ( 2006). Poplar Carbohydrate-Active Enzymes (CAZymes). Gene identification and expression analyses. Plant Physiol 140: 946-962.PMID:16415215
Potri.014G092900	GH18	Glycoside Hydrolase Family 18 protein
Potri.006G261800	GH18	Glycoside Hydrolase Family 18 protein
Potri.002G169200	GH18	Glycoside Hydrolase Family 18 protein
Potri.006G262000	GH18	Glycoside Hydrolase Family 18 protein	fragment (too short at C-term);
Potri.014G111800	GH19	Glycoside Hydrolase Family 19 protein		fgenesh1_pm.C_LG_XIV000223	GH19_6						Geisler-Lee J, Geisler M, Coutinho PM, Segerman B, Nishikubo N, Takahashi J, Aspeborg H, Djerbi S, Master E, Andersson-Gunnerås S, Sundberg B, Karpinski S, Teeri TT, Kleczkowski LA, Henrissat B, Mellerowicz EJ ( 2006). Poplar Carbohydrate-Active Enzymes (CAZymes). Gene identification and expression analyses. Plant Physiol 140: 946-962.PMID:16415215
Potri.002G186500	GH19	Glycoside Hydrolase Family 19 protein		estExt_fgenesh1_pg_v1.C_LG_II0733	GH19_12						Geisler-Lee J, Geisler M, Coutinho PM, Segerman B, Nishikubo N, Takahashi J, Aspeborg H, Djerbi S, Master E, Andersson-Gunnerås S, Sundberg B, Karpinski S, Teeri TT, Kleczkowski LA, Henrissat B, Mellerowicz EJ ( 2006). Poplar Carbohydrate-Active Enzymes (CAZymes). Gene identification and expression analyses. Plant Physiol 140: 946-962.PMID:16415215
Potri.014G146600	GH19	Glycoside Hydrolase Family 19 protein		fgenesh1_pg.C_LG_XIV000870	GH19_15						Geisler-Lee J, Geisler M, Coutinho PM, Segerman B, Nishikubo N, Takahashi J, Aspeborg H, Djerbi S, Master E, Andersson-Gunnerås S, Sundberg B, Karpinski S, Teeri TT, Kleczkowski LA, Henrissat B, Mellerowicz EJ ( 2006). Poplar Carbohydrate-Active Enzymes (CAZymes). Gene identification and expression analyses. Plant Physiol 140: 946-962.PMID:16415215
Potri.010G141600	GH19	Glycoside Hydrolase Family 19 protein		estExt_fgenesh1_pg_v1.C_LG_X1287	GH19_17	PtGH19A	PttGH19A		PtGH19A		Geisler-Lee J, Geisler M, Coutinho PM, Segerman B, Nishikubo N, Takahashi J, Aspeborg H, Djerbi S, Master E, Andersson-Gunnerås S, Sundberg B, Karpinski S, Teeri TT, Kleczkowski LA, Henrissat B, Mellerowicz EJ ( 2006). Poplar Carbohydrate-Active Enzymes (CAZymes). Gene identification and expression analyses. Plant Physiol 140: 946-962.PMID:16415215	Aspeborg H, Schrader, J, Coutinho, PM, Stam, M, Kallas, A, Kjerbi, S, Nilsson, P, Denman, S, Amini, B, Sterky, F, Master, E, Sandberg, S, Mellerowicz, E, Sundberg, B, Henrissat, B and Teeri, TT (2005). Carbohydrate-active enzymes involved in the secondary in the secondary cell wall biogenesis in hybrid aspen. Plant Physiol 137: 983-997.PMID:15734915
Potri.009G142200	GH19	Glycoside Hydrolase Family 19 protein
Potri.T175200	GH19	Glycoside Hydrolase Family 19 protein
Potri.009G142100	CBM18-GH19	Carbohydrate-Binding Module Family 18 / Glycoside Hydrolase Family 19 protein		estExt_Genewise1_v1.C_LG_IX0898	GH19_5						Geisler-Lee J, Geisler M, Coutinho PM, Segerman B, Nishikubo N, Takahashi J, Aspeborg H, Djerbi S, Master E, Andersson-Gunnerås S, Sundberg B, Karpinski S, Teeri TT, Kleczkowski LA, Henrissat B, Mellerowicz EJ ( 2006). Poplar Carbohydrate-Active Enzymes (CAZymes). Gene identification and expression analyses. Plant Physiol 140: 946-962.PMID:16415215
Potri.019G093800	CBM18-GH19	Carbohydrate-Binding Module Family 18 / Glycoside Hydrolase Family 19 protein		eugene3.00190854	GH19_7						Geisler-Lee J, Geisler M, Coutinho PM, Segerman B, Nishikubo N, Takahashi J, Aspeborg H, Djerbi S, Master E, Andersson-Gunnerås S, Sundberg B, Karpinski S, Teeri TT, Kleczkowski LA, Henrissat B, Mellerowicz EJ ( 2006). Poplar Carbohydrate-Active Enzymes (CAZymes). Gene identification and expression analyses. Plant Physiol 140: 946-962.PMID:16415215
Potri.013G125100	CBM18-GH19	Carbohydrate-Binding Module Family 18 / Glycoside Hydrolase Family 19 protein		eugene3.01420076	GH19_8						Geisler-Lee J, Geisler M, Coutinho PM, Segerman B, Nishikubo N, Takahashi J, Aspeborg H, Djerbi S, Master E, Andersson-Gunnerås S, Sundberg B, Karpinski S, Teeri TT, Kleczkowski LA, Henrissat B, Mellerowicz EJ ( 2006). Poplar Carbohydrate-Active Enzymes (CAZymes). Gene identification and expression analyses. Plant Physiol 140: 946-962.PMID:16415215
Potri.019G094100	CBM18-GH19	Carbohydrate-Binding Module Family 18 / Glycoside Hydrolase Family 19 protein		estExt_fgenesh1_pm_v1.C_LG_XIX0219	GH19_10						Geisler-Lee J, Geisler M, Coutinho PM, Segerman B, Nishikubo N, Takahashi J, Aspeborg H, Djerbi S, Master E, Andersson-Gunnerås S, Sundberg B, Karpinski S, Teeri TT, Kleczkowski LA, Henrissat B, Mellerowicz EJ ( 2006). Poplar Carbohydrate-Active Enzymes (CAZymes). Gene identification and expression analyses. Plant Physiol 140: 946-962.PMID:16415215
Potri.019G093700	CBM18-GH19	Carbohydrate-Binding Module Family 18 / Glycoside Hydrolase Family 19 protein		grail3.0048017801	GH19_11						Geisler-Lee J, Geisler M, Coutinho PM, Segerman B, Nishikubo N, Takahashi J, Aspeborg H, Djerbi S, Master E, Andersson-Gunnerås S, Sundberg B, Karpinski S, Teeri TT, Kleczkowski LA, Henrissat B, Mellerowicz EJ ( 2006). Poplar Carbohydrate-Active Enzymes (CAZymes). Gene identification and expression analyses. Plant Physiol 140: 946-962.PMID:16415215
Potri.013G125000	CBM18-GH19	Carbohydrate-Binding Module Family 18 / Glycoside Hydrolase Family 19 protein		estExt_Genewise1_v1.C_1420206	GH19_13						Geisler-Lee J, Geisler M, Coutinho PM, Segerman B, Nishikubo N, Takahashi J, Aspeborg H, Djerbi S, Master E, Andersson-Gunnerås S, Sundberg B, Karpinski S, Teeri TT, Kleczkowski LA, Henrissat B, Mellerowicz EJ ( 2006). Poplar Carbohydrate-Active Enzymes (CAZymes). Gene identification and expression analyses. Plant Physiol 140: 946-962.PMID:16415215
Potri.004G182100	CBM18-GH19	Carbohydrate-Binding Module Family 18 / Glycoside Hydrolase Family 19 protein		estExt_fgenesh1_pg_v1.C_LG_IV1440	GH19_14						Geisler-Lee J, Geisler M, Coutinho PM, Segerman B, Nishikubo N, Takahashi J, Aspeborg H, Djerbi S, Master E, Andersson-Gunnerås S, Sundberg B, Karpinski S, Teeri TT, Kleczkowski LA, Henrissat B, Mellerowicz EJ ( 2006). Poplar Carbohydrate-Active Enzymes (CAZymes). Gene identification and expression analyses. Plant Physiol 140: 946-962.PMID:16415215
Potri.009G141700	CBM18-GH19	Carbohydrate-Binding Module Family 18 / Glycoside Hydrolase Family 19 protein		grail3.0001024101	GH19_16	Win8		M25337	Win8		Geisler-Lee J, Geisler M, Coutinho PM, Segerman B, Nishikubo N, Takahashi J, Aspeborg H, Djerbi S, Master E, Andersson-Gunnerås S, Sundberg B, Karpinski S, Teeri TT, Kleczkowski LA, Henrissat B, Mellerowicz EJ ( 2006). Poplar Carbohydrate-Active Enzymes (CAZymes). Gene identification and expression analyses. Plant Physiol 140: 946-962.PMID:16415215	Davis JM, Clarke HR, Bradshaw HD Jr, Gordon MP (1991). Populus chitinase genes: structure, organization, and similarity of translated sequences to herbaceous plant chitinases. Plant Mol Biol 17: 631-9.PMID:1912489
Potri.004G182000	CBM18-GH19	Carbohydrate-Binding Module Family 18 / Glycoside Hydrolase Family 19 protein		eugene3.00041421	GH19_18						Geisler-Lee J, Geisler M, Coutinho PM, Segerman B, Nishikubo N, Takahashi J, Aspeborg H, Djerbi S, Master E, Andersson-Gunnerås S, Sundberg B, Karpinski S, Teeri TT, Kleczkowski LA, Henrissat B, Mellerowicz EJ ( 2006). Poplar Carbohydrate-Active Enzymes (CAZymes). Gene identification and expression analyses. Plant Physiol 140: 946-962.PMID:16415215
Potri.009G142000	CBM18-GH19	Carbohydrate-Binding Module Family 18 / Glycoside Hydrolase Family 19 protein		eugene3.00090271	GH19_19						Geisler-Lee J, Geisler M, Coutinho PM, Segerman B, Nishikubo N, Takahashi J, Aspeborg H, Djerbi S, Master E, Andersson-Gunnerås S, Sundberg B, Karpinski S, Teeri TT, Kleczkowski LA, Henrissat B, Mellerowicz EJ ( 2006). Poplar Carbohydrate-Active Enzymes (CAZymes). Gene identification and expression analyses. Plant Physiol 140: 946-962.PMID:16415215
Potri.009G141800	CBM18-GH19	Carbohydrate-Binding Module Family 18 / Glycoside Hydrolase Family 19 protein		grail3.0001024001	GH19_20	Win6		M25336	Win6		Geisler-Lee J, Geisler M, Coutinho PM, Segerman B, Nishikubo N, Takahashi J, Aspeborg H, Djerbi S, Master E, Andersson-Gunnerås S, Sundberg B, Karpinski S, Teeri TT, Kleczkowski LA, Henrissat B, Mellerowicz EJ ( 2006). Poplar Carbohydrate-Active Enzymes (CAZymes). Gene identification and expression analyses. Plant Physiol 140: 946-962.PMID:16415215	Davis JM, Clarke HR, Bradshaw HD Jr, Gordon MP (1991). Populus chitinase genes: structure, organization, and similarity of translated sequences to herbaceous plant chitinases. Plant Mol Biol 17: 631-9.PMID:1912489
Potri.009G142300	CBM18-GH19	Carbohydrate-Binding Module Family 18 / Glycoside Hydrolase Family 19 protein		eugene3.00090267	GH19_21						Geisler-Lee J, Geisler M, Coutinho PM, Segerman B, Nishikubo N, Takahashi J, Aspeborg H, Djerbi S, Master E, Andersson-Gunnerås S, Sundberg B, Karpinski S, Teeri TT, Kleczkowski LA, Henrissat B, Mellerowicz EJ ( 2006). Poplar Carbohydrate-Active Enzymes (CAZymes). Gene identification and expression analyses. Plant Physiol 140: 946-962.PMID:16415215
Potri.019G093900	CBM18-GH19	Carbohydrate-Binding Module Family 18 / Glycoside Hydrolase Family 19 protein
Potri.019G094000	CBM18-GH19	Carbohydrate-Binding Module Family 18 / Glycoside Hydrolase Family 19 protein
Potri.T175300	CBM18-GH19	Carbohydrate-Binding Module Family 18 / Glycoside Hydrolase Family 19 protein
Potri.008G079400	GH20	Glycoside Hydrolase Family 20 protein		estExt_Genewise1_v1.C_LG_VIII1634	GH20_1						Geisler-Lee J, Geisler M, Coutinho PM, Segerman B, Nishikubo N, Takahashi J, Aspeborg H, Djerbi S, Master E, Andersson-Gunnerås S, Sundberg B, Karpinski S, Teeri TT, Kleczkowski LA, Henrissat B, Mellerowicz EJ ( 2006). Poplar Carbohydrate-Active Enzymes (CAZymes). Gene identification and expression analyses. Plant Physiol 140: 946-962.PMID:16415215
Potri.T132300	GH20	Glycoside Hydrolase Family 20 protein	fragment (too short at both ends);	fgenesh1_pg.C_LG_IX001309	GH20_2						Geisler-Lee J, Geisler M, Coutinho PM, Segerman B, Nishikubo N, Takahashi J, Aspeborg H, Djerbi S, Master E, Andersson-Gunnerås S, Sundberg B, Karpinski S, Teeri TT, Kleczkowski LA, Henrissat B, Mellerowicz EJ ( 2006). Poplar Carbohydrate-Active Enzymes (CAZymes). Gene identification and expression analyses. Plant Physiol 140: 946-962.PMID:16415215
Potri.008G049800	GH20	Glycoside Hydrolase Family 20 protein		fgenesh1_pg.C_LG_VIII000407	GH20_3						Geisler-Lee J, Geisler M, Coutinho PM, Segerman B, Nishikubo N, Takahashi J, Aspeborg H, Djerbi S, Master E, Andersson-Gunnerås S, Sundberg B, Karpinski S, Teeri TT, Kleczkowski LA, Henrissat B, Mellerowicz EJ ( 2006). Poplar Carbohydrate-Active Enzymes (CAZymes). Gene identification and expression analyses. Plant Physiol 140: 946-962.PMID:16415215
Potri.010G211000	GH20	Glycoside Hydrolase Family 20 protein		eugene3.00102047	GH20_4						Geisler-Lee J, Geisler M, Coutinho PM, Segerman B, Nishikubo N, Takahashi J, Aspeborg H, Djerbi S, Master E, Andersson-Gunnerås S, Sundberg B, Karpinski S, Teeri TT, Kleczkowski LA, Henrissat B, Mellerowicz EJ ( 2006). Poplar Carbohydrate-Active Enzymes (CAZymes). Gene identification and expression analyses. Plant Physiol 140: 946-962.PMID:16415215
Potri.001G232800	GH20	Glycoside Hydrolase Family 20 protein		fgenesh1_pg.C_scaffold_148000060	GH20_5						Geisler-Lee J, Geisler M, Coutinho PM, Segerman B, Nishikubo N, Takahashi J, Aspeborg H, Djerbi S, Master E, Andersson-Gunnerås S, Sundberg B, Karpinski S, Teeri TT, Kleczkowski LA, Henrissat B, Mellerowicz EJ ( 2006). Poplar Carbohydrate-Active Enzymes (CAZymes). Gene identification and expression analyses. Plant Physiol 140: 946-962.PMID:16415215
Potri.001G232600	GH20	Glycoside Hydrolase Family 20 protein		eugene3.01480066	GH20_6						Geisler-Lee J, Geisler M, Coutinho PM, Segerman B, Nishikubo N, Takahashi J, Aspeborg H, Djerbi S, Master E, Andersson-Gunnerås S, Sundberg B, Karpinski S, Teeri TT, Kleczkowski LA, Henrissat B, Mellerowicz EJ ( 2006). Poplar Carbohydrate-Active Enzymes (CAZymes). Gene identification and expression analyses. Plant Physiol 140: 946-962.PMID:16415215
Potri.018G152200	GH27	Glycoside Hydrolase Family 27 protein		fgenesh1_pm.C_scaffold_164000004	GH27_1						Geisler-Lee J, Geisler M, Coutinho PM, Segerman B, Nishikubo N, Takahashi J, Aspeborg H, Djerbi S, Master E, Andersson-Gunnerås S, Sundberg B, Karpinski S, Teeri TT, Kleczkowski LA, Henrissat B, Mellerowicz EJ ( 2006). Poplar Carbohydrate-Active Enzymes (CAZymes). Gene identification and expression analyses. Plant Physiol 140: 946-962.PMID:16415215
Potri.010G118200	GH27	Glycoside Hydrolase Family 27 protein		eugene3.00101110	GH27_2						Geisler-Lee J, Geisler M, Coutinho PM, Segerman B, Nishikubo N, Takahashi J, Aspeborg H, Djerbi S, Master E, Andersson-Gunnerås S, Sundberg B, Karpinski S, Teeri TT, Kleczkowski LA, Henrissat B, Mellerowicz EJ ( 2006). Poplar Carbohydrate-Active Enzymes (CAZymes). Gene identification and expression analyses. Plant Physiol 140: 946-962.PMID:16415215
Potri.004G038100	GH27	Glycoside Hydrolase Family 27 protein		fgenesh1_pg.C_LG_IV000262	GH27_3						Geisler-Lee J, Geisler M, Coutinho PM, Segerman B, Nishikubo N, Takahashi J, Aspeborg H, Djerbi S, Master E, Andersson-Gunnerås S, Sundberg B, Karpinski S, Teeri TT, Kleczkowski LA, Henrissat B, Mellerowicz EJ ( 2006). Poplar Carbohydrate-Active Enzymes (CAZymes). Gene identification and expression analyses. Plant Physiol 140: 946-962.PMID:16415215
Potri.010G255200	GH27	Glycoside Hydrolase Family 27 protein		eugene3.00102305	GH27_4						Geisler-Lee J, Geisler M, Coutinho PM, Segerman B, Nishikubo N, Takahashi J, Aspeborg H, Djerbi S, Master E, Andersson-Gunnerås S, Sundberg B, Karpinski S, Teeri TT, Kleczkowski LA, Henrissat B, Mellerowicz EJ ( 2006). Poplar Carbohydrate-Active Enzymes (CAZymes). Gene identification and expression analyses. Plant Physiol 140: 946-962.PMID:16415215
Potri.019G056700	GH27	Glycoside Hydrolase Family 27 protein		estExt_Genewise1_v1.C_LG_XIX1576	GH27_5						Geisler-Lee J, Geisler M, Coutinho PM, Segerman B, Nishikubo N, Takahashi J, Aspeborg H, Djerbi S, Master E, Andersson-Gunnerås S, Sundberg B, Karpinski S, Teeri TT, Kleczkowski LA, Henrissat B, Mellerowicz EJ ( 2006). Poplar Carbohydrate-Active Enzymes (CAZymes). Gene identification and expression analyses. Plant Physiol 140: 946-962.PMID:16415215
Potri.008G185300	GH27	Glycoside Hydrolase Family 27 protein		estExt_fgenesh1_pg_v1.C_LG_VIII0308	GH27_6						Geisler-Lee J, Geisler M, Coutinho PM, Segerman B, Nishikubo N, Takahashi J, Aspeborg H, Djerbi S, Master E, Andersson-Gunnerås S, Sundberg B, Karpinski S, Teeri TT, Kleczkowski LA, Henrissat B, Mellerowicz EJ ( 2006). Poplar Carbohydrate-Active Enzymes (CAZymes). Gene identification and expression analyses. Plant Physiol 140: 946-962.PMID:16415215
Potri.010G048400	GH27	Glycoside Hydrolase Family 27 protein		estExt_fgenesh1_pg_v1.C_LG_X0583	GH27_7						Geisler-Lee J, Geisler M, Coutinho PM, Segerman B, Nishikubo N, Takahashi J, Aspeborg H, Djerbi S, Master E, Andersson-Gunnerås S, Sundberg B, Karpinski S, Teeri TT, Kleczkowski LA, Henrissat B, Mellerowicz EJ ( 2006). Poplar Carbohydrate-Active Enzymes (CAZymes). Gene identification and expression analyses. Plant Physiol 140: 946-962.PMID:16415215
Potri.010G048300	GH27	Glycoside Hydrolase Family 27 protein		eugene3.00100555	GH27_8						Geisler-Lee J, Geisler M, Coutinho PM, Segerman B, Nishikubo N, Takahashi J, Aspeborg H, Djerbi S, Master E, Andersson-Gunnerås S, Sundberg B, Karpinski S, Teeri TT, Kleczkowski LA, Henrissat B, Mellerowicz EJ ( 2006). Poplar Carbohydrate-Active Enzymes (CAZymes). Gene identification and expression analyses. Plant Physiol 140: 946-962.PMID:16415215
Potri.018G121400	GH27	Glycoside Hydrolase Family 27 protein	fragment (too short at both ends);
Potri.008G079000	GH28	Glycoside Hydrolase Family 28 protein		fgenesh1_pg.C_LG_VIII000684	GH28_1						Geisler-Lee J, Geisler M, Coutinho PM, Segerman B, Nishikubo N, Takahashi J, Aspeborg H, Djerbi S, Master E, Andersson-Gunnerås S, Sundberg B, Karpinski S, Teeri TT, Kleczkowski LA, Henrissat B, Mellerowicz EJ ( 2006). Poplar Carbohydrate-Active Enzymes (CAZymes). Gene identification and expression analyses. Plant Physiol 140: 946-962.PMID:16415215
Potri.019G066800	GH28	Glycoside Hydrolase Family 28 protein		eugene3.01250025	GH28_3	PtPG71					Geisler-Lee J, Geisler M, Coutinho PM, Segerman B, Nishikubo N, Takahashi J, Aspeborg H, Djerbi S, Master E, Andersson-Gunnerås S, Sundberg B, Karpinski S, Teeri TT, Kleczkowski LA, Henrissat B, Mellerowicz EJ ( 2006). Poplar Carbohydrate-Active Enzymes (CAZymes). Gene identification and expression analyses. Plant Physiol 140: 946-962.PMID:16415215	Yang ZL, Liu HJ, Wang XR, Zeng QY (2013). Molecular evolution and expression divergence of the Populus polygalacturonase supergene family shed light on the evolution of increasingly complex organs in plants. New Phytol 197: 1353–1365.PMID:23346984
Potri.001G346800	GH28	Glycoside Hydrolase Family 28 protein		fgenesh1_pm.C_LG_I000735	GH28_6	PtPG4					Geisler-Lee J, Geisler M, Coutinho PM, Segerman B, Nishikubo N, Takahashi J, Aspeborg H, Djerbi S, Master E, Andersson-Gunnerås S, Sundberg B, Karpinski S, Teeri TT, Kleczkowski LA, Henrissat B, Mellerowicz EJ ( 2006). Poplar Carbohydrate-Active Enzymes (CAZymes). Gene identification and expression analyses. Plant Physiol 140: 946-962.PMID:16415215	Yang ZL, Liu HJ, Wang XR, Zeng QY (2013). Molecular evolution and expression divergence of the Populus polygalacturonase supergene family shed light on the evolution of increasingly complex organs in plants. New Phytol 197: 1353–1365.PMID:23346984
Potri.001G171900	GH28	Glycoside Hydrolase Family 28 protein		estExt_fgenesh1_pg_v1.C_LG_I1037	GH28_8	PtPG2					Geisler-Lee J, Geisler M, Coutinho PM, Segerman B, Nishikubo N, Takahashi J, Aspeborg H, Djerbi S, Master E, Andersson-Gunnerås S, Sundberg B, Karpinski S, Teeri TT, Kleczkowski LA, Henrissat B, Mellerowicz EJ ( 2006). Poplar Carbohydrate-Active Enzymes (CAZymes). Gene identification and expression analyses. Plant Physiol 140: 946-962.PMID:16415215	Yang ZL, Liu HJ, Wang XR, Zeng QY (2013). Molecular evolution and expression divergence of the Populus polygalacturonase supergene family shed light on the evolution of increasingly complex organs in plants. New Phytol 197: 1353–1365.PMID:23346984
Potri.010G042100	GH28	Glycoside Hydrolase Family 28 protein		estExt_Genewise1_v1.C_LG_X5311	GH28_9	PtPG41					Geisler-Lee J, Geisler M, Coutinho PM, Segerman B, Nishikubo N, Takahashi J, Aspeborg H, Djerbi S, Master E, Andersson-Gunnerås S, Sundberg B, Karpinski S, Teeri TT, Kleczkowski LA, Henrissat B, Mellerowicz EJ ( 2006). Poplar Carbohydrate-Active Enzymes (CAZymes). Gene identification and expression analyses. Plant Physiol 140: 946-962.PMID:16415215	Yang ZL, Liu HJ, Wang XR, Zeng QY (2013). Molecular evolution and expression divergence of the Populus polygalacturonase supergene family shed light on the evolution of increasingly complex organs in plants. New Phytol 197: 1353–1365.PMID:23346984
Potri.017G004700	GH28	Glycoside Hydrolase Family 28 protein		eugene3.01700058	GH28_10	PtPG60					Geisler-Lee J, Geisler M, Coutinho PM, Segerman B, Nishikubo N, Takahashi J, Aspeborg H, Djerbi S, Master E, Andersson-Gunnerås S, Sundberg B, Karpinski S, Teeri TT, Kleczkowski LA, Henrissat B, Mellerowicz EJ ( 2006). Poplar Carbohydrate-Active Enzymes (CAZymes). Gene identification and expression analyses. Plant Physiol 140: 946-962.PMID:16415215	Yang ZL, Liu HJ, Wang XR, Zeng QY (2013). Molecular evolution and expression divergence of the Populus polygalacturonase supergene family shed light on the evolution of increasingly complex organs in plants. New Phytol 197: 1353–1365.PMID:23346984
Potri.001G108000	GH28	Glycoside Hydrolase Family 28 protein		grail3.0008052301	GH28_11						Geisler-Lee J, Geisler M, Coutinho PM, Segerman B, Nishikubo N, Takahashi J, Aspeborg H, Djerbi S, Master E, Andersson-Gunnerås S, Sundberg B, Karpinski S, Teeri TT, Kleczkowski LA, Henrissat B, Mellerowicz EJ ( 2006). Poplar Carbohydrate-Active Enzymes (CAZymes). Gene identification and expression analyses. Plant Physiol 140: 946-962.PMID:16415215
Potri.015G067100	GH28	Glycoside Hydrolase Family 28 protein		eugene3.41750001	GH28_12						Geisler-Lee J, Geisler M, Coutinho PM, Segerman B, Nishikubo N, Takahashi J, Aspeborg H, Djerbi S, Master E, Andersson-Gunnerås S, Sundberg B, Karpinski S, Teeri TT, Kleczkowski LA, Henrissat B, Mellerowicz EJ ( 2006). Poplar Carbohydrate-Active Enzymes (CAZymes). Gene identification and expression analyses. Plant Physiol 140: 946-962.PMID:16415215
Potri.006G253000	GH28	Glycoside Hydrolase Family 28 protein	fragment (too short at both ends);	eugene3.00061845	GH28_14						Geisler-Lee J, Geisler M, Coutinho PM, Segerman B, Nishikubo N, Takahashi J, Aspeborg H, Djerbi S, Master E, Andersson-Gunnerås S, Sundberg B, Karpinski S, Teeri TT, Kleczkowski LA, Henrissat B, Mellerowicz EJ ( 2006). Poplar Carbohydrate-Active Enzymes (CAZymes). Gene identification and expression analyses. Plant Physiol 140: 946-962.PMID:16415215
Potri.001G199300	GH28	Glycoside Hydrolase Family 28 protein		eugene3.00970045	GH28_17	PtPG3					Geisler-Lee J, Geisler M, Coutinho PM, Segerman B, Nishikubo N, Takahashi J, Aspeborg H, Djerbi S, Master E, Andersson-Gunnerås S, Sundberg B, Karpinski S, Teeri TT, Kleczkowski LA, Henrissat B, Mellerowicz EJ ( 2006). Poplar Carbohydrate-Active Enzymes (CAZymes). Gene identification and expression analyses. Plant Physiol 140: 946-962.PMID:16415215	Yang ZL, Liu HJ, Wang XR, Zeng QY (2013). Molecular evolution and expression divergence of the Populus polygalacturonase supergene family shed light on the evolution of increasingly complex organs in plants. New Phytol 197: 1353–1365.PMID:23346984
Potri.002G202200	GH28	Glycoside Hydrolase Family 28 protein		fgenesh1_pm.C_LG_II000826	GH28_18	PtPG11					Geisler-Lee J, Geisler M, Coutinho PM, Segerman B, Nishikubo N, Takahashi J, Aspeborg H, Djerbi S, Master E, Andersson-Gunnerås S, Sundberg B, Karpinski S, Teeri TT, Kleczkowski LA, Henrissat B, Mellerowicz EJ ( 2006). Poplar Carbohydrate-Active Enzymes (CAZymes). Gene identification and expression analyses. Plant Physiol 140: 946-962.PMID:16415215	Yang ZL, Liu HJ, Wang XR, Zeng QY (2013). Molecular evolution and expression divergence of the Populus polygalacturonase supergene family shed light on the evolution of increasingly complex organs in plants. New Phytol 197: 1353–1365.PMID:23346984
Potri.012G119400	GH28	Glycoside Hydrolase Family 28 protein		eugene3.02230035	GH28_20						Geisler-Lee J, Geisler M, Coutinho PM, Segerman B, Nishikubo N, Takahashi J, Aspeborg H, Djerbi S, Master E, Andersson-Gunnerås S, Sundberg B, Karpinski S, Teeri TT, Kleczkowski LA, Henrissat B, Mellerowicz EJ ( 2006). Poplar Carbohydrate-Active Enzymes (CAZymes). Gene identification and expression analyses. Plant Physiol 140: 946-962.PMID:16415215
Potri.012G013600	GH28	Glycoside Hydrolase Family 28 protein		eugene3.00120191	GH28_21						Geisler-Lee J, Geisler M, Coutinho PM, Segerman B, Nishikubo N, Takahashi J, Aspeborg H, Djerbi S, Master E, Andersson-Gunnerås S, Sundberg B, Karpinski S, Teeri TT, Kleczkowski LA, Henrissat B, Mellerowicz EJ ( 2006). Poplar Carbohydrate-Active Enzymes (CAZymes). Gene identification and expression analyses. Plant Physiol 140: 946-962.PMID:16415215
Potri.017G006300	GH28	Glycoside Hydrolase Family 28 protein	fragment (too short at N-term);	eugene3.01700080	GH28_24						Geisler-Lee J, Geisler M, Coutinho PM, Segerman B, Nishikubo N, Takahashi J, Aspeborg H, Djerbi S, Master E, Andersson-Gunnerås S, Sundberg B, Karpinski S, Teeri TT, Kleczkowski LA, Henrissat B, Mellerowicz EJ ( 2006). Poplar Carbohydrate-Active Enzymes (CAZymes). Gene identification and expression analyses. Plant Physiol 140: 946-962.PMID:16415215
Potri.003G139100	GH28	Glycoside Hydrolase Family 28 protein		grail3.0018041201	GH28_25	PtPG13					Geisler-Lee J, Geisler M, Coutinho PM, Segerman B, Nishikubo N, Takahashi J, Aspeborg H, Djerbi S, Master E, Andersson-Gunnerås S, Sundberg B, Karpinski S, Teeri TT, Kleczkowski LA, Henrissat B, Mellerowicz EJ ( 2006). Poplar Carbohydrate-Active Enzymes (CAZymes). Gene identification and expression analyses. Plant Physiol 140: 946-962.PMID:16415215	Yang ZL, Liu HJ, Wang XR, Zeng QY (2013). Molecular evolution and expression divergence of the Populus polygalacturonase supergene family shed light on the evolution of increasingly complex organs in plants. New Phytol 197: 1353–1365.PMID:23346984
Potri.007G144200	GH28	Glycoside Hydrolase Family 28 protein		fgenesh1_pm.C_LG_VII000011	GH28_26	PtPG23					Geisler-Lee J, Geisler M, Coutinho PM, Segerman B, Nishikubo N, Takahashi J, Aspeborg H, Djerbi S, Master E, Andersson-Gunnerås S, Sundberg B, Karpinski S, Teeri TT, Kleczkowski LA, Henrissat B, Mellerowicz EJ ( 2006). Poplar Carbohydrate-Active Enzymes (CAZymes). Gene identification and expression analyses. Plant Physiol 140: 946-962.PMID:16415215	Yang ZL, Liu HJ, Wang XR, Zeng QY (2013). Molecular evolution and expression divergence of the Populus polygalacturonase supergene family shed light on the evolution of increasingly complex organs in plants. New Phytol 197: 1353–1365.PMID:23346984
Potri.017G005600	GH28	Glycoside Hydrolase Family 28 protein		fgenesh1_pg.C_scaffold_16859000001	GH28_27	PtPG61					Geisler-Lee J, Geisler M, Coutinho PM, Segerman B, Nishikubo N, Takahashi J, Aspeborg H, Djerbi S, Master E, Andersson-Gunnerås S, Sundberg B, Karpinski S, Teeri TT, Kleczkowski LA, Henrissat B, Mellerowicz EJ ( 2006). Poplar Carbohydrate-Active Enzymes (CAZymes). Gene identification and expression analyses. Plant Physiol 140: 946-962.PMID:16415215	Yang ZL, Liu HJ, Wang XR, Zeng QY (2013). Molecular evolution and expression divergence of the Populus polygalacturonase supergene family shed light on the evolution of increasingly complex organs in plants. New Phytol 197: 1353–1365.PMID:23346984
Potri.019G066700	GH28	Glycoside Hydrolase Family 28 protein		eugene3.04440001	GH28_28	PtPG70					Geisler-Lee J, Geisler M, Coutinho PM, Segerman B, Nishikubo N, Takahashi J, Aspeborg H, Djerbi S, Master E, Andersson-Gunnerås S, Sundberg B, Karpinski S, Teeri TT, Kleczkowski LA, Henrissat B, Mellerowicz EJ ( 2006). Poplar Carbohydrate-Active Enzymes (CAZymes). Gene identification and expression analyses. Plant Physiol 140: 946-962.PMID:16415215	Yang ZL, Liu HJ, Wang XR, Zeng QY (2013). Molecular evolution and expression divergence of the Populus polygalacturonase supergene family shed light on the evolution of increasingly complex organs in plants. New Phytol 197: 1353–1365.PMID:23346984
Potri.014G162300	GH28	Glycoside Hydrolase Family 28 protein		eugene3.00141099	GH28_29	PtPG52					Geisler-Lee J, Geisler M, Coutinho PM, Segerman B, Nishikubo N, Takahashi J, Aspeborg H, Djerbi S, Master E, Andersson-Gunnerås S, Sundberg B, Karpinski S, Teeri TT, Kleczkowski LA, Henrissat B, Mellerowicz EJ ( 2006). Poplar Carbohydrate-Active Enzymes (CAZymes). Gene identification and expression analyses. Plant Physiol 140: 946-962.PMID:16415215	Yang ZL, Liu HJ, Wang XR, Zeng QY (2013). Molecular evolution and expression divergence of the Populus polygalacturonase supergene family shed light on the evolution of increasingly complex organs in plants. New Phytol 197: 1353–1365.PMID:23346984
Potri.012G119700	GH28	Glycoside Hydrolase Family 28 protein		eugene3.02000028	GH28_30	PtPG48					Geisler-Lee J, Geisler M, Coutinho PM, Segerman B, Nishikubo N, Takahashi J, Aspeborg H, Djerbi S, Master E, Andersson-Gunnerås S, Sundberg B, Karpinski S, Teeri TT, Kleczkowski LA, Henrissat B, Mellerowicz EJ ( 2006). Poplar Carbohydrate-Active Enzymes (CAZymes). Gene identification and expression analyses. Plant Physiol 140: 946-962.PMID:16415215	Yang ZL, Liu HJ, Wang XR, Zeng QY (2013). Molecular evolution and expression divergence of the Populus polygalacturonase supergene family shed light on the evolution of increasingly complex organs in plants. New Phytol 197: 1353–1365.PMID:23346984
Potri.010G248200	GH28	Glycoside Hydrolase Family 28 protein		eugene3.06340001	GH28_32	PtPG46					Geisler-Lee J, Geisler M, Coutinho PM, Segerman B, Nishikubo N, Takahashi J, Aspeborg H, Djerbi S, Master E, Andersson-Gunnerås S, Sundberg B, Karpinski S, Teeri TT, Kleczkowski LA, Henrissat B, Mellerowicz EJ ( 2006). Poplar Carbohydrate-Active Enzymes (CAZymes). Gene identification and expression analyses. Plant Physiol 140: 946-962.PMID:16415215	Yang ZL, Liu HJ, Wang XR, Zeng QY (2013). Molecular evolution and expression divergence of the Populus polygalacturonase supergene family shed light on the evolution of increasingly complex organs in plants. New Phytol 197: 1353–1365.PMID:23346984
Potri.008G010700	GH28	Glycoside Hydrolase Family 28 protein		fgenesh1_pg.C_LG_VIII000086	GH28_33	PtPG27					Geisler-Lee J, Geisler M, Coutinho PM, Segerman B, Nishikubo N, Takahashi J, Aspeborg H, Djerbi S, Master E, Andersson-Gunnerås S, Sundberg B, Karpinski S, Teeri TT, Kleczkowski LA, Henrissat B, Mellerowicz EJ ( 2006). Poplar Carbohydrate-Active Enzymes (CAZymes). Gene identification and expression analyses. Plant Physiol 140: 946-962.PMID:16415215	Yang ZL, Liu HJ, Wang XR, Zeng QY (2013). Molecular evolution and expression divergence of the Populus polygalacturonase supergene family shed light on the evolution of increasingly complex organs in plants. New Phytol 197: 1353–1365.PMID:23346984
Potri.007G145300	GH28	Glycoside Hydrolase Family 28 protein		eugene3.00070023	GH28_34	PtPG20					Geisler-Lee J, Geisler M, Coutinho PM, Segerman B, Nishikubo N, Takahashi J, Aspeborg H, Djerbi S, Master E, Andersson-Gunnerås S, Sundberg B, Karpinski S, Teeri TT, Kleczkowski LA, Henrissat B, Mellerowicz EJ ( 2006). Poplar Carbohydrate-Active Enzymes (CAZymes). Gene identification and expression analyses. Plant Physiol 140: 946-962.PMID:16415215	Yang ZL, Liu HJ, Wang XR, Zeng QY (2013). Molecular evolution and expression divergence of the Populus polygalacturonase supergene family shed light on the evolution of increasingly complex organs in plants. New Phytol 197: 1353–1365.PMID:23346984
Potri.017G006700	GH28	Glycoside Hydrolase Family 28 protein		eugene3.01700083	GH28_35	PtPG67					Geisler-Lee J, Geisler M, Coutinho PM, Segerman B, Nishikubo N, Takahashi J, Aspeborg H, Djerbi S, Master E, Andersson-Gunnerås S, Sundberg B, Karpinski S, Teeri TT, Kleczkowski LA, Henrissat B, Mellerowicz EJ ( 2006). Poplar Carbohydrate-Active Enzymes (CAZymes). Gene identification and expression analyses. Plant Physiol 140: 946-962.PMID:16415215	Yang ZL, Liu HJ, Wang XR, Zeng QY (2013). Molecular evolution and expression divergence of the Populus polygalacturonase supergene family shed light on the evolution of increasingly complex organs in plants. New Phytol 197: 1353–1365.PMID:23346984
Potri.017G006500	GH28	Glycoside Hydrolase Family 28 protein		fgenesh1_pg.C_scaffold_170000051	GH28_36	PtPG66					Geisler-Lee J, Geisler M, Coutinho PM, Segerman B, Nishikubo N, Takahashi J, Aspeborg H, Djerbi S, Master E, Andersson-Gunnerås S, Sundberg B, Karpinski S, Teeri TT, Kleczkowski LA, Henrissat B, Mellerowicz EJ ( 2006). Poplar Carbohydrate-Active Enzymes (CAZymes). Gene identification and expression analyses. Plant Physiol 140: 946-962.PMID:16415215	Yang ZL, Liu HJ, Wang XR, Zeng QY (2013). Molecular evolution and expression divergence of the Populus polygalacturonase supergene family shed light on the evolution of increasingly complex organs in plants. New Phytol 197: 1353–1365.PMID:23346984
Potri.017G006400	GH28	Glycoside Hydrolase Family 28 protein		eugene3.01700081	GH28_37	PtPG65					Geisler-Lee J, Geisler M, Coutinho PM, Segerman B, Nishikubo N, Takahashi J, Aspeborg H, Djerbi S, Master E, Andersson-Gunnerås S, Sundberg B, Karpinski S, Teeri TT, Kleczkowski LA, Henrissat B, Mellerowicz EJ ( 2006). Poplar Carbohydrate-Active Enzymes (CAZymes). Gene identification and expression analyses. Plant Physiol 140: 946-962.PMID:16415215	Yang ZL, Liu HJ, Wang XR, Zeng QY (2013). Molecular evolution and expression divergence of the Populus polygalacturonase supergene family shed light on the evolution of increasingly complex organs in plants. New Phytol 197: 1353–1365.PMID:23346984
Potri.007G144400	GH28	Glycoside Hydrolase Family 28 protein		estExt_fgenesh1_pg_v1.C_LG_VII0029	GH28_38	PtPG22					Geisler-Lee J, Geisler M, Coutinho PM, Segerman B, Nishikubo N, Takahashi J, Aspeborg H, Djerbi S, Master E, Andersson-Gunnerås S, Sundberg B, Karpinski S, Teeri TT, Kleczkowski LA, Henrissat B, Mellerowicz EJ ( 2006). Poplar Carbohydrate-Active Enzymes (CAZymes). Gene identification and expression analyses. Plant Physiol 140: 946-962.PMID:16415215	Yang ZL, Liu HJ, Wang XR, Zeng QY (2013). Molecular evolution and expression divergence of the Populus polygalacturonase supergene family shed light on the evolution of increasingly complex organs in plants. New Phytol 197: 1353–1365.PMID:23346984
Potri.007G035800	GH28	Glycoside Hydrolase Family 28 protein		fgenesh1_pm.C_LG_VII000308	GH28_39	PtPG26					Geisler-Lee J, Geisler M, Coutinho PM, Segerman B, Nishikubo N, Takahashi J, Aspeborg H, Djerbi S, Master E, Andersson-Gunnerås S, Sundberg B, Karpinski S, Teeri TT, Kleczkowski LA, Henrissat B, Mellerowicz EJ ( 2006). Poplar Carbohydrate-Active Enzymes (CAZymes). Gene identification and expression analyses. Plant Physiol 140: 946-962.PMID:16415215	Yang ZL, Liu HJ, Wang XR, Zeng QY (2013). Molecular evolution and expression divergence of the Populus polygalacturonase supergene family shed light on the evolution of increasingly complex organs in plants. New Phytol 197: 1353–1365.PMID:23346984
Potri.007G144100	GH28	Glycoside Hydrolase Family 28 protein		eugene3.00070037	GH28_40	PtPG24					Geisler-Lee J, Geisler M, Coutinho PM, Segerman B, Nishikubo N, Takahashi J, Aspeborg H, Djerbi S, Master E, Andersson-Gunnerås S, Sundberg B, Karpinski S, Teeri TT, Kleczkowski LA, Henrissat B, Mellerowicz EJ ( 2006). Poplar Carbohydrate-Active Enzymes (CAZymes). Gene identification and expression analyses. Plant Physiol 140: 946-962.PMID:16415215	Yang ZL, Liu HJ, Wang XR, Zeng QY (2013). Molecular evolution and expression divergence of the Populus polygalacturonase supergene family shed light on the evolution of increasingly complex organs in plants. New Phytol 197: 1353–1365.PMID:23346984
Potri.007G144500	GH28	Glycoside Hydrolase Family 28 protein		fgenesh1_pg.C_LG_VII000028	GH28_41	PtPG21					Geisler-Lee J, Geisler M, Coutinho PM, Segerman B, Nishikubo N, Takahashi J, Aspeborg H, Djerbi S, Master E, Andersson-Gunnerås S, Sundberg B, Karpinski S, Teeri TT, Kleczkowski LA, Henrissat B, Mellerowicz EJ ( 2006). Poplar Carbohydrate-Active Enzymes (CAZymes). Gene identification and expression analyses. Plant Physiol 140: 946-962.PMID:16415215	Yang ZL, Liu HJ, Wang XR, Zeng QY (2013). Molecular evolution and expression divergence of the Populus polygalacturonase supergene family shed light on the evolution of increasingly complex organs in plants. New Phytol 197: 1353–1365.PMID:23346984
Potri.017G003500	GH28	Glycoside Hydrolase Family 28 protein		eugene3.01700067	GH28_43	PtPG56					Geisler-Lee J, Geisler M, Coutinho PM, Segerman B, Nishikubo N, Takahashi J, Aspeborg H, Djerbi S, Master E, Andersson-Gunnerås S, Sundberg B, Karpinski S, Teeri TT, Kleczkowski LA, Henrissat B, Mellerowicz EJ ( 2006). Poplar Carbohydrate-Active Enzymes (CAZymes). Gene identification and expression analyses. Plant Physiol 140: 946-962.PMID:16415215	Yang ZL, Liu HJ, Wang XR, Zeng QY (2013). Molecular evolution and expression divergence of the Populus polygalacturonase supergene family shed light on the evolution of increasingly complex organs in plants. New Phytol 197: 1353–1365.PMID:23346984
Potri.009G038100	GH28	Glycoside Hydrolase Family 28 protein		eugene3.00091271	GH28_44	PtPG33					Geisler-Lee J, Geisler M, Coutinho PM, Segerman B, Nishikubo N, Takahashi J, Aspeborg H, Djerbi S, Master E, Andersson-Gunnerås S, Sundberg B, Karpinski S, Teeri TT, Kleczkowski LA, Henrissat B, Mellerowicz EJ ( 2006). Poplar Carbohydrate-Active Enzymes (CAZymes). Gene identification and expression analyses. Plant Physiol 140: 946-962.PMID:16415215	Yang ZL, Liu HJ, Wang XR, Zeng QY (2013). Molecular evolution and expression divergence of the Populus polygalacturonase supergene family shed light on the evolution of increasingly complex organs in plants. New Phytol 197: 1353–1365.PMID:23346984
Potri.017G004500	GH28	Glycoside Hydrolase Family 28 protein		eugene3.01700056	GH28_45	PtPG59					Geisler-Lee J, Geisler M, Coutinho PM, Segerman B, Nishikubo N, Takahashi J, Aspeborg H, Djerbi S, Master E, Andersson-Gunnerås S, Sundberg B, Karpinski S, Teeri TT, Kleczkowski LA, Henrissat B, Mellerowicz EJ ( 2006). Poplar Carbohydrate-Active Enzymes (CAZymes). Gene identification and expression analyses. Plant Physiol 140: 946-962.PMID:16415215	Yang ZL, Liu HJ, Wang XR, Zeng QY (2013). Molecular evolution and expression divergence of the Populus polygalacturonase supergene family shed light on the evolution of increasingly complex organs in plants. New Phytol 197: 1353–1365.PMID:23346984
Potri.017G005800	GH28	Glycoside Hydrolase Family 28 protein		eugene3.01700070	GH28_46	PtPG62					Geisler-Lee J, Geisler M, Coutinho PM, Segerman B, Nishikubo N, Takahashi J, Aspeborg H, Djerbi S, Master E, Andersson-Gunnerås S, Sundberg B, Karpinski S, Teeri TT, Kleczkowski LA, Henrissat B, Mellerowicz EJ ( 2006). Poplar Carbohydrate-Active Enzymes (CAZymes). Gene identification and expression analyses. Plant Physiol 140: 946-962.PMID:16415215	Yang ZL, Liu HJ, Wang XR, Zeng QY (2013). Molecular evolution and expression divergence of the Populus polygalacturonase supergene family shed light on the evolution of increasingly complex organs in plants. New Phytol 197: 1353–1365.PMID:23346984
Potri.017G006200	GH28	Glycoside Hydrolase Family 28 protein		eugene3.01700079	GH28_48	PtPG64					Geisler-Lee J, Geisler M, Coutinho PM, Segerman B, Nishikubo N, Takahashi J, Aspeborg H, Djerbi S, Master E, Andersson-Gunnerås S, Sundberg B, Karpinski S, Teeri TT, Kleczkowski LA, Henrissat B, Mellerowicz EJ ( 2006). Poplar Carbohydrate-Active Enzymes (CAZymes). Gene identification and expression analyses. Plant Physiol 140: 946-962.PMID:16415215	Yang ZL, Liu HJ, Wang XR, Zeng QY (2013). Molecular evolution and expression divergence of the Populus polygalacturonase supergene family shed light on the evolution of increasingly complex organs in plants. New Phytol 197: 1353–1365.PMID:23346984
Potri.017G005300	GH28	Glycoside Hydrolase Family 28 protein		fgenesh1_pg.C_scaffold_170000030	GH28_49	PtPG58					Geisler-Lee J, Geisler M, Coutinho PM, Segerman B, Nishikubo N, Takahashi J, Aspeborg H, Djerbi S, Master E, Andersson-Gunnerås S, Sundberg B, Karpinski S, Teeri TT, Kleczkowski LA, Henrissat B, Mellerowicz EJ ( 2006). Poplar Carbohydrate-Active Enzymes (CAZymes). Gene identification and expression analyses. Plant Physiol 140: 946-962.PMID:16415215	Yang ZL, Liu HJ, Wang XR, Zeng QY (2013). Molecular evolution and expression divergence of the Populus polygalacturonase supergene family shed light on the evolution of increasingly complex organs in plants. New Phytol 197: 1353–1365.PMID:23346984
Potri.017G005900	GH28	Glycoside Hydrolase Family 28 protein		fgenesh1_pg.C_scaffold_170000043	GH28_50	PtPG63					Geisler-Lee J, Geisler M, Coutinho PM, Segerman B, Nishikubo N, Takahashi J, Aspeborg H, Djerbi S, Master E, Andersson-Gunnerås S, Sundberg B, Karpinski S, Teeri TT, Kleczkowski LA, Henrissat B, Mellerowicz EJ ( 2006). Poplar Carbohydrate-Active Enzymes (CAZymes). Gene identification and expression analyses. Plant Physiol 140: 946-962.PMID:16415215	Yang ZL, Liu HJ, Wang XR, Zeng QY (2013). Molecular evolution and expression divergence of the Populus polygalacturonase supergene family shed light on the evolution of increasingly complex organs in plants. New Phytol 197: 1353–1365.PMID:23346984
Potri.001G377700	GH28	Glycoside Hydrolase Family 28 protein		eugene3.00012750	GH28_51	PtPG5					Geisler-Lee J, Geisler M, Coutinho PM, Segerman B, Nishikubo N, Takahashi J, Aspeborg H, Djerbi S, Master E, Andersson-Gunnerås S, Sundberg B, Karpinski S, Teeri TT, Kleczkowski LA, Henrissat B, Mellerowicz EJ ( 2006). Poplar Carbohydrate-Active Enzymes (CAZymes). Gene identification and expression analyses. Plant Physiol 140: 946-962.PMID:16415215	Yang ZL, Liu HJ, Wang XR, Zeng QY (2013). Molecular evolution and expression divergence of the Populus polygalacturonase supergene family shed light on the evolution of increasingly complex organs in plants. New Phytol 197: 1353–1365.PMID:23346984
Potri.010G177600	GH28	Glycoside Hydrolase Family 28 protein		estExt_fgenesh1_pg_v1.C_LG_X1596	GH28_52						Geisler-Lee J, Geisler M, Coutinho PM, Segerman B, Nishikubo N, Takahashi J, Aspeborg H, Djerbi S, Master E, Andersson-Gunnerås S, Sundberg B, Karpinski S, Teeri TT, Kleczkowski LA, Henrissat B, Mellerowicz EJ ( 2006). Poplar Carbohydrate-Active Enzymes (CAZymes). Gene identification and expression analyses. Plant Physiol 140: 946-962.PMID:16415215
Potri.010G007300	GH28	Glycoside Hydrolase Family 28 protein		eugene3.00100084	GH28_53	PtPG38					Geisler-Lee J, Geisler M, Coutinho PM, Segerman B, Nishikubo N, Takahashi J, Aspeborg H, Djerbi S, Master E, Andersson-Gunnerås S, Sundberg B, Karpinski S, Teeri TT, Kleczkowski LA, Henrissat B, Mellerowicz EJ ( 2006). Poplar Carbohydrate-Active Enzymes (CAZymes). Gene identification and expression analyses. Plant Physiol 140: 946-962.PMID:16415215	Yang ZL, Liu HJ, Wang XR, Zeng QY (2013). Molecular evolution and expression divergence of the Populus polygalacturonase supergene family shed light on the evolution of increasingly complex organs in plants. New Phytol 197: 1353–1365.PMID:23346984
Potri.009G169100	GH28	Glycoside Hydrolase Family 28 protein		eugene3.00090017	GH28_55	PtPG35					Geisler-Lee J, Geisler M, Coutinho PM, Segerman B, Nishikubo N, Takahashi J, Aspeborg H, Djerbi S, Master E, Andersson-Gunnerås S, Sundberg B, Karpinski S, Teeri TT, Kleczkowski LA, Henrissat B, Mellerowicz EJ ( 2006). Poplar Carbohydrate-Active Enzymes (CAZymes). Gene identification and expression analyses. Plant Physiol 140: 946-962.PMID:16415215	Yang ZL, Liu HJ, Wang XR, Zeng QY (2013). Molecular evolution and expression divergence of the Populus polygalacturonase supergene family shed light on the evolution of increasingly complex organs in plants. New Phytol 197: 1353–1365.PMID:23346984
Potri.010G011100	GH28	Glycoside Hydrolase Family 28 protein		eugene3.00100126	GH28_56	PtPG39					Geisler-Lee J, Geisler M, Coutinho PM, Segerman B, Nishikubo N, Takahashi J, Aspeborg H, Djerbi S, Master E, Andersson-Gunnerås S, Sundberg B, Karpinski S, Teeri TT, Kleczkowski LA, Henrissat B, Mellerowicz EJ ( 2006). Poplar Carbohydrate-Active Enzymes (CAZymes). Gene identification and expression analyses. Plant Physiol 140: 946-962.PMID:16415215	Yang ZL, Liu HJ, Wang XR, Zeng QY (2013). Molecular evolution and expression divergence of the Populus polygalacturonase supergene family shed light on the evolution of increasingly complex organs in plants. New Phytol 197: 1353–1365.PMID:23346984
Potri.010G011200	GH28	Glycoside Hydrolase Family 28 protein		eugene3.00100127	GH28_57	PtPG40					Geisler-Lee J, Geisler M, Coutinho PM, Segerman B, Nishikubo N, Takahashi J, Aspeborg H, Djerbi S, Master E, Andersson-Gunnerås S, Sundberg B, Karpinski S, Teeri TT, Kleczkowski LA, Henrissat B, Mellerowicz EJ ( 2006). Poplar Carbohydrate-Active Enzymes (CAZymes). Gene identification and expression analyses. Plant Physiol 140: 946-962.PMID:16415215	Yang ZL, Liu HJ, Wang XR, Zeng QY (2013). Molecular evolution and expression divergence of the Populus polygalacturonase supergene family shed light on the evolution of increasingly complex organs in plants. New Phytol 197: 1353–1365.PMID:23346984
Potri.018G028700	GH28	Glycoside Hydrolase Family 28 protein		eugene3.00180419	GH28_58	PtPG68					Geisler-Lee J, Geisler M, Coutinho PM, Segerman B, Nishikubo N, Takahashi J, Aspeborg H, Djerbi S, Master E, Andersson-Gunnerås S, Sundberg B, Karpinski S, Teeri TT, Kleczkowski LA, Henrissat B, Mellerowicz EJ ( 2006). Poplar Carbohydrate-Active Enzymes (CAZymes). Gene identification and expression analyses. Plant Physiol 140: 946-962.PMID:16415215	Yang ZL, Liu HJ, Wang XR, Zeng QY (2013). Molecular evolution and expression divergence of the Populus polygalacturonase supergene family shed light on the evolution of increasingly complex organs in plants. New Phytol 197: 1353–1365.PMID:23346984
Potri.015G088600	GH28	Glycoside Hydrolase Family 28 protein		eugene3.00150674	GH28_59	PtPG53					Geisler-Lee J, Geisler M, Coutinho PM, Segerman B, Nishikubo N, Takahashi J, Aspeborg H, Djerbi S, Master E, Andersson-Gunnerås S, Sundberg B, Karpinski S, Teeri TT, Kleczkowski LA, Henrissat B, Mellerowicz EJ ( 2006). Poplar Carbohydrate-Active Enzymes (CAZymes). Gene identification and expression analyses. Plant Physiol 140: 946-962.PMID:16415215	Yang ZL, Liu HJ, Wang XR, Zeng QY (2013). Molecular evolution and expression divergence of the Populus polygalacturonase supergene family shed light on the evolution of increasingly complex organs in plants. New Phytol 197: 1353–1365.PMID:23346984
Potri.002G202100	GH28	Glycoside Hydrolase Family 28 protein		eugene3.00021787	GH28_60	PtPG10					Geisler-Lee J, Geisler M, Coutinho PM, Segerman B, Nishikubo N, Takahashi J, Aspeborg H, Djerbi S, Master E, Andersson-Gunnerås S, Sundberg B, Karpinski S, Teeri TT, Kleczkowski LA, Henrissat B, Mellerowicz EJ ( 2006). Poplar Carbohydrate-Active Enzymes (CAZymes). Gene identification and expression analyses. Plant Physiol 140: 946-962.PMID:16415215	Yang ZL, Liu HJ, Wang XR, Zeng QY (2013). Molecular evolution and expression divergence of the Populus polygalacturonase supergene family shed light on the evolution of increasingly complex organs in plants. New Phytol 197: 1353–1365.PMID:23346984
Potri.006G252900	GH28	Glycoside Hydrolase Family 28 protein		eugene3.00061844	GH28_61	PtPG19					Geisler-Lee J, Geisler M, Coutinho PM, Segerman B, Nishikubo N, Takahashi J, Aspeborg H, Djerbi S, Master E, Andersson-Gunnerås S, Sundberg B, Karpinski S, Teeri TT, Kleczkowski LA, Henrissat B, Mellerowicz EJ ( 2006). Poplar Carbohydrate-Active Enzymes (CAZymes). Gene identification and expression analyses. Plant Physiol 140: 946-962.PMID:16415215	Yang ZL, Liu HJ, Wang XR, Zeng QY (2013). Molecular evolution and expression divergence of the Populus polygalacturonase supergene family shed light on the evolution of increasingly complex organs in plants. New Phytol 197: 1353–1365.PMID:23346984
Potri.009G060400	GH28	Glycoside Hydrolase Family 28 protein		fgenesh1_pg.C_LG_IX000986	GH28_62	PtPG34					Geisler-Lee J, Geisler M, Coutinho PM, Segerman B, Nishikubo N, Takahashi J, Aspeborg H, Djerbi S, Master E, Andersson-Gunnerås S, Sundberg B, Karpinski S, Teeri TT, Kleczkowski LA, Henrissat B, Mellerowicz EJ ( 2006). Poplar Carbohydrate-Active Enzymes (CAZymes). Gene identification and expression analyses. Plant Physiol 140: 946-962.PMID:16415215	Yang ZL, Liu HJ, Wang XR, Zeng QY (2013). Molecular evolution and expression divergence of the Populus polygalacturonase supergene family shed light on the evolution of increasingly complex organs in plants. New Phytol 197: 1353–1365.PMID:23346984
Potri.004G073900	GH28	Glycoside Hydrolase Family 28 protein		fgenesh1_pm.C_LG_IV000215	GH28_63	PtPG14					Geisler-Lee J, Geisler M, Coutinho PM, Segerman B, Nishikubo N, Takahashi J, Aspeborg H, Djerbi S, Master E, Andersson-Gunnerås S, Sundberg B, Karpinski S, Teeri TT, Kleczkowski LA, Henrissat B, Mellerowicz EJ ( 2006). Poplar Carbohydrate-Active Enzymes (CAZymes). Gene identification and expression analyses. Plant Physiol 140: 946-962.PMID:16415215	Yang ZL, Liu HJ, Wang XR, Zeng QY (2013). Molecular evolution and expression divergence of the Populus polygalacturonase supergene family shed light on the evolution of increasingly complex organs in plants. New Phytol 197: 1353–1365.PMID:23346984
Potri.008G211900	GH28	Glycoside Hydrolase Family 28 protein		estExt_Genewise1_v1.C_770128	GH28_64	PtPG31					Geisler-Lee J, Geisler M, Coutinho PM, Segerman B, Nishikubo N, Takahashi J, Aspeborg H, Djerbi S, Master E, Andersson-Gunnerås S, Sundberg B, Karpinski S, Teeri TT, Kleczkowski LA, Henrissat B, Mellerowicz EJ ( 2006). Poplar Carbohydrate-Active Enzymes (CAZymes). Gene identification and expression analyses. Plant Physiol 140: 946-962.PMID:16415215	Yang ZL, Liu HJ, Wang XR, Zeng QY (2013). Molecular evolution and expression divergence of the Populus polygalacturonase supergene family shed light on the evolution of increasingly complex organs in plants. New Phytol 197: 1353–1365.PMID:23346984
Potri.008G211500	GH28	Glycoside Hydrolase Family 28 protein		estExt_fgenesh1_pg_v1.C_770077	GH28_65	PtPG32					Geisler-Lee J, Geisler M, Coutinho PM, Segerman B, Nishikubo N, Takahashi J, Aspeborg H, Djerbi S, Master E, Andersson-Gunnerås S, Sundberg B, Karpinski S, Teeri TT, Kleczkowski LA, Henrissat B, Mellerowicz EJ ( 2006). Poplar Carbohydrate-Active Enzymes (CAZymes). Gene identification and expression analyses. Plant Physiol 140: 946-962.PMID:16415215	Yang ZL, Liu HJ, Wang XR, Zeng QY (2013). Molecular evolution and expression divergence of the Populus polygalacturonase supergene family shed light on the evolution of increasingly complex organs in plants. New Phytol 197: 1353–1365.PMID:23346984
Potri.010G005500	GH28	Glycoside Hydrolase Family 28 protein		eugene3.00100063	GH28_66	PtPG36					Geisler-Lee J, Geisler M, Coutinho PM, Segerman B, Nishikubo N, Takahashi J, Aspeborg H, Djerbi S, Master E, Andersson-Gunnerås S, Sundberg B, Karpinski S, Teeri TT, Kleczkowski LA, Henrissat B, Mellerowicz EJ ( 2006). Poplar Carbohydrate-Active Enzymes (CAZymes). Gene identification and expression analyses. Plant Physiol 140: 946-962.PMID:16415215	Yang ZL, Liu HJ, Wang XR, Zeng QY (2013). Molecular evolution and expression divergence of the Populus polygalacturonase supergene family shed light on the evolution of increasingly complex organs in plants. New Phytol 197: 1353–1365.PMID:23346984
Potri.016G054800	GH28	Glycoside Hydrolase Family 28 protein		estExt_Genewise1_v1.C_LG_XVI1720	GH28_67	PtPG55					Geisler-Lee J, Geisler M, Coutinho PM, Segerman B, Nishikubo N, Takahashi J, Aspeborg H, Djerbi S, Master E, Andersson-Gunnerås S, Sundberg B, Karpinski S, Teeri TT, Kleczkowski LA, Henrissat B, Mellerowicz EJ ( 2006). Poplar Carbohydrate-Active Enzymes (CAZymes). Gene identification and expression analyses. Plant Physiol 140: 946-962.PMID:16415215	Yang ZL, Liu HJ, Wang XR, Zeng QY (2013). Molecular evolution and expression divergence of the Populus polygalacturonase supergene family shed light on the evolution of increasingly complex organs in plants. New Phytol 197: 1353–1365.PMID:23346984
Potri.006G052700	GH28	Glycoside Hydrolase Family 28 protein		fgenesh1_pg.C_LG_VI000458	GH28_68	PtPG17					Geisler-Lee J, Geisler M, Coutinho PM, Segerman B, Nishikubo N, Takahashi J, Aspeborg H, Djerbi S, Master E, Andersson-Gunnerås S, Sundberg B, Karpinski S, Teeri TT, Kleczkowski LA, Henrissat B, Mellerowicz EJ ( 2006). Poplar Carbohydrate-Active Enzymes (CAZymes). Gene identification and expression analyses. Plant Physiol 140: 946-962.PMID:16415215	Yang ZL, Liu HJ, Wang XR, Zeng QY (2013). Molecular evolution and expression divergence of the Populus polygalacturonase supergene family shed light on the evolution of increasingly complex organs in plants. New Phytol 197: 1353–1365.PMID:23346984
Potri.003G131700	GH28	Glycoside Hydrolase Family 28 protein		estExt_Genewise1_v1.C_LG_III2317	GH28_69	PtPG12					Geisler-Lee J, Geisler M, Coutinho PM, Segerman B, Nishikubo N, Takahashi J, Aspeborg H, Djerbi S, Master E, Andersson-Gunnerås S, Sundberg B, Karpinski S, Teeri TT, Kleczkowski LA, Henrissat B, Mellerowicz EJ ( 2006). Poplar Carbohydrate-Active Enzymes (CAZymes). Gene identification and expression analyses. Plant Physiol 140: 946-962.PMID:16415215	Yang ZL, Liu HJ, Wang XR, Zeng QY (2013). Molecular evolution and expression divergence of the Populus polygalacturonase supergene family shed light on the evolution of increasingly complex organs in plants. New Phytol 197: 1353–1365.PMID:23346984
Potri.008G188300	GH28	Glycoside Hydrolase Family 28 protein		eugene3.00081775	GH28_70	PtPG29					Geisler-Lee J, Geisler M, Coutinho PM, Segerman B, Nishikubo N, Takahashi J, Aspeborg H, Djerbi S, Master E, Andersson-Gunnerås S, Sundberg B, Karpinski S, Teeri TT, Kleczkowski LA, Henrissat B, Mellerowicz EJ ( 2006). Poplar Carbohydrate-Active Enzymes (CAZymes). Gene identification and expression analyses. Plant Physiol 140: 946-962.PMID:16415215	Yang ZL, Liu HJ, Wang XR, Zeng QY (2013). Molecular evolution and expression divergence of the Populus polygalacturonase supergene family shed light on the evolution of increasingly complex organs in plants. New Phytol 197: 1353–1365.PMID:23346984
Potri.011G159000	GH28	Glycoside Hydrolase Family 28 protein		fgenesh1_pg.C_LG_XI001337	GH28_71	PtPG47					Geisler-Lee J, Geisler M, Coutinho PM, Segerman B, Nishikubo N, Takahashi J, Aspeborg H, Djerbi S, Master E, Andersson-Gunnerås S, Sundberg B, Karpinski S, Teeri TT, Kleczkowski LA, Henrissat B, Mellerowicz EJ ( 2006). Poplar Carbohydrate-Active Enzymes (CAZymes). Gene identification and expression analyses. Plant Physiol 140: 946-962.PMID:16415215	Yang ZL, Liu HJ, Wang XR, Zeng QY (2013). Molecular evolution and expression divergence of the Populus polygalacturonase supergene family shed light on the evolution of increasingly complex organs in plants. New Phytol 197: 1353–1365.PMID:23346984
Potri.001G463000	GH28	Glycoside Hydrolase Family 28 protein		fgenesh1_pm.C_LG_I001071	GH28_72	PtPG6					Geisler-Lee J, Geisler M, Coutinho PM, Segerman B, Nishikubo N, Takahashi J, Aspeborg H, Djerbi S, Master E, Andersson-Gunnerås S, Sundberg B, Karpinski S, Teeri TT, Kleczkowski LA, Henrissat B, Mellerowicz EJ ( 2006). Poplar Carbohydrate-Active Enzymes (CAZymes). Gene identification and expression analyses. Plant Physiol 140: 946-962.PMID:16415215	Yang ZL, Liu HJ, Wang XR, Zeng QY (2013). Molecular evolution and expression divergence of the Populus polygalacturonase supergene family shed light on the evolution of increasingly complex organs in plants. New Phytol 197: 1353–1365.PMID:23346984
Potri.002G162400	GH28	Glycoside Hydrolase Family 28 protein		eugene3.00021513	GH28_73	PtPG7					Geisler-Lee J, Geisler M, Coutinho PM, Segerman B, Nishikubo N, Takahashi J, Aspeborg H, Djerbi S, Master E, Andersson-Gunnerås S, Sundberg B, Karpinski S, Teeri TT, Kleczkowski LA, Henrissat B, Mellerowicz EJ ( 2006). Poplar Carbohydrate-Active Enzymes (CAZymes). Gene identification and expression analyses. Plant Physiol 140: 946-962.PMID:16415215	Yang ZL, Liu HJ, Wang XR, Zeng QY (2013). Molecular evolution and expression divergence of the Populus polygalacturonase supergene family shed light on the evolution of increasingly complex organs in plants. New Phytol 197: 1353–1365.PMID:23346984
Potri.014G112100	GH28	Glycoside Hydrolase Family 28 protein		eugene3.00140567	GH28_74	PtPG50					Geisler-Lee J, Geisler M, Coutinho PM, Segerman B, Nishikubo N, Takahashi J, Aspeborg H, Djerbi S, Master E, Andersson-Gunnerås S, Sundberg B, Karpinski S, Teeri TT, Kleczkowski LA, Henrissat B, Mellerowicz EJ ( 2006). Poplar Carbohydrate-Active Enzymes (CAZymes). Gene identification and expression analyses. Plant Physiol 140: 946-962.PMID:16415215	Yang ZL, Liu HJ, Wang XR, Zeng QY (2013). Molecular evolution and expression divergence of the Populus polygalacturonase supergene family shed light on the evolution of increasingly complex organs in plants. New Phytol 197: 1353–1365.PMID:23346984
Potri.010G152000	GH28	Glycoside Hydrolase Family 28 protein		estExt_Genewise1_v1.C_LG_X0729	GH28_75	PtPG43					Geisler-Lee J, Geisler M, Coutinho PM, Segerman B, Nishikubo N, Takahashi J, Aspeborg H, Djerbi S, Master E, Andersson-Gunnerås S, Sundberg B, Karpinski S, Teeri TT, Kleczkowski LA, Henrissat B, Mellerowicz EJ ( 2006). Poplar Carbohydrate-Active Enzymes (CAZymes). Gene identification and expression analyses. Plant Physiol 140: 946-962.PMID:16415215	Yang ZL, Liu HJ, Wang XR, Zeng QY (2013). Molecular evolution and expression divergence of the Populus polygalacturonase supergene family shed light on the evolution of increasingly complex organs in plants. New Phytol 197: 1353–1365.PMID:23346984
Potri.016G051200	GH28	Glycoside Hydrolase Family 28 protein		eugene3.00160446	GH28_76	PtPG54					Geisler-Lee J, Geisler M, Coutinho PM, Segerman B, Nishikubo N, Takahashi J, Aspeborg H, Djerbi S, Master E, Andersson-Gunnerås S, Sundberg B, Karpinski S, Teeri TT, Kleczkowski LA, Henrissat B, Mellerowicz EJ ( 2006). Poplar Carbohydrate-Active Enzymes (CAZymes). Gene identification and expression analyses. Plant Physiol 140: 946-962.PMID:16415215	Yang ZL, Liu HJ, Wang XR, Zeng QY (2013). Molecular evolution and expression divergence of the Populus polygalacturonase supergene family shed light on the evolution of increasingly complex organs in plants. New Phytol 197: 1353–1365.PMID:23346984
Potri.002G186900	GH28	Glycoside Hydrolase Family 28 protein		eugene3.00021933	GH28_77	PtPG8					Geisler-Lee J, Geisler M, Coutinho PM, Segerman B, Nishikubo N, Takahashi J, Aspeborg H, Djerbi S, Master E, Andersson-Gunnerås S, Sundberg B, Karpinski S, Teeri TT, Kleczkowski LA, Henrissat B, Mellerowicz EJ ( 2006). Poplar Carbohydrate-Active Enzymes (CAZymes). Gene identification and expression analyses. Plant Physiol 140: 946-962.PMID:16415215	Yang ZL, Liu HJ, Wang XR, Zeng QY (2013). Molecular evolution and expression divergence of the Populus polygalacturonase supergene family shed light on the evolution of increasingly complex organs in plants. New Phytol 197: 1353–1365.PMID:23346984
Potri.002G190600	GH28	Glycoside Hydrolase Family 28 protein		fgenesh1_pg.C_LG_II001902	GH28_78	PtPG9					Geisler-Lee J, Geisler M, Coutinho PM, Segerman B, Nishikubo N, Takahashi J, Aspeborg H, Djerbi S, Master E, Andersson-Gunnerås S, Sundberg B, Karpinski S, Teeri TT, Kleczkowski LA, Henrissat B, Mellerowicz EJ ( 2006). Poplar Carbohydrate-Active Enzymes (CAZymes). Gene identification and expression analyses. Plant Physiol 140: 946-962.PMID:16415215	Yang ZL, Liu HJ, Wang XR, Zeng QY (2013). Molecular evolution and expression divergence of the Populus polygalacturonase supergene family shed light on the evolution of increasingly complex organs in plants. New Phytol 197: 1353–1365.PMID:23346984
Potri.001G100000	GH28	Glycoside Hydrolase Family 28 protein		eugene3.00010865	GH28_79	PtPG1					Geisler-Lee J, Geisler M, Coutinho PM, Segerman B, Nishikubo N, Takahashi J, Aspeborg H, Djerbi S, Master E, Andersson-Gunnerås S, Sundberg B, Karpinski S, Teeri TT, Kleczkowski LA, Henrissat B, Mellerowicz EJ ( 2006). Poplar Carbohydrate-Active Enzymes (CAZymes). Gene identification and expression analyses. Plant Physiol 140: 946-962.PMID:16415215	Yang ZL, Liu HJ, Wang XR, Zeng QY (2013). Molecular evolution and expression divergence of the Populus polygalacturonase supergene family shed light on the evolution of increasingly complex organs in plants. New Phytol 197: 1353–1365.PMID:23346984
Potri.008G100500	GH28	Glycoside Hydrolase Family 28 protein		fgenesh1_pg.C_LG_VIII000893	GH28_80	PtPG28					Geisler-Lee J, Geisler M, Coutinho PM, Segerman B, Nishikubo N, Takahashi J, Aspeborg H, Djerbi S, Master E, Andersson-Gunnerås S, Sundberg B, Karpinski S, Teeri TT, Kleczkowski LA, Henrissat B, Mellerowicz EJ ( 2006). Poplar Carbohydrate-Active Enzymes (CAZymes). Gene identification and expression analyses. Plant Physiol 140: 946-962.PMID:16415215	Yang ZL, Liu HJ, Wang XR, Zeng QY (2013). Molecular evolution and expression divergence of the Populus polygalacturonase supergene family shed light on the evolution of increasingly complex organs in plants. New Phytol 197: 1353–1365.PMID:23346984
Potri.005G005500	GH28	Glycoside Hydrolase Family 28 protein		fgenesh1_pg.C_scaffold_131000048	GH28_81	PtPG15					Geisler-Lee J, Geisler M, Coutinho PM, Segerman B, Nishikubo N, Takahashi J, Aspeborg H, Djerbi S, Master E, Andersson-Gunnerås S, Sundberg B, Karpinski S, Teeri TT, Kleczkowski LA, Henrissat B, Mellerowicz EJ ( 2006). Poplar Carbohydrate-Active Enzymes (CAZymes). Gene identification and expression analyses. Plant Physiol 140: 946-962.PMID:16415215	Yang ZL, Liu HJ, Wang XR, Zeng QY (2013). Molecular evolution and expression divergence of the Populus polygalacturonase supergene family shed light on the evolution of increasingly complex organs in plants. New Phytol 197: 1353–1365.PMID:23346984
Potri.005G063400	GH28	Glycoside Hydrolase Family 28 protein		fgenesh1_pg.C_LG_V000031	GH28_82	PtPG16					Geisler-Lee J, Geisler M, Coutinho PM, Segerman B, Nishikubo N, Takahashi J, Aspeborg H, Djerbi S, Master E, Andersson-Gunnerås S, Sundberg B, Karpinski S, Teeri TT, Kleczkowski LA, Henrissat B, Mellerowicz EJ ( 2006). Poplar Carbohydrate-Active Enzymes (CAZymes). Gene identification and expression analyses. Plant Physiol 140: 946-962.PMID:16415215	Yang ZL, Liu HJ, Wang XR, Zeng QY (2013). Molecular evolution and expression divergence of the Populus polygalacturonase supergene family shed light on the evolution of increasingly complex organs in plants. New Phytol 197: 1353–1365.PMID:23346984
Potri.010G044000	GH28	Glycoside Hydrolase Family 28 protein		fgenesh1_pg.C_LG_X000624	GH28_83	PtPG42					Geisler-Lee J, Geisler M, Coutinho PM, Segerman B, Nishikubo N, Takahashi J, Aspeborg H, Djerbi S, Master E, Andersson-Gunnerås S, Sundberg B, Karpinski S, Teeri TT, Kleczkowski LA, Henrissat B, Mellerowicz EJ ( 2006). Poplar Carbohydrate-Active Enzymes (CAZymes). Gene identification and expression analyses. Plant Physiol 140: 946-962.PMID:16415215	Yang ZL, Liu HJ, Wang XR, Zeng QY (2013). Molecular evolution and expression divergence of the Populus polygalacturonase supergene family shed light on the evolution of increasingly complex organs in plants. New Phytol 197: 1353–1365.PMID:23346984
Potri.007G105800	GH28	Glycoside Hydrolase Family 28 protein		eugene3.00070407	GH28_84	PtPG25					Geisler-Lee J, Geisler M, Coutinho PM, Segerman B, Nishikubo N, Takahashi J, Aspeborg H, Djerbi S, Master E, Andersson-Gunnerås S, Sundberg B, Karpinski S, Teeri TT, Kleczkowski LA, Henrissat B, Mellerowicz EJ ( 2006). Poplar Carbohydrate-Active Enzymes (CAZymes). Gene identification and expression analyses. Plant Physiol 140: 946-962.PMID:16415215	Yang ZL, Liu HJ, Wang XR, Zeng QY (2013). Molecular evolution and expression divergence of the Populus polygalacturonase supergene family shed light on the evolution of increasingly complex organs in plants. New Phytol 197: 1353–1365.PMID:23346984
Potri.013G005000	GH28	Glycoside Hydrolase Family 28 protein		fgenesh1_pg.C_LG_XIII000044	GH28_85	PtPG49					Geisler-Lee J, Geisler M, Coutinho PM, Segerman B, Nishikubo N, Takahashi J, Aspeborg H, Djerbi S, Master E, Andersson-Gunnerås S, Sundberg B, Karpinski S, Teeri TT, Kleczkowski LA, Henrissat B, Mellerowicz EJ ( 2006). Poplar Carbohydrate-Active Enzymes (CAZymes). Gene identification and expression analyses. Plant Physiol 140: 946-962.PMID:16415215	Yang ZL, Liu HJ, Wang XR, Zeng QY (2013). Molecular evolution and expression divergence of the Populus polygalacturonase supergene family shed light on the evolution of increasingly complex organs in plants. New Phytol 197: 1353–1365.PMID:23346984
Potri.006G139500	GH28	Glycoside Hydrolase Family 28 protein		eugene3.00280047	GH28_86	PtPG18, PtGH28A	PttGH28A		PtGH28A		Geisler-Lee J, Geisler M, Coutinho PM, Segerman B, Nishikubo N, Takahashi J, Aspeborg H, Djerbi S, Master E, Andersson-Gunnerås S, Sundberg B, Karpinski S, Teeri TT, Kleczkowski LA, Henrissat B, Mellerowicz EJ ( 2006). Poplar Carbohydrate-Active Enzymes (CAZymes). Gene identification and expression analyses. Plant Physiol 140: 946-962.PMID:16415215	Aspeborg H, Schrader, J, Coutinho, PM, Stam, M, Kallas, A, Kjerbi, S, Nilsson, P, Denman, S, Amini, B, Sterky, F, Master, E, Sandberg, S, Mellerowicz, E, Sundberg, B, Henrissat, B and Teeri, TT (2005). Carbohydrate-active enzymes involved in the secondary in the secondary cell wall biogenesis in hybrid aspen. Plant Physiol 137: 983-997.PMID:15734915	Yang ZL, Liu HJ, Wang XR, Zeng QY (2013). Molecular evolution and expression divergence of the Populus polygalacturonase supergene family shed light on the evolution of increasingly complex organs in plants. New Phytol 197: 1353–1365.PMID:23346984
Potri.008G189200	GH28	Glycoside Hydrolase Family 28 protein		fgenesh1_pm.C_LG_VIII000752	GH28_87	PtPG30					Geisler-Lee J, Geisler M, Coutinho PM, Segerman B, Nishikubo N, Takahashi J, Aspeborg H, Djerbi S, Master E, Andersson-Gunnerås S, Sundberg B, Karpinski S, Teeri TT, Kleczkowski LA, Henrissat B, Mellerowicz EJ ( 2006). Poplar Carbohydrate-Active Enzymes (CAZymes). Gene identification and expression analyses. Plant Physiol 140: 946-962.PMID:16415215	Yang ZL, Liu HJ, Wang XR, Zeng QY (2013). Molecular evolution and expression divergence of the Populus polygalacturonase supergene family shed light on the evolution of increasingly complex organs in plants. New Phytol 197: 1353–1365.PMID:23346984
Potri.014G115700	GH28	Glycoside Hydrolase Family 28 protein		fgenesh1_pg.C_LG_XIV000569	GH28_88	PtPG51					Geisler-Lee J, Geisler M, Coutinho PM, Segerman B, Nishikubo N, Takahashi J, Aspeborg H, Djerbi S, Master E, Andersson-Gunnerås S, Sundberg B, Karpinski S, Teeri TT, Kleczkowski LA, Henrissat B, Mellerowicz EJ ( 2006). Poplar Carbohydrate-Active Enzymes (CAZymes). Gene identification and expression analyses. Plant Physiol 140: 946-962.PMID:16415215	Yang ZL, Liu HJ, Wang XR, Zeng QY (2013). Molecular evolution and expression divergence of the Populus polygalacturonase supergene family shed light on the evolution of increasingly complex organs in plants. New Phytol 197: 1353–1365.PMID:23346984
Potri.017G145900	GH28	Glycoside Hydrolase Family 28 protein		fgenesh1_pg.C_scaffold_44000230	GH28_89	PtPG57					Geisler-Lee J, Geisler M, Coutinho PM, Segerman B, Nishikubo N, Takahashi J, Aspeborg H, Djerbi S, Master E, Andersson-Gunnerås S, Sundberg B, Karpinski S, Teeri TT, Kleczkowski LA, Henrissat B, Mellerowicz EJ ( 2006). Poplar Carbohydrate-Active Enzymes (CAZymes). Gene identification and expression analyses. Plant Physiol 140: 946-962.PMID:16415215	Yang ZL, Liu HJ, Wang XR, Zeng QY (2013). Molecular evolution and expression divergence of the Populus polygalacturonase supergene family shed light on the evolution of increasingly complex organs in plants. New Phytol 197: 1353–1365.PMID:23346984
Potri.019G067000	GH28	Glycoside Hydrolase Family 28 protein				PtPG74					Yang ZL, Liu HJ, Wang XR, Zeng QY (2013). Molecular evolution and expression divergence of the Populus polygalacturonase supergene family shed light on the evolution of increasingly complex organs in plants. New Phytol 197: 1353–1365.PMID:23346984
Potri.T170900	GH28	Glycoside Hydrolase Family 28 protein				PtPG45					Yang ZL, Liu HJ, Wang XR, Zeng QY (2013). Molecular evolution and expression divergence of the Populus polygalacturonase supergene family shed light on the evolution of increasingly complex organs in plants. New Phytol 197: 1353–1365.PMID:23346984
Potri.T171000	GH28	Glycoside Hydrolase Family 28 protein				PtPG44					Yang ZL, Liu HJ, Wang XR, Zeng QY (2013). Molecular evolution and expression divergence of the Populus polygalacturonase supergene family shed light on the evolution of increasingly complex organs in plants. New Phytol 197: 1353–1365.PMID:23346984
Potri.019G067200	GH28	Glycoside Hydrolase Family 28 protein				PtPG73					Yang ZL, Liu HJ, Wang XR, Zeng QY (2013). Molecular evolution and expression divergence of the Populus polygalacturonase supergene family shed light on the evolution of increasingly complex organs in plants. New Phytol 197: 1353–1365.PMID:23346984
Potri.010G008600	GH28	Glycoside Hydrolase Family 28 protein
Potri.018G062700	GH28	Glycoside Hydrolase Family 28 protein				PtPG69					Yang ZL, Liu HJ, Wang XR, Zeng QY (2013). Molecular evolution and expression divergence of the Populus polygalacturonase supergene family shed light on the evolution of increasingly complex organs in plants. New Phytol 197: 1353–1365.PMID:23346984
Potri.006G057100	GH28	Glycoside Hydrolase Family 28 protein	fragment (too short at both ends);
Potri.T177500	GH28	Glycoside Hydrolase Family 28 protein
Potri.019G067100	GH28	Glycoside Hydrolase Family 28 protein				PtPG72					Yang ZL, Liu HJ, Wang XR, Zeng QY (2013). Molecular evolution and expression divergence of the Populus polygalacturonase supergene family shed light on the evolution of increasingly complex organs in plants. New Phytol 197: 1353–1365.PMID:23346984
Potri.T075100	GH28	Glycoside Hydrolase Family 28 protein
Potri.012G131400	GH29	Glycoside Hydrolase Family 29 protein		fgenesh1_pg.C_LG_XII001259	GH29_1						Geisler-Lee J, Geisler M, Coutinho PM, Segerman B, Nishikubo N, Takahashi J, Aspeborg H, Djerbi S, Master E, Andersson-Gunnerås S, Sundberg B, Karpinski S, Teeri TT, Kleczkowski LA, Henrissat B, Mellerowicz EJ ( 2006). Poplar Carbohydrate-Active Enzymes (CAZymes). Gene identification and expression analyses. Plant Physiol 140: 946-962.PMID:16415215
Potri.015G133500	GH29	Glycoside Hydrolase Family 29 protein		fgenesh1_pg.C_LG_XV001026	GH29_2						Geisler-Lee J, Geisler M, Coutinho PM, Segerman B, Nishikubo N, Takahashi J, Aspeborg H, Djerbi S, Master E, Andersson-Gunnerås S, Sundberg B, Karpinski S, Teeri TT, Kleczkowski LA, Henrissat B, Mellerowicz EJ ( 2006). Poplar Carbohydrate-Active Enzymes (CAZymes). Gene identification and expression analyses. Plant Physiol 140: 946-962.PMID:16415215
Potri.009G006900	GH29	Glycoside Hydrolase Family 29 protein		estExt_Genewise1_v1.C_LG_IX4966	GH29_3						Geisler-Lee J, Geisler M, Coutinho PM, Segerman B, Nishikubo N, Takahashi J, Aspeborg H, Djerbi S, Master E, Andersson-Gunnerås S, Sundberg B, Karpinski S, Teeri TT, Kleczkowski LA, Henrissat B, Mellerowicz EJ ( 2006). Poplar Carbohydrate-Active Enzymes (CAZymes). Gene identification and expression analyses. Plant Physiol 140: 946-962.PMID:16415215
Potri.007G100000	GH31	Glycoside Hydrolase Family 31 protein		estExt_Genewise1_v1.C_LG_VII1602	GH31_1						Geisler-Lee J, Geisler M, Coutinho PM, Segerman B, Nishikubo N, Takahashi J, Aspeborg H, Djerbi S, Master E, Andersson-Gunnerås S, Sundberg B, Karpinski S, Teeri TT, Kleczkowski LA, Henrissat B, Mellerowicz EJ ( 2006). Poplar Carbohydrate-Active Enzymes (CAZymes). Gene identification and expression analyses. Plant Physiol 140: 946-962.PMID:16415215
Potri.001G442700	GH31	Glycoside Hydrolase Family 31 protein		fgenesh1_pg.C_LG_I003074	GH31_2						Geisler-Lee J, Geisler M, Coutinho PM, Segerman B, Nishikubo N, Takahashi J, Aspeborg H, Djerbi S, Master E, Andersson-Gunnerås S, Sundberg B, Karpinski S, Teeri TT, Kleczkowski LA, Henrissat B, Mellerowicz EJ ( 2006). Poplar Carbohydrate-Active Enzymes (CAZymes). Gene identification and expression analyses. Plant Physiol 140: 946-962.PMID:16415215
Potri.011G154100	GH31	Glycoside Hydrolase Family 31 protein	fragment (too short at both ends);	eugene3.00111308	GH31_4						Geisler-Lee J, Geisler M, Coutinho PM, Segerman B, Nishikubo N, Takahashi J, Aspeborg H, Djerbi S, Master E, Andersson-Gunnerås S, Sundberg B, Karpinski S, Teeri TT, Kleczkowski LA, Henrissat B, Mellerowicz EJ ( 2006). Poplar Carbohydrate-Active Enzymes (CAZymes). Gene identification and expression analyses. Plant Physiol 140: 946-962.PMID:16415215
Potri.006G039500	GH31	Glycoside Hydrolase Family 31 protein		fgenesh1_pg.C_LG_VI000330	GH31_5						Geisler-Lee J, Geisler M, Coutinho PM, Segerman B, Nishikubo N, Takahashi J, Aspeborg H, Djerbi S, Master E, Andersson-Gunnerås S, Sundberg B, Karpinski S, Teeri TT, Kleczkowski LA, Henrissat B, Mellerowicz EJ ( 2006). Poplar Carbohydrate-Active Enzymes (CAZymes). Gene identification and expression analyses. Plant Physiol 140: 946-962.PMID:16415215
Potri.001G442800	GH31	Glycoside Hydrolase Family 31 protein		fgenesh1_pg.C_LG_I003075	GH31_6						Geisler-Lee J, Geisler M, Coutinho PM, Segerman B, Nishikubo N, Takahashi J, Aspeborg H, Djerbi S, Master E, Andersson-Gunnerås S, Sundberg B, Karpinski S, Teeri TT, Kleczkowski LA, Henrissat B, Mellerowicz EJ ( 2006). Poplar Carbohydrate-Active Enzymes (CAZymes). Gene identification and expression analyses. Plant Physiol 140: 946-962.PMID:16415215
Potri.011G154500	GH31	Glycoside Hydrolase Family 31 protein		eugene3.08070002	GH31_7						Geisler-Lee J, Geisler M, Coutinho PM, Segerman B, Nishikubo N, Takahashi J, Aspeborg H, Djerbi S, Master E, Andersson-Gunnerås S, Sundberg B, Karpinski S, Teeri TT, Kleczkowski LA, Henrissat B, Mellerowicz EJ ( 2006). Poplar Carbohydrate-Active Enzymes (CAZymes). Gene identification and expression analyses. Plant Physiol 140: 946-962.PMID:16415215
Potri.011G154300	GH31	Glycoside Hydrolase Family 31 protein		eugene3.00111310	GH31_9						Geisler-Lee J, Geisler M, Coutinho PM, Segerman B, Nishikubo N, Takahashi J, Aspeborg H, Djerbi S, Master E, Andersson-Gunnerås S, Sundberg B, Karpinski S, Teeri TT, Kleczkowski LA, Henrissat B, Mellerowicz EJ ( 2006). Poplar Carbohydrate-Active Enzymes (CAZymes). Gene identification and expression analyses. Plant Physiol 140: 946-962.PMID:16415215
Potri.008G120000	GH31	Glycoside Hydrolase Family 31 protein		eugene3.00081119	GH31_10				PtAXY3-A		Geisler-Lee J, Geisler M, Coutinho PM, Segerman B, Nishikubo N, Takahashi J, Aspeborg H, Djerbi S, Master E, Andersson-Gunnerås S, Sundberg B, Karpinski S, Teeri TT, Kleczkowski LA, Henrissat B, Mellerowicz EJ ( 2006). Poplar Carbohydrate-Active Enzymes (CAZymes). Gene identification and expression analyses. Plant Physiol 140: 946-962.PMID:16415215	This paper; Fig. S1
Potri.011G154200	GH31	Glycoside Hydrolase Family 31 protein		eugene3.00111309	GH31_11						Geisler-Lee J, Geisler M, Coutinho PM, Segerman B, Nishikubo N, Takahashi J, Aspeborg H, Djerbi S, Master E, Andersson-Gunnerås S, Sundberg B, Karpinski S, Teeri TT, Kleczkowski LA, Henrissat B, Mellerowicz EJ ( 2006). Poplar Carbohydrate-Active Enzymes (CAZymes). Gene identification and expression analyses. Plant Physiol 140: 946-962.PMID:16415215
Potri.005G069000	GH31	Glycoside Hydrolase Family 31 protein		eugene3.00050080	GH31_12						Geisler-Lee J, Geisler M, Coutinho PM, Segerman B, Nishikubo N, Takahashi J, Aspeborg H, Djerbi S, Master E, Andersson-Gunnerås S, Sundberg B, Karpinski S, Teeri TT, Kleczkowski LA, Henrissat B, Mellerowicz EJ ( 2006). Poplar Carbohydrate-Active Enzymes (CAZymes). Gene identification and expression analyses. Plant Physiol 140: 946-962.PMID:16415215
Potri.010G125800	GH31	Glycoside Hydrolase Family 31 protein		fgenesh1_pg.C_LG_X001170	GH31_13				PtAXY3-B		Geisler-Lee J, Geisler M, Coutinho PM, Segerman B, Nishikubo N, Takahashi J, Aspeborg H, Djerbi S, Master E, Andersson-Gunnerås S, Sundberg B, Karpinski S, Teeri TT, Kleczkowski LA, Henrissat B, Mellerowicz EJ ( 2006). Poplar Carbohydrate-Active Enzymes (CAZymes). Gene identification and expression analyses. Plant Physiol 140: 946-962.PMID:16415215	This paper; Fig. S1
Potri.001G129600	GH31	Glycoside Hydrolase Family 31 protein		eugene3.00290312	GH31_14						Geisler-Lee J, Geisler M, Coutinho PM, Segerman B, Nishikubo N, Takahashi J, Aspeborg H, Djerbi S, Master E, Andersson-Gunnerås S, Sundberg B, Karpinski S, Teeri TT, Kleczkowski LA, Henrissat B, Mellerowicz EJ ( 2006). Poplar Carbohydrate-Active Enzymes (CAZymes). Gene identification and expression analyses. Plant Physiol 140: 946-962.PMID:16415215
Potri.006G227500	GH32	Glycoside Hydrolase Family 32 protein		estExt_Genewise1_v1.C_LG_VI0155	GH32_1	PtCWINV1, PtrCWINV4			PtCWINV1		Geisler-Lee J, Geisler M, Coutinho PM, Segerman B, Nishikubo N, Takahashi J, Aspeborg H, Djerbi S, Master E, Andersson-Gunnerås S, Sundberg B, Karpinski S, Teeri TT, Kleczkowski LA, Henrissat B, Mellerowicz EJ ( 2006). Poplar Carbohydrate-Active Enzymes (CAZymes). Gene identification and expression analyses. Plant Physiol 140: 946-962.PMID:16415215	Chen Z, Gao K, Su X, Rao P, An X (2015). Genome-Wide Identification of the Invertase Gene Family in Populus. PLoS ONE 10(9): e0138540.doi:10.1371/journal.pone.0138540
Potri.016G077500	GH32	Glycoside Hydrolase Family 32 protein		eugene3.00160709	GH32_2	PtCWINV4, PtrCWINV2	Pa×gINV3		PtCWINV4		Geisler-Lee J, Geisler M, Coutinho PM, Segerman B, Nishikubo N, Takahashi J, Aspeborg H, Djerbi S, Master E, Andersson-Gunnerås S, Sundberg B, Karpinski S, Teeri TT, Kleczkowski LA, Henrissat B, Mellerowicz EJ ( 2006). Poplar Carbohydrate-Active Enzymes (CAZymes). Gene identification and expression analyses. Plant Physiol 140: 946-962.PMID:16415215	Chen Z, Gao K, Su X, Rao P, An X (2015). Genome-Wide Identification of the Invertase Gene Family in Populus. PLoS ONE 10(9): e0138540.doi:10.1371/journal.pone.0138540	Canam T, Mak SW, Mansfield SD (2008). Spatial and temporal expression profiling of cell-wall invertase genes during early development in hybrid poplar. Tree Physiology 28: 1059–1067. PMID: 18450570
Potri.006G227400	GH32	Glycoside Hydrolase Family 32 protein		eugene3.00061607	GH32_3	PtCWINV2, PtrCWINV5			PtCWINV2		Geisler-Lee J, Geisler M, Coutinho PM, Segerman B, Nishikubo N, Takahashi J, Aspeborg H, Djerbi S, Master E, Andersson-Gunnerås S, Sundberg B, Karpinski S, Teeri TT, Kleczkowski LA, Henrissat B, Mellerowicz EJ ( 2006). Poplar Carbohydrate-Active Enzymes (CAZymes). Gene identification and expression analyses. Plant Physiol 140: 946-962.PMID:16415215	Chen Z, Gao K, Su X, Rao P, An X (2015). Genome-Wide Identification of the Invertase Gene Family in Populus. PLoS ONE 10(9): e0138540.doi:10.1371/journal.pone.0138540
Potri.016G077400	GH32	Glycoside Hydrolase Family 32 protein		fgenesh1_pm.C_LG_XVI000224	GH32_4	PtCWINV5, PtrCWINV1	Pa×gINV2		PtCWINV5		Geisler-Lee J, Geisler M, Coutinho PM, Segerman B, Nishikubo N, Takahashi J, Aspeborg H, Djerbi S, Master E, Andersson-Gunnerås S, Sundberg B, Karpinski S, Teeri TT, Kleczkowski LA, Henrissat B, Mellerowicz EJ ( 2006). Poplar Carbohydrate-Active Enzymes (CAZymes). Gene identification and expression analyses. Plant Physiol 140: 946-962.PMID:16415215	Chen Z, Gao K, Su X, Rao P, An X (2015). Genome-Wide Identification of the Invertase Gene Family in Populus. PLoS ONE 10(9): e0138540.doi:10.1371/journal.pone.0138540	Canam T, Mak SW, Mansfield SD (2008). Spatial and temporal expression profiling of cell-wall invertase genes during early development in hybrid poplar. Tree Physiology 28: 1059–1067. PMID: 18450570
Potri.006G210600	GH32	Glycoside Hydrolase Family 32 protein		estExt_fgenesh1_pm_v1.C_LG_VI0249	GH32_5	PtCWINV3, PtrCWINV3	Pa×gINV1		PtCWINV3		Geisler-Lee J, Geisler M, Coutinho PM, Segerman B, Nishikubo N, Takahashi J, Aspeborg H, Djerbi S, Master E, Andersson-Gunnerås S, Sundberg B, Karpinski S, Teeri TT, Kleczkowski LA, Henrissat B, Mellerowicz EJ ( 2006). Poplar Carbohydrate-Active Enzymes (CAZymes). Gene identification and expression analyses. Plant Physiol 140: 946-962.PMID:16415215	Chen Z, Gao K, Su X, Rao P, An X (2015). Genome-Wide Identification of the Invertase Gene Family in Populus. PLoS ONE 10(9): e0138540.doi:10.1371/journal.pone.0138540	Canam T, Mak SW, Mansfield SD (2008). Spatial and temporal expression profiling of cell-wall invertase genes during early development in hybrid poplar. Tree Physiology 28: 1059–1067. PMID: 18450570
Potri.003G112600	GH32	Glycoside Hydrolase Family 32 protein		estExt_Genewise1_v1.C_LG_III0385	GH32_6	PtVINV1, PtrVINV2			PtVINV1		Geisler-Lee J, Geisler M, Coutinho PM, Segerman B, Nishikubo N, Takahashi J, Aspeborg H, Djerbi S, Master E, Andersson-Gunnerås S, Sundberg B, Karpinski S, Teeri TT, Kleczkowski LA, Henrissat B, Mellerowicz EJ ( 2006). Poplar Carbohydrate-Active Enzymes (CAZymes). Gene identification and expression analyses. Plant Physiol 140: 946-962.PMID:16415215	Chen Z, Gao K, Su X, Rao P, An X (2015). Genome-Wide Identification of the Invertase Gene Family in Populus. PLoS ONE 10(9): e0138540.doi:10.1371/journal.pone.0138540
Potri.003G126300	GH32	Glycoside Hydrolase Family 32 protein		fgenesh1_pg.C_LG_III001040	GH32_7	PtVINV2, PtrVINV1			PtVINV2		Geisler-Lee J, Geisler M, Coutinho PM, Segerman B, Nishikubo N, Takahashi J, Aspeborg H, Djerbi S, Master E, Andersson-Gunnerås S, Sundberg B, Karpinski S, Teeri TT, Kleczkowski LA, Henrissat B, Mellerowicz EJ ( 2006). Poplar Carbohydrate-Active Enzymes (CAZymes). Gene identification and expression analyses. Plant Physiol 140: 946-962.PMID:16415215	Chen Z, Gao K, Su X, Rao P, An X (2015). Genome-Wide Identification of the Invertase Gene Family in Populus. PLoS ONE 10(9): e0138540.doi:10.1371/journal.pone.0138540
Potri.015G127100	GH32	Glycoside Hydrolase Family 32 protein		estExt_Genewise1_v1.C_LG_XV2843	GH32_8	PtVINV3, PtrVINV3			PtVINV3		Geisler-Lee J, Geisler M, Coutinho PM, Segerman B, Nishikubo N, Takahashi J, Aspeborg H, Djerbi S, Master E, Andersson-Gunnerås S, Sundberg B, Karpinski S, Teeri TT, Kleczkowski LA, Henrissat B, Mellerowicz EJ ( 2006). Poplar Carbohydrate-Active Enzymes (CAZymes). Gene identification and expression analyses. Plant Physiol 140: 946-962.PMID:16415215	Chen Z, Gao K, Su X, Rao P, An X (2015). Genome-Wide Identification of the Invertase Gene Family in Populus. PLoS ONE 10(9): e0138540.doi:10.1371/journal.pone.0138540
Potri.018G097100	GH33	Glycoside Hydrolase Family 33 protein		estExt_fgenesh1_pm_v1.C_LG_XVIII0285
Potri.018G062800	GH35	Glycoside Hydrolase Family 35 protein		eugene3.00180046	GH35_1						Geisler-Lee J, Geisler M, Coutinho PM, Segerman B, Nishikubo N, Takahashi J, Aspeborg H, Djerbi S, Master E, Andersson-Gunnerås S, Sundberg B, Karpinski S, Teeri TT, Kleczkowski LA, Henrissat B, Mellerowicz EJ ( 2006). Poplar Carbohydrate-Active Enzymes (CAZymes). Gene identification and expression analyses. Plant Physiol 140: 946-962.PMID:16415215
Potri.003G037000	GH35	Glycoside Hydrolase Family 35 protein	fragment (too short at N-term);	eugene3.00440107	GH35_4						Geisler-Lee J, Geisler M, Coutinho PM, Segerman B, Nishikubo N, Takahashi J, Aspeborg H, Djerbi S, Master E, Andersson-Gunnerås S, Sundberg B, Karpinski S, Teeri TT, Kleczkowski LA, Henrissat B, Mellerowicz EJ ( 2006). Poplar Carbohydrate-Active Enzymes (CAZymes). Gene identification and expression analyses. Plant Physiol 140: 946-962.PMID:16415215
Potri.013G105100	GH35	Glycoside Hydrolase Family 35 protein		eugene3.00410154	GH35_5						Geisler-Lee J, Geisler M, Coutinho PM, Segerman B, Nishikubo N, Takahashi J, Aspeborg H, Djerbi S, Master E, Andersson-Gunnerås S, Sundberg B, Karpinski S, Teeri TT, Kleczkowski LA, Henrissat B, Mellerowicz EJ ( 2006). Poplar Carbohydrate-Active Enzymes (CAZymes). Gene identification and expression analyses. Plant Physiol 140: 946-962.PMID:16415215
Potri.002G080700	GH35	Glycoside Hydrolase Family 35 protein		fgenesh1_pm.C_LG_II000334	GH35_6						Geisler-Lee J, Geisler M, Coutinho PM, Segerman B, Nishikubo N, Takahashi J, Aspeborg H, Djerbi S, Master E, Andersson-Gunnerås S, Sundberg B, Karpinski S, Teeri TT, Kleczkowski LA, Henrissat B, Mellerowicz EJ ( 2006). Poplar Carbohydrate-Active Enzymes (CAZymes). Gene identification and expression analyses. Plant Physiol 140: 946-962.PMID:16415215
Potri.006G139100	GH35	Glycoside Hydrolase Family 35 protein		eugene3.00280054	GH35_8						Geisler-Lee J, Geisler M, Coutinho PM, Segerman B, Nishikubo N, Takahashi J, Aspeborg H, Djerbi S, Master E, Andersson-Gunnerås S, Sundberg B, Karpinski S, Teeri TT, Kleczkowski LA, Henrissat B, Mellerowicz EJ ( 2006). Poplar Carbohydrate-Active Enzymes (CAZymes). Gene identification and expression analyses. Plant Physiol 140: 946-962.PMID:16415215
Potri.009G134400	GH35	Glycoside Hydrolase Family 35 protein		eugene3.00090341	GH35_9						Geisler-Lee J, Geisler M, Coutinho PM, Segerman B, Nishikubo N, Takahashi J, Aspeborg H, Djerbi S, Master E, Andersson-Gunnerås S, Sundberg B, Karpinski S, Teeri TT, Kleczkowski LA, Henrissat B, Mellerowicz EJ ( 2006). Poplar Carbohydrate-Active Enzymes (CAZymes). Gene identification and expression analyses. Plant Physiol 140: 946-962.PMID:16415215
Potri.006G144500	GH35	Glycoside Hydrolase Family 35 protein		fgenesh1_pg.C_LG_VI000937	GH35_10	PtGH35B	PttGH35B		PtGH35B		Geisler-Lee J, Geisler M, Coutinho PM, Segerman B, Nishikubo N, Takahashi J, Aspeborg H, Djerbi S, Master E, Andersson-Gunnerås S, Sundberg B, Karpinski S, Teeri TT, Kleczkowski LA, Henrissat B, Mellerowicz EJ ( 2006). Poplar Carbohydrate-Active Enzymes (CAZymes). Gene identification and expression analyses. Plant Physiol 140: 946-962.PMID:16415215	Aspeborg H, Schrader, J, Coutinho, PM, Stam, M, Kallas, A, Kjerbi, S, Nilsson, P, Denman, S, Amini, B, Sterky, F, Master, E, Sandberg, S, Mellerowicz, E, Sundberg, B, Henrissat, B and Teeri, TT (2005). Carbohydrate-active enzymes involved in the secondary in the secondary cell wall biogenesis in hybrid aspen. Plant Physiol 137: 983-997.PMID:15734915
Potri.001G200400	GH35	Glycoside Hydrolase Family 35 protein		estExt_fgenesh1_pg_v1.C_970027	GH35_11						Geisler-Lee J, Geisler M, Coutinho PM, Segerman B, Nishikubo N, Takahashi J, Aspeborg H, Djerbi S, Master E, Andersson-Gunnerås S, Sundberg B, Karpinski S, Teeri TT, Kleczkowski LA, Henrissat B, Mellerowicz EJ ( 2006). Poplar Carbohydrate-Active Enzymes (CAZymes). Gene identification and expression analyses. Plant Physiol 140: 946-962.PMID:16415215
Potri.007G018100	GH35	Glycoside Hydrolase Family 35 protein		estExt_Genewise1_v1.C_LG_VII3763	GH35_12						Geisler-Lee J, Geisler M, Coutinho PM, Segerman B, Nishikubo N, Takahashi J, Aspeborg H, Djerbi S, Master E, Andersson-Gunnerås S, Sundberg B, Karpinski S, Teeri TT, Kleczkowski LA, Henrissat B, Mellerowicz EJ ( 2006). Poplar Carbohydrate-Active Enzymes (CAZymes). Gene identification and expression analyses. Plant Physiol 140: 946-962.PMID:16415215
Potri.011G044300	GH35	Glycoside Hydrolase Family 35 protein		eugene3.00110299	GH35_13						Geisler-Lee J, Geisler M, Coutinho PM, Segerman B, Nishikubo N, Takahashi J, Aspeborg H, Djerbi S, Master E, Andersson-Gunnerås S, Sundberg B, Karpinski S, Teeri TT, Kleczkowski LA, Henrissat B, Mellerowicz EJ ( 2006). Poplar Carbohydrate-Active Enzymes (CAZymes). Gene identification and expression analyses. Plant Physiol 140: 946-962.PMID:16415215
Potri.005G232600	GH35	Glycoside Hydrolase Family 35 protein		estExt_Genewise1_v1.C_LG_V1511	GH35_14						Geisler-Lee J, Geisler M, Coutinho PM, Segerman B, Nishikubo N, Takahashi J, Aspeborg H, Djerbi S, Master E, Andersson-Gunnerås S, Sundberg B, Karpinski S, Teeri TT, Kleczkowski LA, Henrissat B, Mellerowicz EJ ( 2006). Poplar Carbohydrate-Active Enzymes (CAZymes). Gene identification and expression analyses. Plant Physiol 140: 946-962.PMID:16415215
Potri.004G174800	GH35	Glycoside Hydrolase Family 35 protein		eugene3.00041351	GH35_15						Geisler-Lee J, Geisler M, Coutinho PM, Segerman B, Nishikubo N, Takahashi J, Aspeborg H, Djerbi S, Master E, Andersson-Gunnerås S, Sundberg B, Karpinski S, Teeri TT, Kleczkowski LA, Henrissat B, Mellerowicz EJ ( 2006). Poplar Carbohydrate-Active Enzymes (CAZymes). Gene identification and expression analyses. Plant Physiol 140: 946-962.PMID:16415215
Potri.017G057900	GH35	Glycoside Hydrolase Family 35 protein		estExt_fgenesh1_pm_v1.C_880004	GH35_16						Geisler-Lee J, Geisler M, Coutinho PM, Segerman B, Nishikubo N, Takahashi J, Aspeborg H, Djerbi S, Master E, Andersson-Gunnerås S, Sundberg B, Karpinski S, Teeri TT, Kleczkowski LA, Henrissat B, Mellerowicz EJ ( 2006). Poplar Carbohydrate-Active Enzymes (CAZymes). Gene identification and expression analyses. Plant Physiol 140: 946-962.PMID:16415215
Potri.005G069200	GH35	Glycoside Hydrolase Family 35 protein		estExt_fgenesh1_pg_v1.C_LG_V0085	GH35_17	PtGH35A	PttGH35A,PttGal35A		PtGH35A		Geisler-Lee J, Geisler M, Coutinho PM, Segerman B, Nishikubo N, Takahashi J, Aspeborg H, Djerbi S, Master E, Andersson-Gunnerås S, Sundberg B, Karpinski S, Teeri TT, Kleczkowski LA, Henrissat B, Mellerowicz EJ ( 2006). Poplar Carbohydrate-Active Enzymes (CAZymes). Gene identification and expression analyses. Plant Physiol 140: 946-962.PMID:16415215	Aspeborg H, Schrader, J, Coutinho, PM, Stam, M, Kallas, A, Kjerbi, S, Nilsson, P, Denman, S, Amini, B, Sterky, F, Master, E, Sandberg, S, Mellerowicz, E, Sundberg, B, Henrissat, B and Teeri, TT (2005). Carbohydrate-active enzymes involved in the secondary in the secondary cell wall biogenesis in hybrid aspen. Plant Physiol 137: 983-997.PMID:15734915
Potri.004G159800	GH35	Glycoside Hydrolase Family 35 protein		estExt_fgenesh1_pg_v1.C_LG_IV1271	GH35_18						Geisler-Lee J, Geisler M, Coutinho PM, Segerman B, Nishikubo N, Takahashi J, Aspeborg H, Djerbi S, Master E, Andersson-Gunnerås S, Sundberg B, Karpinski S, Teeri TT, Kleczkowski LA, Henrissat B, Mellerowicz EJ ( 2006). Poplar Carbohydrate-Active Enzymes (CAZymes). Gene identification and expression analyses. Plant Physiol 140: 946-962.PMID:16415215
Potri.005G180600	GH35	Glycoside Hydrolase Family 35 protein		fgenesh1_pg.C_LG_V000992	GH35_19						Geisler-Lee J, Geisler M, Coutinho PM, Segerman B, Nishikubo N, Takahashi J, Aspeborg H, Djerbi S, Master E, Andersson-Gunnerås S, Sundberg B, Karpinski S, Teeri TT, Kleczkowski LA, Henrissat B, Mellerowicz EJ ( 2006). Poplar Carbohydrate-Active Enzymes (CAZymes). Gene identification and expression analyses. Plant Physiol 140: 946-962.PMID:16415215
Potri.009G012400	GH35	Glycoside Hydrolase Family 35 protein		fgenesh1_pm.C_LG_IX000587	GH35_20						Geisler-Lee J, Geisler M, Coutinho PM, Segerman B, Nishikubo N, Takahashi J, Aspeborg H, Djerbi S, Master E, Andersson-Gunnerås S, Sundberg B, Karpinski S, Teeri TT, Kleczkowski LA, Henrissat B, Mellerowicz EJ ( 2006). Poplar Carbohydrate-Active Enzymes (CAZymes). Gene identification and expression analyses. Plant Physiol 140: 946-962.PMID:16415215
Potri.003G038500	GH35	Glycoside Hydrolase Family 35 protein		fgenesh1_pm.C_scaffold_44000031	GH35_21						Geisler-Lee J, Geisler M, Coutinho PM, Segerman B, Nishikubo N, Takahashi J, Aspeborg H, Djerbi S, Master E, Andersson-Gunnerås S, Sundberg B, Karpinski S, Teeri TT, Kleczkowski LA, Henrissat B, Mellerowicz EJ ( 2006). Poplar Carbohydrate-Active Enzymes (CAZymes). Gene identification and expression analyses. Plant Physiol 140: 946-962.PMID:16415215
Potri.007G099800	GH35	Glycoside Hydrolase Family 35 protein		fgenesh1_pm.C_LG_VII000129	GH35_22				PtBGAL10		Geisler-Lee J, Geisler M, Coutinho PM, Segerman B, Nishikubo N, Takahashi J, Aspeborg H, Djerbi S, Master E, Andersson-Gunnerås S, Sundberg B, Karpinski S, Teeri TT, Kleczkowski LA, Henrissat B, Mellerowicz EJ ( 2006). Poplar Carbohydrate-Active Enzymes (CAZymes). Gene identification and expression analyses. Plant Physiol 140: 946-962.PMID:16415215	This paper; Fig. S1
Potri.003G040000	GH35	Glycoside Hydrolase Family 35 protein	fragment (too short at N-term);
Potri.001G025700	GH35	Glycoside Hydrolase Family 35 protein
Potri.001G025800	GH35	Glycoside Hydrolase Family 35 protein
Potri.T154000	GH35	Glycoside Hydrolase Family 35 protein
Potri.015G086400	GH36	Glycoside Hydrolase Family 36 protein		eugene3.00150654	GH36_10						Geisler-Lee J, Geisler M, Coutinho PM, Segerman B, Nishikubo N, Takahashi J, Aspeborg H, Djerbi S, Master E, Andersson-Gunnerås S, Sundberg B, Karpinski S, Teeri TT, Kleczkowski LA, Henrissat B, Mellerowicz EJ ( 2006). Poplar Carbohydrate-Active Enzymes (CAZymes). Gene identification and expression analyses. Plant Physiol 140: 946-962.PMID:16415215
Potri.018G126400	GH36	Glycoside Hydrolase Family 36 protein		fgenesh1_pg.C_LG_XVIII001097	GH36_11						Geisler-Lee J, Geisler M, Coutinho PM, Segerman B, Nishikubo N, Takahashi J, Aspeborg H, Djerbi S, Master E, Andersson-Gunnerås S, Sundberg B, Karpinski S, Teeri TT, Kleczkowski LA, Henrissat B, Mellerowicz EJ ( 2006). Poplar Carbohydrate-Active Enzymes (CAZymes). Gene identification and expression analyses. Plant Physiol 140: 946-962.PMID:16415215
Potri.006G065700	GH36	Glycoside Hydrolase Family 36 protein		fgenesh1_pm.C_LG_VI000205	GH36_12						Geisler-Lee J, Geisler M, Coutinho PM, Segerman B, Nishikubo N, Takahashi J, Aspeborg H, Djerbi S, Master E, Andersson-Gunnerås S, Sundberg B, Karpinski S, Teeri TT, Kleczkowski LA, Henrissat B, Mellerowicz EJ ( 2006). Poplar Carbohydrate-Active Enzymes (CAZymes). Gene identification and expression analyses. Plant Physiol 140: 946-962.PMID:16415215
Potri.011G166700	GH36	Glycoside Hydrolase Family 36 protein		eugene3.01400033	GH36_13						Geisler-Lee J, Geisler M, Coutinho PM, Segerman B, Nishikubo N, Takahashi J, Aspeborg H, Djerbi S, Master E, Andersson-Gunnerås S, Sundberg B, Karpinski S, Teeri TT, Kleczkowski LA, Henrissat B, Mellerowicz EJ ( 2006). Poplar Carbohydrate-Active Enzymes (CAZymes). Gene identification and expression analyses. Plant Physiol 140: 946-962.PMID:16415215
Potri.004G207900	GH36	Glycoside Hydrolase Family 36 protein		eugene3.00660219	GH36_14						Geisler-Lee J, Geisler M, Coutinho PM, Segerman B, Nishikubo N, Takahashi J, Aspeborg H, Djerbi S, Master E, Andersson-Gunnerås S, Sundberg B, Karpinski S, Teeri TT, Kleczkowski LA, Henrissat B, Mellerowicz EJ ( 2006). Poplar Carbohydrate-Active Enzymes (CAZymes). Gene identification and expression analyses. Plant Physiol 140: 946-962.PMID:16415215
Potri.016G054700	GH36	Glycoside Hydrolase Family 36 protein		estExt_Genewise1_v1.C_LG_XVI1713	GH36_15						Geisler-Lee J, Geisler M, Coutinho PM, Segerman B, Nishikubo N, Takahashi J, Aspeborg H, Djerbi S, Master E, Andersson-Gunnerås S, Sundberg B, Karpinski S, Teeri TT, Kleczkowski LA, Henrissat B, Mellerowicz EJ ( 2006). Poplar Carbohydrate-Active Enzymes (CAZymes). Gene identification and expression analyses. Plant Physiol 140: 946-962.PMID:16415215
Potri.007G123400	GH36	Glycoside Hydrolase Family 36 protein		eugene3.00070224	GH36_16						Geisler-Lee J, Geisler M, Coutinho PM, Segerman B, Nishikubo N, Takahashi J, Aspeborg H, Djerbi S, Master E, Andersson-Gunnerås S, Sundberg B, Karpinski S, Teeri TT, Kleczkowski LA, Henrissat B, Mellerowicz EJ ( 2006). Poplar Carbohydrate-Active Enzymes (CAZymes). Gene identification and expression analyses. Plant Physiol 140: 946-962.PMID:16415215
Potri.017G036700	GH36	Glycoside Hydrolase Family 36 protein		eugene3.00640058	GH36_17						Geisler-Lee J, Geisler M, Coutinho PM, Segerman B, Nishikubo N, Takahashi J, Aspeborg H, Djerbi S, Master E, Andersson-Gunnerås S, Sundberg B, Karpinski S, Teeri TT, Kleczkowski LA, Henrissat B, Mellerowicz EJ ( 2006). Poplar Carbohydrate-Active Enzymes (CAZymes). Gene identification and expression analyses. Plant Physiol 140: 946-962.PMID:16415215
Potri.002G193700	GH36	Glycoside Hydrolase Family 36 protein		fgenesh1_pm.C_LG_II000857	GH36_18						Geisler-Lee J, Geisler M, Coutinho PM, Segerman B, Nishikubo N, Takahashi J, Aspeborg H, Djerbi S, Master E, Andersson-Gunnerås S, Sundberg B, Karpinski S, Teeri TT, Kleczkowski LA, Henrissat B, Mellerowicz EJ ( 2006). Poplar Carbohydrate-Active Enzymes (CAZymes). Gene identification and expression analyses. Plant Physiol 140: 946-962.PMID:16415215
Potri.014G118400	GH36	Glycoside Hydrolase Family 36 protein		eugene3.00140639	GH36_19						Geisler-Lee J, Geisler M, Coutinho PM, Segerman B, Nishikubo N, Takahashi J, Aspeborg H, Djerbi S, Master E, Andersson-Gunnerås S, Sundberg B, Karpinski S, Teeri TT, Kleczkowski LA, Henrissat B, Mellerowicz EJ ( 2006). Poplar Carbohydrate-Active Enzymes (CAZymes). Gene identification and expression analyses. Plant Physiol 140: 946-962.PMID:16415215
Potri.006G052800	GH36	Glycoside Hydrolase Family 36 protein		eugene3.00060481	GH36_2						Geisler-Lee J, Geisler M, Coutinho PM, Segerman B, Nishikubo N, Takahashi J, Aspeborg H, Djerbi S, Master E, Andersson-Gunnerås S, Sundberg B, Karpinski S, Teeri TT, Kleczkowski LA, Henrissat B, Mellerowicz EJ ( 2006). Poplar Carbohydrate-Active Enzymes (CAZymes). Gene identification and expression analyses. Plant Physiol 140: 946-962.PMID:16415215
Potri.015G081700	GH36	Glycoside Hydrolase Family 36 protein		fgenesh1_pg.C_LG_XV000556	GH36_6						Geisler-Lee J, Geisler M, Coutinho PM, Segerman B, Nishikubo N, Takahashi J, Aspeborg H, Djerbi S, Master E, Andersson-Gunnerås S, Sundberg B, Karpinski S, Teeri TT, Kleczkowski LA, Henrissat B, Mellerowicz EJ ( 2006). Poplar Carbohydrate-Active Enzymes (CAZymes). Gene identification and expression analyses. Plant Physiol 140: 946-962.PMID:16415215
Potri.010G146600	GH36	Glycoside Hydrolase Family 36 protein	splicing problem;	fgenesh1_pg.C_LG_X001347	GH36_7						Geisler-Lee J, Geisler M, Coutinho PM, Segerman B, Nishikubo N, Takahashi J, Aspeborg H, Djerbi S, Master E, Andersson-Gunnerås S, Sundberg B, Karpinski S, Teeri TT, Kleczkowski LA, Henrissat B, Mellerowicz EJ ( 2006). Poplar Carbohydrate-Active Enzymes (CAZymes). Gene identification and expression analyses. Plant Physiol 140: 946-962.PMID:16415215
Potri.016G002300	GH36	Glycoside Hydrolase Family 36 protein		estExt_Genewise1_v1.C_1370070	GH36_9						Geisler-Lee J, Geisler M, Coutinho PM, Segerman B, Nishikubo N, Takahashi J, Aspeborg H, Djerbi S, Master E, Andersson-Gunnerås S, Sundberg B, Karpinski S, Teeri TT, Kleczkowski LA, Henrissat B, Mellerowicz EJ ( 2006). Poplar Carbohydrate-Active Enzymes (CAZymes). Gene identification and expression analyses. Plant Physiol 140: 946-962.PMID:16415215
Potri.010G016400	GH36	Glycoside Hydrolase Family 36 protein	(fragment)
Potri.010G016300	GH36	Glycoside Hydrolase Family 36 protein	fragment (too short at N-term);
Potri.013G159100	GH36	Glycoside Hydrolase Family 36 protein	fragment (too short at both ends);
Potri.001G087100	GH37	Glycoside Hydrolase Family 37 protein		estExt_fgenesh1_pm_v1.C_LG_I0245	GH37_2	PtTre2			PtTre2		Geisler-Lee J, Geisler M, Coutinho PM, Segerman B, Nishikubo N, Takahashi J, Aspeborg H, Djerbi S, Master E, Andersson-Gunnerås S, Sundberg B, Karpinski S, Teeri TT, Kleczkowski LA, Henrissat B, Mellerowicz EJ ( 2006). Poplar Carbohydrate-Active Enzymes (CAZymes). Gene identification and expression analyses. Plant Physiol 140: 946-962.PMID:16415215
Potri.003G143900	GH37	Glycoside Hydrolase Family 37 protein		estExt_Genewise1_v1.C_LG_III1638	GH37_3	PtTre3			PtTre3		Geisler-Lee J, Geisler M, Coutinho PM, Segerman B, Nishikubo N, Takahashi J, Aspeborg H, Djerbi S, Master E, Andersson-Gunnerås S, Sundberg B, Karpinski S, Teeri TT, Kleczkowski LA, Henrissat B, Mellerowicz EJ ( 2006). Poplar Carbohydrate-Active Enzymes (CAZymes). Gene identification and expression analyses. Plant Physiol 140: 946-962.PMID:16415215
Potri.003G144000	GH37	Glycoside Hydrolase Family 37 protein		fgenesh1_pg.C_LG_III001211	GH37_4	PtTre4			PtTre4		Geisler-Lee J, Geisler M, Coutinho PM, Segerman B, Nishikubo N, Takahashi J, Aspeborg H, Djerbi S, Master E, Andersson-Gunnerås S, Sundberg B, Karpinski S, Teeri TT, Kleczkowski LA, Henrissat B, Mellerowicz EJ ( 2006). Poplar Carbohydrate-Active Enzymes (CAZymes). Gene identification and expression analyses. Plant Physiol 140: 946-962.PMID:16415215
Potri.006G068300	GH37	Glycoside Hydrolase Family 37 protein	fragment (too short at both ends);						PtTre1		This paper, Fig. S1
Potri.012G106400	GH38	Glycoside Hydrolase Family 38 protein		eugene3.00120997	GH38_1						Geisler-Lee J, Geisler M, Coutinho PM, Segerman B, Nishikubo N, Takahashi J, Aspeborg H, Djerbi S, Master E, Andersson-Gunnerås S, Sundberg B, Karpinski S, Teeri TT, Kleczkowski LA, Henrissat B, Mellerowicz EJ ( 2006). Poplar Carbohydrate-Active Enzymes (CAZymes). Gene identification and expression analyses. Plant Physiol 140: 946-962.PMID:16415215
Potri.008G117400	GH38	Glycoside Hydrolase Family 38 protein		eugene3.00081093	GH38_2						Geisler-Lee J, Geisler M, Coutinho PM, Segerman B, Nishikubo N, Takahashi J, Aspeborg H, Djerbi S, Master E, Andersson-Gunnerås S, Sundberg B, Karpinski S, Teeri TT, Kleczkowski LA, Henrissat B, Mellerowicz EJ ( 2006). Poplar Carbohydrate-Active Enzymes (CAZymes). Gene identification and expression analyses. Plant Physiol 140: 946-962.PMID:16415215
Potri.012G106500	GH38	Glycoside Hydrolase Family 38 protein		estExt_fgenesh1_pm_v1.C_LG_XII0395	GH38_3						Geisler-Lee J, Geisler M, Coutinho PM, Segerman B, Nishikubo N, Takahashi J, Aspeborg H, Djerbi S, Master E, Andersson-Gunnerås S, Sundberg B, Karpinski S, Teeri TT, Kleczkowski LA, Henrissat B, Mellerowicz EJ ( 2006). Poplar Carbohydrate-Active Enzymes (CAZymes). Gene identification and expression analyses. Plant Physiol 140: 946-962.PMID:16415215
Potri.007G056300	GH38	Glycoside Hydrolase Family 38 protein		fgenesh1_pm.C_LG_III000224	GH38_4						Geisler-Lee J, Geisler M, Coutinho PM, Segerman B, Nishikubo N, Takahashi J, Aspeborg H, Djerbi S, Master E, Andersson-Gunnerås S, Sundberg B, Karpinski S, Teeri TT, Kleczkowski LA, Henrissat B, Mellerowicz EJ ( 2006). Poplar Carbohydrate-Active Enzymes (CAZymes). Gene identification and expression analyses. Plant Physiol 140: 946-962.PMID:16415215
Potri.014G143600	GH38	Glycoside Hydrolase Family 38 protein		eugene3.00140904	GH38_5						Geisler-Lee J, Geisler M, Coutinho PM, Segerman B, Nishikubo N, Takahashi J, Aspeborg H, Djerbi S, Master E, Andersson-Gunnerås S, Sundberg B, Karpinski S, Teeri TT, Kleczkowski LA, Henrissat B, Mellerowicz EJ ( 2006). Poplar Carbohydrate-Active Enzymes (CAZymes). Gene identification and expression analyses. Plant Physiol 140: 946-962.PMID:16415215
Potri.002G238200	GH38	Glycoside Hydrolase Family 38 protein		estExt_fgenesh1_pg_v1.C_LG_II0258	GH38_6						Geisler-Lee J, Geisler M, Coutinho PM, Segerman B, Nishikubo N, Takahashi J, Aspeborg H, Djerbi S, Master E, Andersson-Gunnerås S, Sundberg B, Karpinski S, Teeri TT, Kleczkowski LA, Henrissat B, Mellerowicz EJ ( 2006). Poplar Carbohydrate-Active Enzymes (CAZymes). Gene identification and expression analyses. Plant Physiol 140: 946-962.PMID:16415215
Potri.001G350400	GH38	Glycoside Hydrolase Family 38 protein		eugene3.00011928	GH38_7						Geisler-Lee J, Geisler M, Coutinho PM, Segerman B, Nishikubo N, Takahashi J, Aspeborg H, Djerbi S, Master E, Andersson-Gunnerås S, Sundberg B, Karpinski S, Teeri TT, Kleczkowski LA, Henrissat B, Mellerowicz EJ ( 2006). Poplar Carbohydrate-Active Enzymes (CAZymes). Gene identification and expression analyses. Plant Physiol 140: 946-962.PMID:16415215
Potri.017G073900	GH38	Glycoside Hydrolase Family 38 protein		eugene3.00170274	GH38_8						Geisler-Lee J, Geisler M, Coutinho PM, Segerman B, Nishikubo N, Takahashi J, Aspeborg H, Djerbi S, Master E, Andersson-Gunnerås S, Sundberg B, Karpinski S, Teeri TT, Kleczkowski LA, Henrissat B, Mellerowicz EJ ( 2006). Poplar Carbohydrate-Active Enzymes (CAZymes). Gene identification and expression analyses. Plant Physiol 140: 946-962.PMID:16415215
Potri.014G143700	GH38	Glycoside Hydrolase Family 38 protein
Potri.005G148800	GH43	Glycoside Hydrolase Family 43 protein		eugene3.00050577	GH43_2						Geisler-Lee J, Geisler M, Coutinho PM, Segerman B, Nishikubo N, Takahashi J, Aspeborg H, Djerbi S, Master E, Andersson-Gunnerås S, Sundberg B, Karpinski S, Teeri TT, Kleczkowski LA, Henrissat B, Mellerowicz EJ ( 2006). Poplar Carbohydrate-Active Enzymes (CAZymes). Gene identification and expression analyses. Plant Physiol 140: 946-962.PMID:16415215
Potri.008G160900	GH47	Glycoside Hydrolase Family 47 protein		estExt_Genewise1_v1.C_LG_VIII2441	GH47_1						Geisler-Lee J, Geisler M, Coutinho PM, Segerman B, Nishikubo N, Takahashi J, Aspeborg H, Djerbi S, Master E, Andersson-Gunnerås S, Sundberg B, Karpinski S, Teeri TT, Kleczkowski LA, Henrissat B, Mellerowicz EJ ( 2006). Poplar Carbohydrate-Active Enzymes (CAZymes). Gene identification and expression analyses. Plant Physiol 140: 946-962.PMID:16415215
Potri.012G076600	GH47	Glycoside Hydrolase Family 47 protein		fgenesh1_pg.C_LG_XII000770	GH47_2b						Geisler-Lee J, Geisler M, Coutinho PM, Segerman B, Nishikubo N, Takahashi J, Aspeborg H, Djerbi S, Master E, Andersson-Gunnerås S, Sundberg B, Karpinski S, Teeri TT, Kleczkowski LA, Henrissat B, Mellerowicz EJ ( 2006). Poplar Carbohydrate-Active Enzymes (CAZymes). Gene identification and expression analyses. Plant Physiol 140: 946-962.PMID:16415215
Potri.008G007500	GH47	Glycoside Hydrolase Family 47 protein		grail3.0090004302	GH47_3						Geisler-Lee J, Geisler M, Coutinho PM, Segerman B, Nishikubo N, Takahashi J, Aspeborg H, Djerbi S, Master E, Andersson-Gunnerås S, Sundberg B, Karpinski S, Teeri TT, Kleczkowski LA, Henrissat B, Mellerowicz EJ ( 2006). Poplar Carbohydrate-Active Enzymes (CAZymes). Gene identification and expression analyses. Plant Physiol 140: 946-962.PMID:16415215
Potri.015G071400	GH47	Glycoside Hydrolase Family 47 protein		eugene3.00150506	GH47_4						Geisler-Lee J, Geisler M, Coutinho PM, Segerman B, Nishikubo N, Takahashi J, Aspeborg H, Djerbi S, Master E, Andersson-Gunnerås S, Sundberg B, Karpinski S, Teeri TT, Kleczkowski LA, Henrissat B, Mellerowicz EJ ( 2006). Poplar Carbohydrate-Active Enzymes (CAZymes). Gene identification and expression analyses. Plant Physiol 140: 946-962.PMID:16415215
Potri.018G141100	GH47	Glycoside Hydrolase Family 47 protein		eugene3.00181241	GH47_5						Geisler-Lee J, Geisler M, Coutinho PM, Segerman B, Nishikubo N, Takahashi J, Aspeborg H, Djerbi S, Master E, Andersson-Gunnerås S, Sundberg B, Karpinski S, Teeri TT, Kleczkowski LA, Henrissat B, Mellerowicz EJ ( 2006). Poplar Carbohydrate-Active Enzymes (CAZymes). Gene identification and expression analyses. Plant Physiol 140: 946-962.PMID:16415215
Potri.004G132300	GH47	Glycoside Hydrolase Family 47 protein		estExt_fgenesh1_pg_v1.C_LG_IV0995	GH47_6						Geisler-Lee J, Geisler M, Coutinho PM, Segerman B, Nishikubo N, Takahashi J, Aspeborg H, Djerbi S, Master E, Andersson-Gunnerås S, Sundberg B, Karpinski S, Teeri TT, Kleczkowski LA, Henrissat B, Mellerowicz EJ ( 2006). Poplar Carbohydrate-Active Enzymes (CAZymes). Gene identification and expression analyses. Plant Physiol 140: 946-962.PMID:16415215
Potri.018G038200	GH51	Glycoside Hydrolase Family 51 protein	fragment (too short at both ends);	fgenesh1_pg.C_LG_XVIII000312	GH51_1						Geisler-Lee J, Geisler M, Coutinho PM, Segerman B, Nishikubo N, Takahashi J, Aspeborg H, Djerbi S, Master E, Andersson-Gunnerås S, Sundberg B, Karpinski S, Teeri TT, Kleczkowski LA, Henrissat B, Mellerowicz EJ ( 2006). Poplar Carbohydrate-Active Enzymes (CAZymes). Gene identification and expression analyses. Plant Physiol 140: 946-962.PMID:16415215
Potri.016G025500	GH51	Glycoside Hydrolase Family 51 protein		eugene3.00160203	GH51_2	PtGH51A-1	PttGH51A		PtGH51A-1		Geisler-Lee J, Geisler M, Coutinho PM, Segerman B, Nishikubo N, Takahashi J, Aspeborg H, Djerbi S, Master E, Andersson-Gunnerås S, Sundberg B, Karpinski S, Teeri TT, Kleczkowski LA, Henrissat B, Mellerowicz EJ ( 2006). Poplar Carbohydrate-Active Enzymes (CAZymes). Gene identification and expression analyses. Plant Physiol 140: 946-962.PMID:16415215	Aspeborg H, Schrader, J, Coutinho, PM, Stam, M, Kallas, A, Kjerbi, S, Nilsson, P, Denman, S, Amini, B, Sterky, F, Master, E, Sandberg, S, Mellerowicz, E, Sundberg, B, Henrissat, B and Teeri, TT (2005). Carbohydrate-active enzymes involved in the secondary in the secondary cell wall biogenesis in hybrid aspen. Plant Physiol 137: 983-997.PMID:15734915
Potri.006G027700	GH51	Glycoside Hydrolase Family 51 protein		estExt_Genewise1_v1.C_LG_VI1358	GH51_3	PtGH51A-2			PtGH51A-2		Geisler-Lee J, Geisler M, Coutinho PM, Segerman B, Nishikubo N, Takahashi J, Aspeborg H, Djerbi S, Master E, Andersson-Gunnerås S, Sundberg B, Karpinski S, Teeri TT, Kleczkowski LA, Henrissat B, Mellerowicz EJ ( 2006). Poplar Carbohydrate-Active Enzymes (CAZymes). Gene identification and expression analyses. Plant Physiol 140: 946-962.PMID:16415215
Potri.016G025700	GH51	Glycoside Hydrolase Family 51 protein	fragment (too short at both ends);
Potri.006G029900	GH51	Glycoside Hydrolase Family 51 protein
Potri.016G026600	GH51	Glycoside Hydrolase Family 51 protein
Potri.010G059000	GH63	Glycoside Hydrolase Family 63 protein		estExt_fgenesh1_pg_v1.C_LG_X0469	GH63_3						Geisler-Lee J, Geisler M, Coutinho PM, Segerman B, Nishikubo N, Takahashi J, Aspeborg H, Djerbi S, Master E, Andersson-Gunnerås S, Sundberg B, Karpinski S, Teeri TT, Kleczkowski LA, Henrissat B, Mellerowicz EJ ( 2006). Poplar Carbohydrate-Active Enzymes (CAZymes). Gene identification and expression analyses. Plant Physiol 140: 946-962.PMID:16415215
Potri.007G081400	GH77	Glycoside Hydrolase Family 77 protein		estExt_Genewise1_v1.C_LG_VII2142	GH77_1						Geisler-Lee J, Geisler M, Coutinho PM, Segerman B, Nishikubo N, Takahashi J, Aspeborg H, Djerbi S, Master E, Andersson-Gunnerås S, Sundberg B, Karpinski S, Teeri TT, Kleczkowski LA, Henrissat B, Mellerowicz EJ ( 2006). Poplar Carbohydrate-Active Enzymes (CAZymes). Gene identification and expression analyses. Plant Physiol 140: 946-962.PMID:16415215
Potri.006G031700	CBM20-CBM20-GH77	Carbohydrate-Binding Module Family 20 / Glycoside Hydrolase Family 77 protein		estExt_fgenesh1_pg_v1.C_LG_VI1729	GH77_2						Geisler-Lee J, Geisler M, Coutinho PM, Segerman B, Nishikubo N, Takahashi J, Aspeborg H, Djerbi S, Master E, Andersson-Gunnerås S, Sundberg B, Karpinski S, Teeri TT, Kleczkowski LA, Henrissat B, Mellerowicz EJ ( 2006). Poplar Carbohydrate-Active Enzymes (CAZymes). Gene identification and expression analyses. Plant Physiol 140: 946-962.PMID:16415215
Potri.016G028900	CBM20-CBM20-GH77	Carbohydrate-Binding Module Family 20 / Glycoside Hydrolase Family 77 protein		eugene3.00160225	GH77_3						Geisler-Lee J, Geisler M, Coutinho PM, Segerman B, Nishikubo N, Takahashi J, Aspeborg H, Djerbi S, Master E, Andersson-Gunnerås S, Sundberg B, Karpinski S, Teeri TT, Kleczkowski LA, Henrissat B, Mellerowicz EJ ( 2006). Poplar Carbohydrate-Active Enzymes (CAZymes). Gene identification and expression analyses. Plant Physiol 140: 946-962.PMID:16415215
Potri.018G024200	GH79	Glycoside Hydrolase Family 79 protein		fgenesh1_pg.C_LG_XVIII000451	GH79_1a						Geisler-Lee J, Geisler M, Coutinho PM, Segerman B, Nishikubo N, Takahashi J, Aspeborg H, Djerbi S, Master E, Andersson-Gunnerås S, Sundberg B, Karpinski S, Teeri TT, Kleczkowski LA, Henrissat B, Mellerowicz EJ ( 2006). Poplar Carbohydrate-Active Enzymes (CAZymes). Gene identification and expression analyses. Plant Physiol 140: 946-962.PMID:16415215
Potri.006G257500	GH79	Glycoside Hydrolase Family 79 protein	fragment (too short at both ends);	fgenesh1_pg.C_LG_VI001877	GH79_2						Geisler-Lee J, Geisler M, Coutinho PM, Segerman B, Nishikubo N, Takahashi J, Aspeborg H, Djerbi S, Master E, Andersson-Gunnerås S, Sundberg B, Karpinski S, Teeri TT, Kleczkowski LA, Henrissat B, Mellerowicz EJ ( 2006). Poplar Carbohydrate-Active Enzymes (CAZymes). Gene identification and expression analyses. Plant Physiol 140: 946-962.PMID:16415215
Potri.010G160800	GH79	Glycoside Hydrolase Family 79 protein		eugene3.00101513	GH79_3						Geisler-Lee J, Geisler M, Coutinho PM, Segerman B, Nishikubo N, Takahashi J, Aspeborg H, Djerbi S, Master E, Andersson-Gunnerås S, Sundberg B, Karpinski S, Teeri TT, Kleczkowski LA, Henrissat B, Mellerowicz EJ ( 2006). Poplar Carbohydrate-Active Enzymes (CAZymes). Gene identification and expression analyses. Plant Physiol 140: 946-962.PMID:16415215
Potri.006G062200	GH79	Glycoside Hydrolase Family 79 protein		eugene3.01520059	GH79_4						Geisler-Lee J, Geisler M, Coutinho PM, Segerman B, Nishikubo N, Takahashi J, Aspeborg H, Djerbi S, Master E, Andersson-Gunnerås S, Sundberg B, Karpinski S, Teeri TT, Kleczkowski LA, Henrissat B, Mellerowicz EJ ( 2006). Poplar Carbohydrate-Active Enzymes (CAZymes). Gene identification and expression analyses. Plant Physiol 140: 946-962.PMID:16415215
Potri.018G121500	GH79	Glycoside Hydrolase Family 79 protein		eugene3.00181084	GH79_5						Geisler-Lee J, Geisler M, Coutinho PM, Segerman B, Nishikubo N, Takahashi J, Aspeborg H, Djerbi S, Master E, Andersson-Gunnerås S, Sundberg B, Karpinski S, Teeri TT, Kleczkowski LA, Henrissat B, Mellerowicz EJ ( 2006). Poplar Carbohydrate-Active Enzymes (CAZymes). Gene identification and expression analyses. Plant Physiol 140: 946-962.PMID:16415215
Potri.015G049100	GH79	Glycoside Hydrolase Family 79 protein		fgenesh1_pm.C_LG_XV000068	GH79_6						Geisler-Lee J, Geisler M, Coutinho PM, Segerman B, Nishikubo N, Takahashi J, Aspeborg H, Djerbi S, Master E, Andersson-Gunnerås S, Sundberg B, Karpinski S, Teeri TT, Kleczkowski LA, Henrissat B, Mellerowicz EJ ( 2006). Poplar Carbohydrate-Active Enzymes (CAZymes). Gene identification and expression analyses. Plant Physiol 140: 946-962.PMID:16415215
Potri.004G105300	GH81	Glycoside Hydrolase Family 81 protein		eugene3.00040880	GH81_1						Geisler-Lee J, Geisler M, Coutinho PM, Segerman B, Nishikubo N, Takahashi J, Aspeborg H, Djerbi S, Master E, Andersson-Gunnerås S, Sundberg B, Karpinski S, Teeri TT, Kleczkowski LA, Henrissat B, Mellerowicz EJ ( 2006). Poplar Carbohydrate-Active Enzymes (CAZymes). Gene identification and expression analyses. Plant Physiol 140: 946-962.PMID:16415215
Potri.008G072900	GH85	Glycoside Hydrolase Family 85 protein
Potri.010G184300	GH85	Glycoside Hydrolase Family 85 protein
Potri.010G184200	GH85	Glycoside Hydrolase Family 85 protein
Potri.008G073000	GH85	Glycoside Hydrolase Family 85 protein
Potri.012G075900	GH89	Glycoside Hydrolase Family 89 protein		fgenesh1_pm.C_LG_XII000280	GH89_1						Geisler-Lee J, Geisler M, Coutinho PM, Segerman B, Nishikubo N, Takahashi J, Aspeborg H, Djerbi S, Master E, Andersson-Gunnerås S, Sundberg B, Karpinski S, Teeri TT, Kleczkowski LA, Henrissat B, Mellerowicz EJ ( 2006). Poplar Carbohydrate-Active Enzymes (CAZymes). Gene identification and expression analyses. Plant Physiol 140: 946-962.PMID:16415215
Potri.009G058100	GH89	Glycoside Hydrolase Family 89 protein		fgenesh1_pg.C_LG_IX001005	GH89_2						Geisler-Lee J, Geisler M, Coutinho PM, Segerman B, Nishikubo N, Takahashi J, Aspeborg H, Djerbi S, Master E, Andersson-Gunnerås S, Sundberg B, Karpinski S, Teeri TT, Kleczkowski LA, Henrissat B, Mellerowicz EJ ( 2006). Poplar Carbohydrate-Active Enzymes (CAZymes). Gene identification and expression analyses. Plant Physiol 140: 946-962.PMID:16415215
Potri.015G070800	GH89	Glycoside Hydrolase Family 89 protein
Potri.001G298900	GH95	Glycoside Hydrolase Family 95 protein		eugene3.00012401	GH95_1				PtFUC95-A		Geisler-Lee J, Geisler M, Coutinho PM, Segerman B, Nishikubo N, Takahashi J, Aspeborg H, Djerbi S, Master E, Andersson-Gunnerås S, Sundberg B, Karpinski S, Teeri TT, Kleczkowski LA, Henrissat B, Mellerowicz EJ ( 2006). Poplar Carbohydrate-Active Enzymes (CAZymes). Gene identification and expression analyses. Plant Physiol 140: 946-962.PMID:16415215	This paper; Fig. S1
Potri.001G299000	GH95	Glycoside Hydrolase Family 95 protein		estExt_Genewise1_v1.C_LG_I3973	GH95_2				PtFUC95-B		Geisler-Lee J, Geisler M, Coutinho PM, Segerman B, Nishikubo N, Takahashi J, Aspeborg H, Djerbi S, Master E, Andersson-Gunnerås S, Sundberg B, Karpinski S, Teeri TT, Kleczkowski LA, Henrissat B, Mellerowicz EJ ( 2006). Poplar Carbohydrate-Active Enzymes (CAZymes). Gene identification and expression analyses. Plant Physiol 140: 946-962.PMID:16415215	This paper; Fig. S1
Potri.009G093500	GH95	Glycoside Hydrolase Family 95 protein		fgenesh1_pg.C_LG_IX000697	GH95_3				PtFUC95-C		Geisler-Lee J, Geisler M, Coutinho PM, Segerman B, Nishikubo N, Takahashi J, Aspeborg H, Djerbi S, Master E, Andersson-Gunnerås S, Sundberg B, Karpinski S, Teeri TT, Kleczkowski LA, Henrissat B, Mellerowicz EJ ( 2006). Poplar Carbohydrate-Active Enzymes (CAZymes). Gene identification and expression analyses. Plant Physiol 140: 946-962.PMID:16415215	This paper; Fig. S1
Potri.009G093900	GH95	Glycoside Hydrolase Family 95 protein		eugene3.00090721	GH95_4				PtFUC95-D		Geisler-Lee J, Geisler M, Coutinho PM, Segerman B, Nishikubo N, Takahashi J, Aspeborg H, Djerbi S, Master E, Andersson-Gunnerås S, Sundberg B, Karpinski S, Teeri TT, Kleczkowski LA, Henrissat B, Mellerowicz EJ ( 2006). Poplar Carbohydrate-Active Enzymes (CAZymes). Gene identification and expression analyses. Plant Physiol 140: 946-962.PMID:16415215	This paper; Fig. S1
Potri.013G006600	GH100	Glycoside Hydrolase Family 100 protein		eugene3.00130058	GH100_1	PtNINV1			PtNINV1		Geisler-Lee J, Geisler M, Coutinho PM, Segerman B, Nishikubo N, Takahashi J, Aspeborg H, Djerbi S, Master E, Andersson-Gunnerås S, Sundberg B, Karpinski S, Teeri TT, Kleczkowski LA, Henrissat B, Mellerowicz EJ ( 2006). Poplar Carbohydrate-Active Enzymes (CAZymes). Gene identification and expression analyses. Plant Physiol 140: 946-962.PMID:16415215
Potri.005G010800	GH100	Glycoside Hydrolase Family 100 protein		eugene3.01310095	GH100_2	PtNINV2			PtNINV2		Geisler-Lee J, Geisler M, Coutinho PM, Segerman B, Nishikubo N, Takahashi J, Aspeborg H, Djerbi S, Master E, Andersson-Gunnerås S, Sundberg B, Karpinski S, Teeri TT, Kleczkowski LA, Henrissat B, Mellerowicz EJ ( 2006). Poplar Carbohydrate-Active Enzymes (CAZymes). Gene identification and expression analyses. Plant Physiol 140: 946-962.PMID:16415215
Potri.008G101500	GH100	Glycoside Hydrolase Family 100 protein		estExt_Genewise1_v1.C_LG_VIII2120	GH100_3	PtNINV3			PtNINV3		Geisler-Lee J, Geisler M, Coutinho PM, Segerman B, Nishikubo N, Takahashi J, Aspeborg H, Djerbi S, Master E, Andersson-Gunnerås S, Sundberg B, Karpinski S, Teeri TT, Kleczkowski LA, Henrissat B, Mellerowicz EJ ( 2006). Poplar Carbohydrate-Active Enzymes (CAZymes). Gene identification and expression analyses. Plant Physiol 140: 946-962.PMID:16415215
Potri.004G186500	GH100	Glycoside Hydrolase Family 100 protein		fgenesh1_pg.C_scaffold_66000014	GH100_4	PtNINV4			PtNINV4		Geisler-Lee J, Geisler M, Coutinho PM, Segerman B, Nishikubo N, Takahashi J, Aspeborg H, Djerbi S, Master E, Andersson-Gunnerås S, Sundberg B, Karpinski S, Teeri TT, Kleczkowski LA, Henrissat B, Mellerowicz EJ ( 2006). Poplar Carbohydrate-Active Enzymes (CAZymes). Gene identification and expression analyses. Plant Physiol 140: 946-962.PMID:16415215
Potri.010G236100	GH100	Glycoside Hydrolase Family 100 protein		estExt_fgenesh1_pg_v1.C_LG_X2296	GH100_5	PtNINV5			PtNINV5		Geisler-Lee J, Geisler M, Coutinho PM, Segerman B, Nishikubo N, Takahashi J, Aspeborg H, Djerbi S, Master E, Andersson-Gunnerås S, Sundberg B, Karpinski S, Teeri TT, Kleczkowski LA, Henrissat B, Mellerowicz EJ ( 2006). Poplar Carbohydrate-Active Enzymes (CAZymes). Gene identification and expression analyses. Plant Physiol 140: 946-962.PMID:16415215
Potri.008G024100	GH100	Glycoside Hydrolase Family 100 protein		eugene3.00080213	GH100_6	PtNINV6			PtNINV6		Geisler-Lee J, Geisler M, Coutinho PM, Segerman B, Nishikubo N, Takahashi J, Aspeborg H, Djerbi S, Master E, Andersson-Gunnerås S, Sundberg B, Karpinski S, Teeri TT, Kleczkowski LA, Henrissat B, Mellerowicz EJ ( 2006). Poplar Carbohydrate-Active Enzymes (CAZymes). Gene identification and expression analyses. Plant Physiol 140: 946-962.PMID:16415215
Potri.009G129000	GH100	Glycoside Hydrolase Family 100 protein		fgenesh1_pm.C_LG_IX000172	GH100_7	PtNINV7			PtNINV7		Geisler-Lee J, Geisler M, Coutinho PM, Segerman B, Nishikubo N, Takahashi J, Aspeborg H, Djerbi S, Master E, Andersson-Gunnerås S, Sundberg B, Karpinski S, Teeri TT, Kleczkowski LA, Henrissat B, Mellerowicz EJ ( 2006). Poplar Carbohydrate-Active Enzymes (CAZymes). Gene identification and expression analyses. Plant Physiol 140: 946-962.PMID:16415215
Potri.013G110800	GH100	Glycoside Hydrolase Family 100 protein		fgenesh1_pm.C_scaffold_41000031	GH100_8	PtNINV8			PtNINV8		Geisler-Lee J, Geisler M, Coutinho PM, Segerman B, Nishikubo N, Takahashi J, Aspeborg H, Djerbi S, Master E, Andersson-Gunnerås S, Sundberg B, Karpinski S, Teeri TT, Kleczkowski LA, Henrissat B, Mellerowicz EJ ( 2006). Poplar Carbohydrate-Active Enzymes (CAZymes). Gene identification and expression analyses. Plant Physiol 140: 946-962.PMID:16415215
Potri.005G239400	GH100	Glycoside Hydrolase Family 100 protein		estExt_fgenesh1_pm_v1.C_LG_V0553	GH100_9	PtNINV9			PtNINV9		Geisler-Lee J, Geisler M, Coutinho PM, Segerman B, Nishikubo N, Takahashi J, Aspeborg H, Djerbi S, Master E, Andersson-Gunnerås S, Sundberg B, Karpinski S, Teeri TT, Kleczkowski LA, Henrissat B, Mellerowicz EJ ( 2006). Poplar Carbohydrate-Active Enzymes (CAZymes). Gene identification and expression analyses. Plant Physiol 140: 946-962.PMID:16415215
Potri.019G082000	GH100	Glycoside Hydrolase Family 100 protein		eugene3.00190739	GH100_10	PtNINV10			PtNINV10		Geisler-Lee J, Geisler M, Coutinho PM, Segerman B, Nishikubo N, Takahashi J, Aspeborg H, Djerbi S, Master E, Andersson-Gunnerås S, Sundberg B, Karpinski S, Teeri TT, Kleczkowski LA, Henrissat B, Mellerowicz EJ ( 2006). Poplar Carbohydrate-Active Enzymes (CAZymes). Gene identification and expression analyses. Plant Physiol 140: 946-962.PMID:16415215
Potri.004G167500	GH100	Glycoside Hydrolase Family 100 protein		fgenesh1_pm.C_LG_IV000375	GH100_11	PtNINV11			PtNINV11		Geisler-Lee J, Geisler M, Coutinho PM, Segerman B, Nishikubo N, Takahashi J, Aspeborg H, Djerbi S, Master E, Andersson-Gunnerås S, Sundberg B, Karpinski S, Teeri TT, Kleczkowski LA, Henrissat B, Mellerowicz EJ ( 2006). Poplar Carbohydrate-Active Enzymes (CAZymes). Gene identification and expression analyses. Plant Physiol 140: 946-962.PMID:16415215
Potri.002G173600	GH100	Glycoside Hydrolase Family 100 protein		fgenesh1_pg.C_LG_II001608	GH100_12	PtNINV12			PtNINV12		Geisler-Lee J, Geisler M, Coutinho PM, Segerman B, Nishikubo N, Takahashi J, Aspeborg H, Djerbi S, Master E, Andersson-Gunnerås S, Sundberg B, Karpinski S, Teeri TT, Kleczkowski LA, Henrissat B, Mellerowicz EJ ( 2006). Poplar Carbohydrate-Active Enzymes (CAZymes). Gene identification and expression analyses. Plant Physiol 140: 946-962.PMID:16415215
Potri.017G052800	GH100	Glycoside Hydrolase Family 100 protein		eugene3.00170140	GH100_13	PtNINV13			PtNINV13		Geisler-Lee J, Geisler M, Coutinho PM, Segerman B, Nishikubo N, Takahashi J, Aspeborg H, Djerbi S, Master E, Andersson-Gunnerås S, Sundberg B, Karpinski S, Teeri TT, Kleczkowski LA, Henrissat B, Mellerowicz EJ ( 2006). Poplar Carbohydrate-Active Enzymes (CAZymes). Gene identification and expression analyses. Plant Physiol 140: 946-962.PMID:16415215
Potri.014G100500	GH100	Glycoside Hydrolase Family 100 protein		eugene3.00140457	GH100_15	PtNINV15			PtNINV15		Geisler-Lee J, Geisler M, Coutinho PM, Segerman B, Nishikubo N, Takahashi J, Aspeborg H, Djerbi S, Master E, Andersson-Gunnerås S, Sundberg B, Karpinski S, Teeri TT, Kleczkowski LA, Henrissat B, Mellerowicz EJ ( 2006). Poplar Carbohydrate-Active Enzymes (CAZymes). Gene identification and expression analyses. Plant Physiol 140: 946-962.PMID:16415215
Potri.014G188100	GH100	Glycoside Hydrolase Family 100 protein		eugene3.03760003	GH100_17	PtNINV17			PtNINV17		Geisler-Lee J, Geisler M, Coutinho PM, Segerman B, Nishikubo N, Takahashi J, Aspeborg H, Djerbi S, Master E, Andersson-Gunnerås S, Sundberg B, Karpinski S, Teeri TT, Kleczkowski LA, Henrissat B, Mellerowicz EJ ( 2006). Poplar Carbohydrate-Active Enzymes (CAZymes). Gene identification and expression analyses. Plant Physiol 140: 946-962.PMID:16415215
Potri.014G188200	GH100	Glycoside Hydrolase Family 100 protein		eugene3.00141336	GH100_18	PtNINV18			PtNINV18		Geisler-Lee J, Geisler M, Coutinho PM, Segerman B, Nishikubo N, Takahashi J, Aspeborg H, Djerbi S, Master E, Andersson-Gunnerås S, Sundberg B, Karpinski S, Teeri TT, Kleczkowski LA, Henrissat B, Mellerowicz EJ ( 2006). Poplar Carbohydrate-Active Enzymes (CAZymes). Gene identification and expression analyses. Plant Physiol 140: 946-962.PMID:16415215
Potri.019G072800	GH116	Glycoside Hydrolase Family 116 protein
Potri.004G227200	GH116	Glycoside Hydrolase Family 116 protein
Potri.003G178000	GH116	Glycoside Hydrolase Family 116 protein
Potri.003G003400	GH116	Glycoside Hydrolase Family 116 protein
Potri.T163400	GH116	Glycoside Hydrolase Family 116 protein	splicing problem;
Potri.001G018200	GH146	Glycoside Hydrolase Family 146 protein
Potri.003G206000	GH146	Glycoside Hydrolase Family 146 protein
Potri.T087500	GH146	Glycoside Hydrolase Family 146 protein
Potri.001G102400	GH152	Glycoside Hydrolase Family 152 protein
Potri.001G107600	GH152	Glycoside Hydrolase Family 152 protein
Potri.001G210400	GH152	Glycoside Hydrolase Family 152 protein
Potri.001G220900	GH152	Glycoside Hydrolase Family 152 protein
Potri.001G221100	GH152	Glycoside Hydrolase Family 152 protein
Potri.001G221200	GH152	Glycoside Hydrolase Family 152 protein
Potri.001G221400	GH152	Glycoside Hydrolase Family 152 protein
Potri.001G221500	GH152	Glycoside Hydrolase Family 152 protein
Potri.001G221700	GH152	Glycoside Hydrolase Family 152 protein
Potri.001G221800	GH152	Glycoside Hydrolase Family 152 protein
Potri.001G221900	GH152	Glycoside Hydrolase Family 152 protein
Potri.001G222100	GH152	Glycoside Hydrolase Family 152 protein
Potri.001G237600	GH152	Glycoside Hydrolase Family 152 protein
Potri.002G020400	GH152	Glycoside Hydrolase Family 152 protein
Potri.002G020500	GH152	Glycoside Hydrolase Family 152 protein
Potri.002G087100	GH152	Glycoside Hydrolase Family 152 protein
Potri.003G020100	GH152	Glycoside Hydrolase Family 152 protein
Potri.004G014400	GH152	Glycoside Hydrolase Family 152 protein
Potri.004G014700	GH152	Glycoside Hydrolase Family 152 protein
Potri.004G173200	GH152	Glycoside Hydrolase Family 152 protein
Potri.005G112600	GH152	Glycoside Hydrolase Family 152 protein
Potri.005G112700	GH152	Glycoside Hydrolase Family 152 protein
Potri.005G173900	GH152	Glycoside Hydrolase Family 152 protein
Potri.005G240900	GH152	Glycoside Hydrolase Family 152 protein
Potri.005G241000	GH152	Glycoside Hydrolase Family 152 protein
Potri.006G088100	GH152	Glycoside Hydrolase Family 152 protein
Potri.009G028800	GH152	Glycoside Hydrolase Family 152 protein
Potri.009G132200	GH152	Glycoside Hydrolase Family 152 protein
Potri.009G132500	GH152	Glycoside Hydrolase Family 152 protein
Potri.010G200800	GH152	Glycoside Hydrolase Family 152 protein
Potri.011G003900	GH152	Glycoside Hydrolase Family 152 protein
Potri.012G004800	GH152	Glycoside Hydrolase Family 152 protein
Potri.012G047800	GH152	Glycoside Hydrolase Family 152 protein
Potri.014G040700	GH152	Glycoside Hydrolase Family 152 protein
Potri.015G000800	GH152	Glycoside Hydrolase Family 152 protein
Potri.015G039200	GH152	Glycoside Hydrolase Family 152 protein
Potri.017G075500	GH152	Glycoside Hydrolase Family 152 protein
Potri.T091200	GH152	Glycoside Hydrolase Family 152 protein
Potri.T091300	GH152	Glycoside Hydrolase Family 152 protein	fragment (too short at C-term);
Potri.T091600	GH152	Glycoside Hydrolase Family 152 protein
* Geisler-Lee J, Geisler M, Coutinho PM, Segerman B, Nishikubo N, Takahashi J, Aspeborg H, Djerbi S, Master E, Andersson-Gunnerås S, Sundberg B, Karpinski S, Teeri TT, Kleczkowski LA, Henrissat B & Mellerowicz EJ ( 2006). Poplar Carbohydrate-Active Enzymes (CAZymes). Gene identification and expression analyses. Plant Physiol 140: 946-962.; PMID:16415215
** Two genes Xyn10A and Xyn10H are incorrectly merged to one gene model in V 3.0, as explained by Derba-Maceluch et al. (Derba-Maceluch, M., Awano, T., Takahashi, J., Lucenius, J., Ratke, C., Kontro, I., Busse-Wicher, M., Kosik, O., Tanaka, R., Winzéll, A., Kallas, Å., Leśniewska, J., Berthold, F., Immerzeel, P., Teeri, T. T., Ezcurra, I., Dupree, P., Serimaa, R. and Mellerowicz, E. J. (2015), Su…

## Sheet: Tab S2-GT
Table S2. List of all annotated glycosyl transferases (GTs) in P. trichocarpa genome v 3.0.
V3_Protein Id	Description	Defline	Comments to model	V1- Gene model	V1-CAZy_ID*	P. trichocarpa name	Other poplar published names	cDNA accession No./ Uniprot Ids	Prefered name	Note	Reference 1	Reference 2	Reference 3	Reference 4	Reference 5	Reference 6	Reference 7	Reference 8
Potri.017G032300	GT1	Glycosyltransferase Family 1 protein	fragment (too short at N-term);	fgenesh1_pg.C_scaffold_696000002	GT1_1						Geisler-Lee J, Geisler M, Coutinho PM, Segerman B, Nishikubo N, Takahashi J, Aspeborg H, Djerbi S, Master E, Andersson-Gunnerås S, Sundberg B, Karpinski S, Teeri TT, Kleczkowski LA, Henrissat B, Mellerowicz EJ ( 2006). Poplar Carbohydrate-Active Enzymes (CAZymes). Gene identification and expression analyses. Plant Physiol 140: 946-962.PMID:16415215
Potri.014G146000	GT1	Glycosyltransferase Family 1 protein		eugene3.00140929	GT1_2						Geisler-Lee J, Geisler M, Coutinho PM, Segerman B, Nishikubo N, Takahashi J, Aspeborg H, Djerbi S, Master E, Andersson-Gunnerås S, Sundberg B, Karpinski S, Teeri TT, Kleczkowski LA, Henrissat B, Mellerowicz EJ ( 2006). Poplar Carbohydrate-Active Enzymes (CAZymes). Gene identification and expression analyses. Plant Physiol 140: 946-962.PMID:16415215
Potri.006G023200	GT1	Glycosyltransferase Family 1 protein	splicing problem;	eugene3.00060218	GT1_6						Geisler-Lee J, Geisler M, Coutinho PM, Segerman B, Nishikubo N, Takahashi J, Aspeborg H, Djerbi S, Master E, Andersson-Gunnerås S, Sundberg B, Karpinski S, Teeri TT, Kleczkowski LA, Henrissat B, Mellerowicz EJ ( 2006). Poplar Carbohydrate-Active Enzymes (CAZymes). Gene identification and expression analyses. Plant Physiol 140: 946-962.PMID:16415215
Potri.005G008100	GT1	Glycosyltransferase Family 1 protein		eugene3.03160007	GT1_7						Geisler-Lee J, Geisler M, Coutinho PM, Segerman B, Nishikubo N, Takahashi J, Aspeborg H, Djerbi S, Master E, Andersson-Gunnerås S, Sundberg B, Karpinski S, Teeri TT, Kleczkowski LA, Henrissat B, Mellerowicz EJ ( 2006). Poplar Carbohydrate-Active Enzymes (CAZymes). Gene identification and expression analyses. Plant Physiol 140: 946-962.PMID:16415215
Potri.001G303500	GT1	Glycosyltransferase Family 1 protein		eugene3.06800002	GT1_8						Geisler-Lee J, Geisler M, Coutinho PM, Segerman B, Nishikubo N, Takahashi J, Aspeborg H, Djerbi S, Master E, Andersson-Gunnerås S, Sundberg B, Karpinski S, Teeri TT, Kleczkowski LA, Henrissat B, Mellerowicz EJ ( 2006). Poplar Carbohydrate-Active Enzymes (CAZymes). Gene identification and expression analyses. Plant Physiol 140: 946-962.PMID:16415215
Potri.017G051900	GT1	Glycosyltransferase Family 1 protein	fragment (too short at C-term);	grail3.0078004801	GT1_9						Geisler-Lee J, Geisler M, Coutinho PM, Segerman B, Nishikubo N, Takahashi J, Aspeborg H, Djerbi S, Master E, Andersson-Gunnerås S, Sundberg B, Karpinski S, Teeri TT, Kleczkowski LA, Henrissat B, Mellerowicz EJ ( 2006). Poplar Carbohydrate-Active Enzymes (CAZymes). Gene identification and expression analyses. Plant Physiol 140: 946-962.PMID:16415215
Potri.013G123200	GT1	Glycosyltransferase Family 1 protein	fragment (too short at both ends);	eugene3.01420096	GT1_10						Geisler-Lee J, Geisler M, Coutinho PM, Segerman B, Nishikubo N, Takahashi J, Aspeborg H, Djerbi S, Master E, Andersson-Gunnerås S, Sundberg B, Karpinski S, Teeri TT, Kleczkowski LA, Henrissat B, Mellerowicz EJ ( 2006). Poplar Carbohydrate-Active Enzymes (CAZymes). Gene identification and expression analyses. Plant Physiol 140: 946-962.PMID:16415215
Potri.003G027900	GT1	Glycosyltransferase Family 1 protein	splicing problem;	fgenesh1_pg.C_LG_III000159	GT1_11						Geisler-Lee J, Geisler M, Coutinho PM, Segerman B, Nishikubo N, Takahashi J, Aspeborg H, Djerbi S, Master E, Andersson-Gunnerås S, Sundberg B, Karpinski S, Teeri TT, Kleczkowski LA, Henrissat B, Mellerowicz EJ ( 2006). Poplar Carbohydrate-Active Enzymes (CAZymes). Gene identification and expression analyses. Plant Physiol 140: 946-962.PMID:16415215
Potri.016G022400	GT1	Glycosyltransferase Family 1 protein		fgenesh1_pg.C_scaffold_14519000001	GT1_12						Geisler-Lee J, Geisler M, Coutinho PM, Segerman B, Nishikubo N, Takahashi J, Aspeborg H, Djerbi S, Master E, Andersson-Gunnerås S, Sundberg B, Karpinski S, Teeri TT, Kleczkowski LA, Henrissat B, Mellerowicz EJ ( 2006). Poplar Carbohydrate-Active Enzymes (CAZymes). Gene identification and expression analyses. Plant Physiol 140: 946-962.PMID:16415215
Potri.004G069700	GT1	Glycosyltransferase Family 1 protein	fragment (too short at N-term);	eugene3.04940003	GT1_14						Geisler-Lee J, Geisler M, Coutinho PM, Segerman B, Nishikubo N, Takahashi J, Aspeborg H, Djerbi S, Master E, Andersson-Gunnerås S, Sundberg B, Karpinski S, Teeri TT, Kleczkowski LA, Henrissat B, Mellerowicz EJ ( 2006). Poplar Carbohydrate-Active Enzymes (CAZymes). Gene identification and expression analyses. Plant Physiol 140: 946-962.PMID:16415215
Potri.006G023000	GT1	Glycosyltransferase Family 1 protein	fragment (too short at N-term);	eugene3.108080001	GT1_18						Geisler-Lee J, Geisler M, Coutinho PM, Segerman B, Nishikubo N, Takahashi J, Aspeborg H, Djerbi S, Master E, Andersson-Gunnerås S, Sundberg B, Karpinski S, Teeri TT, Kleczkowski LA, Henrissat B, Mellerowicz EJ ( 2006). Poplar Carbohydrate-Active Enzymes (CAZymes). Gene identification and expression analyses. Plant Physiol 140: 946-962.PMID:16415215
Potri.017G077500	GT1	Glycosyltransferase Family 1 protein		fgenesh1_pg.C_scaffold_531000001	GT1_19						Geisler-Lee J, Geisler M, Coutinho PM, Segerman B, Nishikubo N, Takahashi J, Aspeborg H, Djerbi S, Master E, Andersson-Gunnerås S, Sundberg B, Karpinski S, Teeri TT, Kleczkowski LA, Henrissat B, Mellerowicz EJ ( 2006). Poplar Carbohydrate-Active Enzymes (CAZymes). Gene identification and expression analyses. Plant Physiol 140: 946-962.PMID:16415215
Potri.017G077400	GT1	Glycosyltransferase Family 1 protein		eugene3.05310002	GT1_22						Geisler-Lee J, Geisler M, Coutinho PM, Segerman B, Nishikubo N, Takahashi J, Aspeborg H, Djerbi S, Master E, Andersson-Gunnerås S, Sundberg B, Karpinski S, Teeri TT, Kleczkowski LA, Henrissat B, Mellerowicz EJ ( 2006). Poplar Carbohydrate-Active Enzymes (CAZymes). Gene identification and expression analyses. Plant Physiol 140: 946-962.PMID:16415215
Potri.013G022800	GT1	Glycosyltransferase Family 1 protein		fgenesh1_pm.C_LG_XIII000078	GT1_23						Geisler-Lee J, Geisler M, Coutinho PM, Segerman B, Nishikubo N, Takahashi J, Aspeborg H, Djerbi S, Master E, Andersson-Gunnerås S, Sundberg B, Karpinski S, Teeri TT, Kleczkowski LA, Henrissat B, Mellerowicz EJ ( 2006). Poplar Carbohydrate-Active Enzymes (CAZymes). Gene identification and expression analyses. Plant Physiol 140: 946-962.PMID:16415215
Potri.006G007100	GT1	Glycosyltransferase Family 1 protein	fragment (too short at N-term);	eugene3.00060080	GT1_27						Geisler-Lee J, Geisler M, Coutinho PM, Segerman B, Nishikubo N, Takahashi J, Aspeborg H, Djerbi S, Master E, Andersson-Gunnerås S, Sundberg B, Karpinski S, Teeri TT, Kleczkowski LA, Henrissat B, Mellerowicz EJ ( 2006). Poplar Carbohydrate-Active Enzymes (CAZymes). Gene identification and expression analyses. Plant Physiol 140: 946-962.PMID:16415215
Potri.016G016200	GT1	Glycosyltransferase Family 1 protein		eugene3.00160108	GT1_28						Geisler-Lee J, Geisler M, Coutinho PM, Segerman B, Nishikubo N, Takahashi J, Aspeborg H, Djerbi S, Master E, Andersson-Gunnerås S, Sundberg B, Karpinski S, Teeri TT, Kleczkowski LA, Henrissat B, Mellerowicz EJ ( 2006). Poplar Carbohydrate-Active Enzymes (CAZymes). Gene identification and expression analyses. Plant Physiol 140: 946-962.PMID:16415215
Potri.017G089000	GT1	Glycosyltransferase Family 1 protein		fgenesh1_pg.C_LG_XVII000452	GT1_29						Geisler-Lee J, Geisler M, Coutinho PM, Segerman B, Nishikubo N, Takahashi J, Aspeborg H, Djerbi S, Master E, Andersson-Gunnerås S, Sundberg B, Karpinski S, Teeri TT, Kleczkowski LA, Henrissat B, Mellerowicz EJ ( 2006). Poplar Carbohydrate-Active Enzymes (CAZymes). Gene identification and expression analyses. Plant Physiol 140: 946-962.PMID:16415215
Potri.005G193100	GT1	Glycosyltransferase Family 1 protein		estExt_Genewise1_v1.C_LG_V0337	GT1_32						Geisler-Lee J, Geisler M, Coutinho PM, Segerman B, Nishikubo N, Takahashi J, Aspeborg H, Djerbi S, Master E, Andersson-Gunnerås S, Sundberg B, Karpinski S, Teeri TT, Kleczkowski LA, Henrissat B, Mellerowicz EJ ( 2006). Poplar Carbohydrate-Active Enzymes (CAZymes). Gene identification and expression analyses. Plant Physiol 140: 946-962.PMID:16415215
Potri.016G016600	GT1	Glycosyltransferase Family 1 protein		eugene3.00160112	GT1_33						Geisler-Lee J, Geisler M, Coutinho PM, Segerman B, Nishikubo N, Takahashi J, Aspeborg H, Djerbi S, Master E, Andersson-Gunnerås S, Sundberg B, Karpinski S, Teeri TT, Kleczkowski LA, Henrissat B, Mellerowicz EJ ( 2006). Poplar Carbohydrate-Active Enzymes (CAZymes). Gene identification and expression analyses. Plant Physiol 140: 946-962.PMID:16415215
Potri.007G030500	GT1	Glycosyltransferase Family 1 protein		eugene3.00071040	GT1_34						Geisler-Lee J, Geisler M, Coutinho PM, Segerman B, Nishikubo N, Takahashi J, Aspeborg H, Djerbi S, Master E, Andersson-Gunnerås S, Sundberg B, Karpinski S, Teeri TT, Kleczkowski LA, Henrissat B, Mellerowicz EJ ( 2006). Poplar Carbohydrate-Active Enzymes (CAZymes). Gene identification and expression analyses. Plant Physiol 140: 946-962.PMID:16415215
Potri.016G124400	GT1	Glycosyltransferase Family 1 protein		eugene3.00161180	GT1_35						Geisler-Lee J, Geisler M, Coutinho PM, Segerman B, Nishikubo N, Takahashi J, Aspeborg H, Djerbi S, Master E, Andersson-Gunnerås S, Sundberg B, Karpinski S, Teeri TT, Kleczkowski LA, Henrissat B, Mellerowicz EJ ( 2006). Poplar Carbohydrate-Active Enzymes (CAZymes). Gene identification and expression analyses. Plant Physiol 140: 946-962.PMID:16415215
Potri.006G022600	GT1	Glycosyltransferase Family 1 protein		eugene3.30690001	GT1_37						Geisler-Lee J, Geisler M, Coutinho PM, Segerman B, Nishikubo N, Takahashi J, Aspeborg H, Djerbi S, Master E, Andersson-Gunnerås S, Sundberg B, Karpinski S, Teeri TT, Kleczkowski LA, Henrissat B, Mellerowicz EJ ( 2006). Poplar Carbohydrate-Active Enzymes (CAZymes). Gene identification and expression analyses. Plant Physiol 140: 946-962.PMID:16415215
Potri.016G022000	GT1	Glycosyltransferase Family 1 protein		fgenesh1_pg.C_scaffold_10648000001	GT1_38						Geisler-Lee J, Geisler M, Coutinho PM, Segerman B, Nishikubo N, Takahashi J, Aspeborg H, Djerbi S, Master E, Andersson-Gunnerås S, Sundberg B, Karpinski S, Teeri TT, Kleczkowski LA, Henrissat B, Mellerowicz EJ ( 2006). Poplar Carbohydrate-Active Enzymes (CAZymes). Gene identification and expression analyses. Plant Physiol 140: 946-962.PMID:16415215
Potri.004G070900	GT1	Glycosyltransferase Family 1 protein		eugene3.00040842	GT1_40						Geisler-Lee J, Geisler M, Coutinho PM, Segerman B, Nishikubo N, Takahashi J, Aspeborg H, Djerbi S, Master E, Andersson-Gunnerås S, Sundberg B, Karpinski S, Teeri TT, Kleczkowski LA, Henrissat B, Mellerowicz EJ ( 2006). Poplar Carbohydrate-Active Enzymes (CAZymes). Gene identification and expression analyses. Plant Physiol 140: 946-962.PMID:16415215
Potri.017G052200	GT1	Glycosyltransferase Family 1 protein	fragment (too short at C-term);	eugene3.00170131	GT1_45						Geisler-Lee J, Geisler M, Coutinho PM, Segerman B, Nishikubo N, Takahashi J, Aspeborg H, Djerbi S, Master E, Andersson-Gunnerås S, Sundberg B, Karpinski S, Teeri TT, Kleczkowski LA, Henrissat B, Mellerowicz EJ ( 2006). Poplar Carbohydrate-Active Enzymes (CAZymes). Gene identification and expression analyses. Plant Physiol 140: 946-962.PMID:16415215
Potri.016G020400	GT1	Glycosyltransferase Family 1 protein		eugene3.16190001	GT1_46						Geisler-Lee J, Geisler M, Coutinho PM, Segerman B, Nishikubo N, Takahashi J, Aspeborg H, Djerbi S, Master E, Andersson-Gunnerås S, Sundberg B, Karpinski S, Teeri TT, Kleczkowski LA, Henrissat B, Mellerowicz EJ ( 2006). Poplar Carbohydrate-Active Enzymes (CAZymes). Gene identification and expression analyses. Plant Physiol 140: 946-962.PMID:16415215
Potri.018G096000	GT1	Glycosyltransferase Family 1 protein		fgenesh1_pg.C_LG_XVIII000843	GT1_47						Geisler-Lee J, Geisler M, Coutinho PM, Segerman B, Nishikubo N, Takahashi J, Aspeborg H, Djerbi S, Master E, Andersson-Gunnerås S, Sundberg B, Karpinski S, Teeri TT, Kleczkowski LA, Henrissat B, Mellerowicz EJ ( 2006). Poplar Carbohydrate-Active Enzymes (CAZymes). Gene identification and expression analyses. Plant Physiol 140: 946-962.PMID:16415215
Potri.006G022500	GT1	Glycosyltransferase Family 1 protein		eugene3.00060208	GT1_52						Geisler-Lee J, Geisler M, Coutinho PM, Segerman B, Nishikubo N, Takahashi J, Aspeborg H, Djerbi S, Master E, Andersson-Gunnerås S, Sundberg B, Karpinski S, Teeri TT, Kleczkowski LA, Henrissat B, Mellerowicz EJ ( 2006). Poplar Carbohydrate-Active Enzymes (CAZymes). Gene identification and expression analyses. Plant Physiol 140: 946-962.PMID:16415215
Potri.004G069900	GT1	Glycosyltransferase Family 1 protein		grail3.0494000201	GT1_53						Geisler-Lee J, Geisler M, Coutinho PM, Segerman B, Nishikubo N, Takahashi J, Aspeborg H, Djerbi S, Master E, Andersson-Gunnerås S, Sundberg B, Karpinski S, Teeri TT, Kleczkowski LA, Henrissat B, Mellerowicz EJ ( 2006). Poplar Carbohydrate-Active Enzymes (CAZymes). Gene identification and expression analyses. Plant Physiol 140: 946-962.PMID:16415215
Potri.008G024900	GT1	Glycosyltransferase Family 1 protein		fgenesh1_pg.C_LG_VIII000199	GT1_54						Geisler-Lee J, Geisler M, Coutinho PM, Segerman B, Nishikubo N, Takahashi J, Aspeborg H, Djerbi S, Master E, Andersson-Gunnerås S, Sundberg B, Karpinski S, Teeri TT, Kleczkowski LA, Henrissat B, Mellerowicz EJ ( 2006). Poplar Carbohydrate-Active Enzymes (CAZymes). Gene identification and expression analyses. Plant Physiol 140: 946-962.PMID:16415215
Potri.016G021300	GT1	Glycosyltransferase Family 1 protein		eugene3.00160151	GT1_55						Geisler-Lee J, Geisler M, Coutinho PM, Segerman B, Nishikubo N, Takahashi J, Aspeborg H, Djerbi S, Master E, Andersson-Gunnerås S, Sundberg B, Karpinski S, Teeri TT, Kleczkowski LA, Henrissat B, Mellerowicz EJ ( 2006). Poplar Carbohydrate-Active Enzymes (CAZymes). Gene identification and expression analyses. Plant Physiol 140: 946-962.PMID:16415215
Potri.016G016500	GT1	Glycosyltransferase Family 1 protein		eugene3.00160111	GT1_57						Geisler-Lee J, Geisler M, Coutinho PM, Segerman B, Nishikubo N, Takahashi J, Aspeborg H, Djerbi S, Master E, Andersson-Gunnerås S, Sundberg B, Karpinski S, Teeri TT, Kleczkowski LA, Henrissat B, Mellerowicz EJ ( 2006). Poplar Carbohydrate-Active Enzymes (CAZymes). Gene identification and expression analyses. Plant Physiol 140: 946-962.PMID:16415215
Potri.017G032500	GT1	Glycosyltransferase Family 1 protein		eugene3.06960004	GT1_58						Geisler-Lee J, Geisler M, Coutinho PM, Segerman B, Nishikubo N, Takahashi J, Aspeborg H, Djerbi S, Master E, Andersson-Gunnerås S, Sundberg B, Karpinski S, Teeri TT, Kleczkowski LA, Henrissat B, Mellerowicz EJ ( 2006). Poplar Carbohydrate-Active Enzymes (CAZymes). Gene identification and expression analyses. Plant Physiol 140: 946-962.PMID:16415215
Potri.003G027500	GT1	Glycosyltransferase Family 1 protein	fragment (too short at both ends);	eugene3.08890002	GT1_62						Geisler-Lee J, Geisler M, Coutinho PM, Segerman B, Nishikubo N, Takahashi J, Aspeborg H, Djerbi S, Master E, Andersson-Gunnerås S, Sundberg B, Karpinski S, Teeri TT, Kleczkowski LA, Henrissat B, Mellerowicz EJ ( 2006). Poplar Carbohydrate-Active Enzymes (CAZymes). Gene identification and expression analyses. Plant Physiol 140: 946-962.PMID:16415215
Potri.017G041900	GT1	Glycosyltransferase Family 1 protein		eugene3.00640001	GT1_63						Geisler-Lee J, Geisler M, Coutinho PM, Segerman B, Nishikubo N, Takahashi J, Aspeborg H, Djerbi S, Master E, Andersson-Gunnerås S, Sundberg B, Karpinski S, Teeri TT, Kleczkowski LA, Henrissat B, Mellerowicz EJ ( 2006). Poplar Carbohydrate-Active Enzymes (CAZymes). Gene identification and expression analyses. Plant Physiol 140: 946-962.PMID:16415215
Potri.003G021100	GT1	Glycosyltransferase Family 1 protein		eugene3.00030083	GT1_64	PtGT1A	PttGT1A		PtGT1A		Geisler-Lee J, Geisler M, Coutinho PM, Segerman B, Nishikubo N, Takahashi J, Aspeborg H, Djerbi S, Master E, Andersson-Gunnerås S, Sundberg B, Karpinski S, Teeri TT, Kleczkowski LA, Henrissat B, Mellerowicz EJ ( 2006). Poplar Carbohydrate-Active Enzymes (CAZymes). Gene identification and expression analyses. Plant Physiol 140: 946-962.PMID:16415215	Aspeborg H, Schrader, J, Coutinho, PM, Stam, M, Kallas, A, Kjerbi, S, Nilsson, P, Denman, S, Amini, B, Sterky, F, Master, E, Sandberg, S, Mellerowicz, E, Sundberg, B, Henrissat, B and Teeri, TT (2005). Carbohydrate-active enzymes involved in the secondary in the secondary cell wall biogenesis in hybrid aspen. Plant Physiol 137: 983-997.PMID:15734915
Potri.017G025600	GT1	Glycosyltransferase Family 1 protein	fragment (too short at C-term);	eugene3.00640147	GT1_65						Geisler-Lee J, Geisler M, Coutinho PM, Segerman B, Nishikubo N, Takahashi J, Aspeborg H, Djerbi S, Master E, Andersson-Gunnerås S, Sundberg B, Karpinski S, Teeri TT, Kleczkowski LA, Henrissat B, Mellerowicz EJ ( 2006). Poplar Carbohydrate-Active Enzymes (CAZymes). Gene identification and expression analyses. Plant Physiol 140: 946-962.PMID:16415215
Potri.017G061300	GT1	Glycosyltransferase Family 1 protein	fragment (too short at both ends);	eugene3.00880045	GT1_66						Geisler-Lee J, Geisler M, Coutinho PM, Segerman B, Nishikubo N, Takahashi J, Aspeborg H, Djerbi S, Master E, Andersson-Gunnerås S, Sundberg B, Karpinski S, Teeri TT, Kleczkowski LA, Henrissat B, Mellerowicz EJ ( 2006). Poplar Carbohydrate-Active Enzymes (CAZymes). Gene identification and expression analyses. Plant Physiol 140: 946-962.PMID:16415215
Potri.001G303000	GT1	Glycosyltransferase Family 1 protein		fgenesh1_pg.C_scaffold_4837000001	GT1_69						Geisler-Lee J, Geisler M, Coutinho PM, Segerman B, Nishikubo N, Takahashi J, Aspeborg H, Djerbi S, Master E, Andersson-Gunnerås S, Sundberg B, Karpinski S, Teeri TT, Kleczkowski LA, Henrissat B, Mellerowicz EJ ( 2006). Poplar Carbohydrate-Active Enzymes (CAZymes). Gene identification and expression analyses. Plant Physiol 140: 946-962.PMID:16415215
Potri.001G282000	GT1	Glycosyltransferase Family 1 protein		grail3.0053021901	GT1_72						Geisler-Lee J, Geisler M, Coutinho PM, Segerman B, Nishikubo N, Takahashi J, Aspeborg H, Djerbi S, Master E, Andersson-Gunnerås S, Sundberg B, Karpinski S, Teeri TT, Kleczkowski LA, Henrissat B, Mellerowicz EJ ( 2006). Poplar Carbohydrate-Active Enzymes (CAZymes). Gene identification and expression analyses. Plant Physiol 140: 946-962.PMID:16415215
Potri.010G090600	GT1	Glycosyltransferase Family 1 protein	fragment (too short at both ends);	eugene3.212260001	GT1_76						Geisler-Lee J, Geisler M, Coutinho PM, Segerman B, Nishikubo N, Takahashi J, Aspeborg H, Djerbi S, Master E, Andersson-Gunnerås S, Sundberg B, Karpinski S, Teeri TT, Kleczkowski LA, Henrissat B, Mellerowicz EJ ( 2006). Poplar Carbohydrate-Active Enzymes (CAZymes). Gene identification and expression analyses. Plant Physiol 140: 946-962.PMID:16415215
Potri.006G023100	GT1	Glycosyltransferase Family 1 protein		eugene3.00060214	GT1_77						Geisler-Lee J, Geisler M, Coutinho PM, Segerman B, Nishikubo N, Takahashi J, Aspeborg H, Djerbi S, Master E, Andersson-Gunnerås S, Sundberg B, Karpinski S, Teeri TT, Kleczkowski LA, Henrissat B, Mellerowicz EJ ( 2006). Poplar Carbohydrate-Active Enzymes (CAZymes). Gene identification and expression analyses. Plant Physiol 140: 946-962.PMID:16415215
Potri.007G030200	GT1	Glycosyltransferase Family 1 protein		fgenesh1_pg.C_LG_VII001021	GT1_79						Geisler-Lee J, Geisler M, Coutinho PM, Segerman B, Nishikubo N, Takahashi J, Aspeborg H, Djerbi S, Master E, Andersson-Gunnerås S, Sundberg B, Karpinski S, Teeri TT, Kleczkowski LA, Henrissat B, Mellerowicz EJ ( 2006). Poplar Carbohydrate-Active Enzymes (CAZymes). Gene identification and expression analyses. Plant Physiol 140: 946-962.PMID:16415215
Potri.008G215000	GT1	Glycosyltransferase Family 1 protein		eugene3.00770001	GT1_80						Geisler-Lee J, Geisler M, Coutinho PM, Segerman B, Nishikubo N, Takahashi J, Aspeborg H, Djerbi S, Master E, Andersson-Gunnerås S, Sundberg B, Karpinski S, Teeri TT, Kleczkowski LA, Henrissat B, Mellerowicz EJ ( 2006). Poplar Carbohydrate-Active Enzymes (CAZymes). Gene identification and expression analyses. Plant Physiol 140: 946-962.PMID:16415215
Potri.004G179200	GT1	Glycosyltransferase Family 1 protein	(fragment) fragment (too short at N-term);	eugene3.00041393	GT1_82						Geisler-Lee J, Geisler M, Coutinho PM, Segerman B, Nishikubo N, Takahashi J, Aspeborg H, Djerbi S, Master E, Andersson-Gunnerås S, Sundberg B, Karpinski S, Teeri TT, Kleczkowski LA, Henrissat B, Mellerowicz EJ ( 2006). Poplar Carbohydrate-Active Enzymes (CAZymes). Gene identification and expression analyses. Plant Physiol 140: 946-962.PMID:16415215
Potri.016G022200	GT1	Glycosyltransferase Family 1 protein	fragment (too short at C-term);	eugene3.00160161	GT1_85						Geisler-Lee J, Geisler M, Coutinho PM, Segerman B, Nishikubo N, Takahashi J, Aspeborg H, Djerbi S, Master E, Andersson-Gunnerås S, Sundberg B, Karpinski S, Teeri TT, Kleczkowski LA, Henrissat B, Mellerowicz EJ ( 2006). Poplar Carbohydrate-Active Enzymes (CAZymes). Gene identification and expression analyses. Plant Physiol 140: 946-962.PMID:16415215
Potri.009G098300	GT1	Glycosyltransferase Family 1 protein	splicing problem;	eugene3.00090678	GT1_87						Geisler-Lee J, Geisler M, Coutinho PM, Segerman B, Nishikubo N, Takahashi J, Aspeborg H, Djerbi S, Master E, Andersson-Gunnerås S, Sundberg B, Karpinski S, Teeri TT, Kleczkowski LA, Henrissat B, Mellerowicz EJ ( 2006). Poplar Carbohydrate-Active Enzymes (CAZymes). Gene identification and expression analyses. Plant Physiol 140: 946-962.PMID:16415215
Potri.001G281900	GT1	Glycosyltransferase Family 1 protein		fgenesh1_pg.C_scaffold_13012000001	GT1_88						Geisler-Lee J, Geisler M, Coutinho PM, Segerman B, Nishikubo N, Takahashi J, Aspeborg H, Djerbi S, Master E, Andersson-Gunnerås S, Sundberg B, Karpinski S, Teeri TT, Kleczkowski LA, Henrissat B, Mellerowicz EJ ( 2006). Poplar Carbohydrate-Active Enzymes (CAZymes). Gene identification and expression analyses. Plant Physiol 140: 946-962.PMID:16415215
Potri.010G250400	GT1	Glycosyltransferase Family 1 protein	splicing problem;	eugene3.00102367	GT1_91						Geisler-Lee J, Geisler M, Coutinho PM, Segerman B, Nishikubo N, Takahashi J, Aspeborg H, Djerbi S, Master E, Andersson-Gunnerås S, Sundberg B, Karpinski S, Teeri TT, Kleczkowski LA, Henrissat B, Mellerowicz EJ ( 2006). Poplar Carbohydrate-Active Enzymes (CAZymes). Gene identification and expression analyses. Plant Physiol 140: 946-962.PMID:16415215
Potri.009G038900	GT1	Glycosyltransferase Family 1 protein	fragment (too short at N-term);	eugene3.00091263	GT1_94						Geisler-Lee J, Geisler M, Coutinho PM, Segerman B, Nishikubo N, Takahashi J, Aspeborg H, Djerbi S, Master E, Andersson-Gunnerås S, Sundberg B, Karpinski S, Teeri TT, Kleczkowski LA, Henrissat B, Mellerowicz EJ ( 2006). Poplar Carbohydrate-Active Enzymes (CAZymes). Gene identification and expression analyses. Plant Physiol 140: 946-962.PMID:16415215
Potri.014G088300	GT1	Glycosyltransferase Family 1 protein		fgenesh1_pg.C_LG_XIV000324	GT1_95						Geisler-Lee J, Geisler M, Coutinho PM, Segerman B, Nishikubo N, Takahashi J, Aspeborg H, Djerbi S, Master E, Andersson-Gunnerås S, Sundberg B, Karpinski S, Teeri TT, Kleczkowski LA, Henrissat B, Mellerowicz EJ ( 2006). Poplar Carbohydrate-Active Enzymes (CAZymes). Gene identification and expression analyses. Plant Physiol 140: 946-962.PMID:16415215
Potri.015G027800	GT1	Glycosyltransferase Family 1 protein		eugene3.31390001	GT1_96						Geisler-Lee J, Geisler M, Coutinho PM, Segerman B, Nishikubo N, Takahashi J, Aspeborg H, Djerbi S, Master E, Andersson-Gunnerås S, Sundberg B, Karpinski S, Teeri TT, Kleczkowski LA, Henrissat B, Mellerowicz EJ ( 2006). Poplar Carbohydrate-Active Enzymes (CAZymes). Gene identification and expression analyses. Plant Physiol 140: 946-962.PMID:16415215
Potri.017G052100	GT1	Glycosyltransferase Family 1 protein		eugene3.80960001	GT1_97						Geisler-Lee J, Geisler M, Coutinho PM, Segerman B, Nishikubo N, Takahashi J, Aspeborg H, Djerbi S, Master E, Andersson-Gunnerås S, Sundberg B, Karpinski S, Teeri TT, Kleczkowski LA, Henrissat B, Mellerowicz EJ ( 2006). Poplar Carbohydrate-Active Enzymes (CAZymes). Gene identification and expression analyses. Plant Physiol 140: 946-962.PMID:16415215
Potri.004G069500	GT1	Glycosyltransferase Family 1 protein	fragment (too short at N-term);	eugene3.00040276	GT1_98						Geisler-Lee J, Geisler M, Coutinho PM, Segerman B, Nishikubo N, Takahashi J, Aspeborg H, Djerbi S, Master E, Andersson-Gunnerås S, Sundberg B, Karpinski S, Teeri TT, Kleczkowski LA, Henrissat B, Mellerowicz EJ ( 2006). Poplar Carbohydrate-Active Enzymes (CAZymes). Gene identification and expression analyses. Plant Physiol 140: 946-962.PMID:16415215
Potri.014G041900	GT1	Glycosyltransferase Family 1 protein		fgenesh1_pg.C_scaffold_40000151	GT1_101						Geisler-Lee J, Geisler M, Coutinho PM, Segerman B, Nishikubo N, Takahashi J, Aspeborg H, Djerbi S, Master E, Andersson-Gunnerås S, Sundberg B, Karpinski S, Teeri TT, Kleczkowski LA, Henrissat B, Mellerowicz EJ ( 2006). Poplar Carbohydrate-Active Enzymes (CAZymes). Gene identification and expression analyses. Plant Physiol 140: 946-962.PMID:16415215
Potri.017G077700	GT1	Glycosyltransferase Family 1 protein		eugene3.00170323	GT1_102						Geisler-Lee J, Geisler M, Coutinho PM, Segerman B, Nishikubo N, Takahashi J, Aspeborg H, Djerbi S, Master E, Andersson-Gunnerås S, Sundberg B, Karpinski S, Teeri TT, Kleczkowski LA, Henrissat B, Mellerowicz EJ ( 2006). Poplar Carbohydrate-Active Enzymes (CAZymes). Gene identification and expression analyses. Plant Physiol 140: 946-962.PMID:16415215
Potri.007G029800	GT1	Glycosyltransferase Family 1 protein		eugene3.00071042	GT1_103						Geisler-Lee J, Geisler M, Coutinho PM, Segerman B, Nishikubo N, Takahashi J, Aspeborg H, Djerbi S, Master E, Andersson-Gunnerås S, Sundberg B, Karpinski S, Teeri TT, Kleczkowski LA, Henrissat B, Mellerowicz EJ ( 2006). Poplar Carbohydrate-Active Enzymes (CAZymes). Gene identification and expression analyses. Plant Physiol 140: 946-962.PMID:16415215
Potri.001G303100	GT1	Glycosyltransferase Family 1 protein		fgenesh1_pg.C_scaffold_1198000001	GT1_104						Geisler-Lee J, Geisler M, Coutinho PM, Segerman B, Nishikubo N, Takahashi J, Aspeborg H, Djerbi S, Master E, Andersson-Gunnerås S, Sundberg B, Karpinski S, Teeri TT, Kleczkowski LA, Henrissat B, Mellerowicz EJ ( 2006). Poplar Carbohydrate-Active Enzymes (CAZymes). Gene identification and expression analyses. Plant Physiol 140: 946-962.PMID:16415215
Potri.011G061000	GT1	Glycosyltransferase Family 1 protein		fgenesh1_pg.C_scaffold_187000013	GT1_105						Geisler-Lee J, Geisler M, Coutinho PM, Segerman B, Nishikubo N, Takahashi J, Aspeborg H, Djerbi S, Master E, Andersson-Gunnerås S, Sundberg B, Karpinski S, Teeri TT, Kleczkowski LA, Henrissat B, Mellerowicz EJ ( 2006). Poplar Carbohydrate-Active Enzymes (CAZymes). Gene identification and expression analyses. Plant Physiol 140: 946-962.PMID:16415215
Potri.004G172700	GT1	Glycosyltransferase Family 1 protein		estExt_Genewise1_v1.C_LG_IV1074	GT1_106						Geisler-Lee J, Geisler M, Coutinho PM, Segerman B, Nishikubo N, Takahashi J, Aspeborg H, Djerbi S, Master E, Andersson-Gunnerås S, Sundberg B, Karpinski S, Teeri TT, Kleczkowski LA, Henrissat B, Mellerowicz EJ ( 2006). Poplar Carbohydrate-Active Enzymes (CAZymes). Gene identification and expression analyses. Plant Physiol 140: 946-962.PMID:16415215
Potri.001G313000	GT1	Glycosyltransferase Family 1 protein		estExt_Genewise1_v1.C_LG_I3540	GT1_107						Geisler-Lee J, Geisler M, Coutinho PM, Segerman B, Nishikubo N, Takahashi J, Aspeborg H, Djerbi S, Master E, Andersson-Gunnerås S, Sundberg B, Karpinski S, Teeri TT, Kleczkowski LA, Henrissat B, Mellerowicz EJ ( 2006). Poplar Carbohydrate-Active Enzymes (CAZymes). Gene identification and expression analyses. Plant Physiol 140: 946-962.PMID:16415215
Potri.004G083700	GT1	Glycosyltransferase Family 1 protein		fgenesh1_pg.C_LG_IV000730	GT1_108						Geisler-Lee J, Geisler M, Coutinho PM, Segerman B, Nishikubo N, Takahashi J, Aspeborg H, Djerbi S, Master E, Andersson-Gunnerås S, Sundberg B, Karpinski S, Teeri TT, Kleczkowski LA, Henrissat B, Mellerowicz EJ ( 2006). Poplar Carbohydrate-Active Enzymes (CAZymes). Gene identification and expression analyses. Plant Physiol 140: 946-962.PMID:16415215
Potri.001G281800	GT1	Glycosyltransferase Family 1 protein		estExt_Genewise1_v1.C_LG_I2241	GT1_109						Geisler-Lee J, Geisler M, Coutinho PM, Segerman B, Nishikubo N, Takahashi J, Aspeborg H, Djerbi S, Master E, Andersson-Gunnerås S, Sundberg B, Karpinski S, Teeri TT, Kleczkowski LA, Henrissat B, Mellerowicz EJ ( 2006). Poplar Carbohydrate-Active Enzymes (CAZymes). Gene identification and expression analyses. Plant Physiol 140: 946-962.PMID:16415215
Potri.004G070000	GT1	Glycosyltransferase Family 1 protein		eugene3.04940001	GT1_110						Geisler-Lee J, Geisler M, Coutinho PM, Segerman B, Nishikubo N, Takahashi J, Aspeborg H, Djerbi S, Master E, Andersson-Gunnerås S, Sundberg B, Karpinski S, Teeri TT, Kleczkowski LA, Henrissat B, Mellerowicz EJ ( 2006). Poplar Carbohydrate-Active Enzymes (CAZymes). Gene identification and expression analyses. Plant Physiol 140: 946-962.PMID:16415215
Potri.016G019400	GT1	Glycosyltransferase Family 1 protein		eugene3.00160135	GT1_112						Geisler-Lee J, Geisler M, Coutinho PM, Segerman B, Nishikubo N, Takahashi J, Aspeborg H, Djerbi S, Master E, Andersson-Gunnerås S, Sundberg B, Karpinski S, Teeri TT, Kleczkowski LA, Henrissat B, Mellerowicz EJ ( 2006). Poplar Carbohydrate-Active Enzymes (CAZymes). Gene identification and expression analyses. Plant Physiol 140: 946-962.PMID:16415215
Potri.016G015800	GT1	Glycosyltransferase Family 1 protein		eugene3.00160105	GT1_116						Geisler-Lee J, Geisler M, Coutinho PM, Segerman B, Nishikubo N, Takahashi J, Aspeborg H, Djerbi S, Master E, Andersson-Gunnerås S, Sundberg B, Karpinski S, Teeri TT, Kleczkowski LA, Henrissat B, Mellerowicz EJ ( 2006). Poplar Carbohydrate-Active Enzymes (CAZymes). Gene identification and expression analyses. Plant Physiol 140: 946-962.PMID:16415215
Potri.007G140700	GT1	Glycosyltransferase Family 1 protein		eugene3.35590002	GT1_117						Geisler-Lee J, Geisler M, Coutinho PM, Segerman B, Nishikubo N, Takahashi J, Aspeborg H, Djerbi S, Master E, Andersson-Gunnerås S, Sundberg B, Karpinski S, Teeri TT, Kleczkowski LA, Henrissat B, Mellerowicz EJ ( 2006). Poplar Carbohydrate-Active Enzymes (CAZymes). Gene identification and expression analyses. Plant Physiol 140: 946-962.PMID:16415215
Potri.006G022400	GT1	Glycosyltransferase Family 1 protein	(fragment) fragment (too short at N-term);	eugene3.18200001	GT1_120						Geisler-Lee J, Geisler M, Coutinho PM, Segerman B, Nishikubo N, Takahashi J, Aspeborg H, Djerbi S, Master E, Andersson-Gunnerås S, Sundberg B, Karpinski S, Teeri TT, Kleczkowski LA, Henrissat B, Mellerowicz EJ ( 2006). Poplar Carbohydrate-Active Enzymes (CAZymes). Gene identification and expression analyses. Plant Physiol 140: 946-962.PMID:16415215
Potri.007G117300	GT1	Glycosyltransferase Family 1 protein		eugene3.13510002	GT1_121						Geisler-Lee J, Geisler M, Coutinho PM, Segerman B, Nishikubo N, Takahashi J, Aspeborg H, Djerbi S, Master E, Andersson-Gunnerås S, Sundberg B, Karpinski S, Teeri TT, Kleczkowski LA, Henrissat B, Mellerowicz EJ ( 2006). Poplar Carbohydrate-Active Enzymes (CAZymes). Gene identification and expression analyses. Plant Physiol 140: 946-962.PMID:16415215
Potri.016G124500	GT1	Glycosyltransferase Family 1 protein		eugene3.00161181	GT1_122						Geisler-Lee J, Geisler M, Coutinho PM, Segerman B, Nishikubo N, Takahashi J, Aspeborg H, Djerbi S, Master E, Andersson-Gunnerås S, Sundberg B, Karpinski S, Teeri TT, Kleczkowski LA, Henrissat B, Mellerowicz EJ ( 2006). Poplar Carbohydrate-Active Enzymes (CAZymes). Gene identification and expression analyses. Plant Physiol 140: 946-962.PMID:16415215
Potri.014G024900	GT1	Glycosyltransferase Family 1 protein		eugene3.36300002	GT1_124						Geisler-Lee J, Geisler M, Coutinho PM, Segerman B, Nishikubo N, Takahashi J, Aspeborg H, Djerbi S, Master E, Andersson-Gunnerås S, Sundberg B, Karpinski S, Teeri TT, Kleczkowski LA, Henrissat B, Mellerowicz EJ ( 2006). Poplar Carbohydrate-Active Enzymes (CAZymes). Gene identification and expression analyses. Plant Physiol 140: 946-962.PMID:16415215
Potri.016G022300	GT1	Glycosyltransferase Family 1 protein		eugene3.00160168	GT1_125						Geisler-Lee J, Geisler M, Coutinho PM, Segerman B, Nishikubo N, Takahashi J, Aspeborg H, Djerbi S, Master E, Andersson-Gunnerås S, Sundberg B, Karpinski S, Teeri TT, Kleczkowski LA, Henrissat B, Mellerowicz EJ ( 2006). Poplar Carbohydrate-Active Enzymes (CAZymes). Gene identification and expression analyses. Plant Physiol 140: 946-962.PMID:16415215
Potri.014G082500	GT1	Glycosyltransferase Family 1 protein		eugene3.00140283	GT1_126						Geisler-Lee J, Geisler M, Coutinho PM, Segerman B, Nishikubo N, Takahashi J, Aspeborg H, Djerbi S, Master E, Andersson-Gunnerås S, Sundberg B, Karpinski S, Teeri TT, Kleczkowski LA, Henrissat B, Mellerowicz EJ ( 2006). Poplar Carbohydrate-Active Enzymes (CAZymes). Gene identification and expression analyses. Plant Physiol 140: 946-962.PMID:16415215
Potri.001G016400	GT1	Glycosyltransferase Family 1 protein		fgenesh1_pg.C_LG_I000348	GT1_127						Geisler-Lee J, Geisler M, Coutinho PM, Segerman B, Nishikubo N, Takahashi J, Aspeborg H, Djerbi S, Master E, Andersson-Gunnerås S, Sundberg B, Karpinski S, Teeri TT, Kleczkowski LA, Henrissat B, Mellerowicz EJ ( 2006). Poplar Carbohydrate-Active Enzymes (CAZymes). Gene identification and expression analyses. Plant Physiol 140: 946-962.PMID:16415215
Potri.019G092700	GT1	Glycosyltransferase Family 1 protein		eugene3.00190844	GT1_128						Geisler-Lee J, Geisler M, Coutinho PM, Segerman B, Nishikubo N, Takahashi J, Aspeborg H, Djerbi S, Master E, Andersson-Gunnerås S, Sundberg B, Karpinski S, Teeri TT, Kleczkowski LA, Henrissat B, Mellerowicz EJ ( 2006). Poplar Carbohydrate-Active Enzymes (CAZymes). Gene identification and expression analyses. Plant Physiol 140: 946-962.PMID:16415215
Potri.016G022600	GT1	Glycosyltransferase Family 1 protein	fragment (too short at both ends);	eugene3.00160173	GT1_129						Geisler-Lee J, Geisler M, Coutinho PM, Segerman B, Nishikubo N, Takahashi J, Aspeborg H, Djerbi S, Master E, Andersson-Gunnerås S, Sundberg B, Karpinski S, Teeri TT, Kleczkowski LA, Henrissat B, Mellerowicz EJ ( 2006). Poplar Carbohydrate-Active Enzymes (CAZymes). Gene identification and expression analyses. Plant Physiol 140: 946-962.PMID:16415215
Potri.001G303400	GT1	Glycosyltransferase Family 1 protein		eugene3.06800003	GT1_131						Geisler-Lee J, Geisler M, Coutinho PM, Segerman B, Nishikubo N, Takahashi J, Aspeborg H, Djerbi S, Master E, Andersson-Gunnerås S, Sundberg B, Karpinski S, Teeri TT, Kleczkowski LA, Henrissat B, Mellerowicz EJ ( 2006). Poplar Carbohydrate-Active Enzymes (CAZymes). Gene identification and expression analyses. Plant Physiol 140: 946-962.PMID:16415215
Potri.001G282300	GT1	Glycosyltransferase Family 1 protein		fgenesh1_pg.C_LG_I002054	GT1_132						Geisler-Lee J, Geisler M, Coutinho PM, Segerman B, Nishikubo N, Takahashi J, Aspeborg H, Djerbi S, Master E, Andersson-Gunnerås S, Sundberg B, Karpinski S, Teeri TT, Kleczkowski LA, Henrissat B, Mellerowicz EJ ( 2006). Poplar Carbohydrate-Active Enzymes (CAZymes). Gene identification and expression analyses. Plant Physiol 140: 946-962.PMID:16415215
Potri.001G303800	GT1	Glycosyltransferase Family 1 protein		fgenesh1_pg.C_LG_I002558	GT1_133						Geisler-Lee J, Geisler M, Coutinho PM, Segerman B, Nishikubo N, Takahashi J, Aspeborg H, Djerbi S, Master E, Andersson-Gunnerås S, Sundberg B, Karpinski S, Teeri TT, Kleczkowski LA, Henrissat B, Mellerowicz EJ ( 2006). Poplar Carbohydrate-Active Enzymes (CAZymes). Gene identification and expression analyses. Plant Physiol 140: 946-962.PMID:16415215
Potri.001G312500	GT1	Glycosyltransferase Family 1 protein		fgenesh1_pg.C_LG_I002468	GT1_134						Geisler-Lee J, Geisler M, Coutinho PM, Segerman B, Nishikubo N, Takahashi J, Aspeborg H, Djerbi S, Master E, Andersson-Gunnerås S, Sundberg B, Karpinski S, Teeri TT, Kleczkowski LA, Henrissat B, Mellerowicz EJ ( 2006). Poplar Carbohydrate-Active Enzymes (CAZymes). Gene identification and expression analyses. Plant Physiol 140: 946-962.PMID:16415215
Potri.011G032800	GT1	Glycosyltransferase Family 1 protein	splicing problem;	eugene3.00110387	GT1_135						Geisler-Lee J, Geisler M, Coutinho PM, Segerman B, Nishikubo N, Takahashi J, Aspeborg H, Djerbi S, Master E, Andersson-Gunnerås S, Sundberg B, Karpinski S, Teeri TT, Kleczkowski LA, Henrissat B, Mellerowicz EJ ( 2006). Poplar Carbohydrate-Active Enzymes (CAZymes). Gene identification and expression analyses. Plant Physiol 140: 946-962.PMID:16415215
Potri.003G028600	GT1	Glycosyltransferase Family 1 protein	splicing problem;	eugene3.04070003	GT1_136						Geisler-Lee J, Geisler M, Coutinho PM, Segerman B, Nishikubo N, Takahashi J, Aspeborg H, Djerbi S, Master E, Andersson-Gunnerås S, Sundberg B, Karpinski S, Teeri TT, Kleczkowski LA, Henrissat B, Mellerowicz EJ ( 2006). Poplar Carbohydrate-Active Enzymes (CAZymes). Gene identification and expression analyses. Plant Physiol 140: 946-962.PMID:16415215
Potri.016G124600	GT1	Glycosyltransferase Family 1 protein		eugene3.00161182	GT1_137						Geisler-Lee J, Geisler M, Coutinho PM, Segerman B, Nishikubo N, Takahashi J, Aspeborg H, Djerbi S, Master E, Andersson-Gunnerås S, Sundberg B, Karpinski S, Teeri TT, Kleczkowski LA, Henrissat B, Mellerowicz EJ ( 2006). Poplar Carbohydrate-Active Enzymes (CAZymes). Gene identification and expression analyses. Plant Physiol 140: 946-962.PMID:16415215
Potri.006G007700	GT1	Glycosyltransferase Family 1 protein	fragment (too short at both ends);	eugene3.00060088	GT1_139						Geisler-Lee J, Geisler M, Coutinho PM, Segerman B, Nishikubo N, Takahashi J, Aspeborg H, Djerbi S, Master E, Andersson-Gunnerås S, Sundberg B, Karpinski S, Teeri TT, Kleczkowski LA, Henrissat B, Mellerowicz EJ ( 2006). Poplar Carbohydrate-Active Enzymes (CAZymes). Gene identification and expression analyses. Plant Physiol 140: 946-962.PMID:16415215
Potri.007G095100	GT1	Glycosyltransferase Family 1 protein		eugene3.00070515	GT1_140						Geisler-Lee J, Geisler M, Coutinho PM, Segerman B, Nishikubo N, Takahashi J, Aspeborg H, Djerbi S, Master E, Andersson-Gunnerås S, Sundberg B, Karpinski S, Teeri TT, Kleczkowski LA, Henrissat B, Mellerowicz EJ ( 2006). Poplar Carbohydrate-Active Enzymes (CAZymes). Gene identification and expression analyses. Plant Physiol 140: 946-962.PMID:16415215
Potri.017G042600	GT1	Glycosyltransferase Family 1 protein	fragment (too short at N-term);	fgenesh1_pg.C_LG_XVII000042	GT1_141						Geisler-Lee J, Geisler M, Coutinho PM, Segerman B, Nishikubo N, Takahashi J, Aspeborg H, Djerbi S, Master E, Andersson-Gunnerås S, Sundberg B, Karpinski S, Teeri TT, Kleczkowski LA, Henrissat B, Mellerowicz EJ ( 2006). Poplar Carbohydrate-Active Enzymes (CAZymes). Gene identification and expression analyses. Plant Physiol 140: 946-962.PMID:16415215
Potri.016G020700	GT1	Glycosyltransferase Family 1 protein	fragment (too short at N-term);	eugene3.04240003	GT1_142						Geisler-Lee J, Geisler M, Coutinho PM, Segerman B, Nishikubo N, Takahashi J, Aspeborg H, Djerbi S, Master E, Andersson-Gunnerås S, Sundberg B, Karpinski S, Teeri TT, Kleczkowski LA, Henrissat B, Mellerowicz EJ ( 2006). Poplar Carbohydrate-Active Enzymes (CAZymes). Gene identification and expression analyses. Plant Physiol 140: 946-962.PMID:16415215
Potri.010G195400	GT1	Glycosyltransferase Family 1 protein	splicing problem;	eugene3.11070002	GT1_143						Geisler-Lee J, Geisler M, Coutinho PM, Segerman B, Nishikubo N, Takahashi J, Aspeborg H, Djerbi S, Master E, Andersson-Gunnerås S, Sundberg B, Karpinski S, Teeri TT, Kleczkowski LA, Henrissat B, Mellerowicz EJ ( 2006). Poplar Carbohydrate-Active Enzymes (CAZymes). Gene identification and expression analyses. Plant Physiol 140: 946-962.PMID:16415215
Potri.013G025600	GT1	Glycosyltransferase Family 1 protein		eugene3.00130240	GT1_144						Geisler-Lee J, Geisler M, Coutinho PM, Segerman B, Nishikubo N, Takahashi J, Aspeborg H, Djerbi S, Master E, Andersson-Gunnerås S, Sundberg B, Karpinski S, Teeri TT, Kleczkowski LA, Henrissat B, Mellerowicz EJ ( 2006). Poplar Carbohydrate-Active Enzymes (CAZymes). Gene identification and expression analyses. Plant Physiol 140: 946-962.PMID:16415215
Potri.009G099100	GT1	Glycosyltransferase Family 1 protein	fragment (too short at C-term);	fgenesh1_pg.C_LG_IX000648	GT1_145						Geisler-Lee J, Geisler M, Coutinho PM, Segerman B, Nishikubo N, Takahashi J, Aspeborg H, Djerbi S, Master E, Andersson-Gunnerås S, Sundberg B, Karpinski S, Teeri TT, Kleczkowski LA, Henrissat B, Mellerowicz EJ ( 2006). Poplar Carbohydrate-Active Enzymes (CAZymes). Gene identification and expression analyses. Plant Physiol 140: 946-962.PMID:16415215
Potri.009G077300	GT1	Glycosyltransferase Family 1 protein	fragment (too short at N-term);	eugene3.00090878	GT1_147						Geisler-Lee J, Geisler M, Coutinho PM, Segerman B, Nishikubo N, Takahashi J, Aspeborg H, Djerbi S, Master E, Andersson-Gunnerås S, Sundberg B, Karpinski S, Teeri TT, Kleczkowski LA, Henrissat B, Mellerowicz EJ ( 2006). Poplar Carbohydrate-Active Enzymes (CAZymes). Gene identification and expression analyses. Plant Physiol 140: 946-962.PMID:16415215
Potri.006G007500	GT1	Glycosyltransferase Family 1 protein	(fragment) fragment (too short at N-term);	eugene3.00060082	GT1_148						Geisler-Lee J, Geisler M, Coutinho PM, Segerman B, Nishikubo N, Takahashi J, Aspeborg H, Djerbi S, Master E, Andersson-Gunnerås S, Sundberg B, Karpinski S, Teeri TT, Kleczkowski LA, Henrissat B, Mellerowicz EJ ( 2006). Poplar Carbohydrate-Active Enzymes (CAZymes). Gene identification and expression analyses. Plant Physiol 140: 946-962.PMID:16415215
Potri.019G090400	GT1	Glycosyltransferase Family 1 protein		eugene3.00190822	GT1_149						Geisler-Lee J, Geisler M, Coutinho PM, Segerman B, Nishikubo N, Takahashi J, Aspeborg H, Djerbi S, Master E, Andersson-Gunnerås S, Sundberg B, Karpinski S, Teeri TT, Kleczkowski LA, Henrissat B, Mellerowicz EJ ( 2006). Poplar Carbohydrate-Active Enzymes (CAZymes). Gene identification and expression analyses. Plant Physiol 140: 946-962.PMID:16415215
Potri.016G021100	GT1	Glycosyltransferase Family 1 protein		eugene3.00160149	GT1_152						Geisler-Lee J, Geisler M, Coutinho PM, Segerman B, Nishikubo N, Takahashi J, Aspeborg H, Djerbi S, Master E, Andersson-Gunnerås S, Sundberg B, Karpinski S, Teeri TT, Kleczkowski LA, Henrissat B, Mellerowicz EJ ( 2006). Poplar Carbohydrate-Active Enzymes (CAZymes). Gene identification and expression analyses. Plant Physiol 140: 946-962.PMID:16415215
Potri.010G235500	GT1	Glycosyltransferase Family 1 protein	splicing problem;	eugene3.00102532	GT1_153						Geisler-Lee J, Geisler M, Coutinho PM, Segerman B, Nishikubo N, Takahashi J, Aspeborg H, Djerbi S, Master E, Andersson-Gunnerås S, Sundberg B, Karpinski S, Teeri TT, Kleczkowski LA, Henrissat B, Mellerowicz EJ ( 2006). Poplar Carbohydrate-Active Enzymes (CAZymes). Gene identification and expression analyses. Plant Physiol 140: 946-962.PMID:16415215
Potri.006G009900	GT1	Glycosyltransferase Family 1 protein	fragment (too short at both ends);	eugene3.00060106	GT1_156						Geisler-Lee J, Geisler M, Coutinho PM, Segerman B, Nishikubo N, Takahashi J, Aspeborg H, Djerbi S, Master E, Andersson-Gunnerås S, Sundberg B, Karpinski S, Teeri TT, Kleczkowski LA, Henrissat B, Mellerowicz EJ ( 2006). Poplar Carbohydrate-Active Enzymes (CAZymes). Gene identification and expression analyses. Plant Physiol 140: 946-962.PMID:16415215
Potri.012G035800	GT1	Glycosyltransferase Family 1 protein		eugene3.00120090	GT1_157						Geisler-Lee J, Geisler M, Coutinho PM, Segerman B, Nishikubo N, Takahashi J, Aspeborg H, Djerbi S, Master E, Andersson-Gunnerås S, Sundberg B, Karpinski S, Teeri TT, Kleczkowski LA, Henrissat B, Mellerowicz EJ ( 2006). Poplar Carbohydrate-Active Enzymes (CAZymes). Gene identification and expression analyses. Plant Physiol 140: 946-962.PMID:16415215
Potri.004G029300	GT1	Glycosyltransferase Family 1 protein	fragment (too short at both ends);	fgenesh1_pg.C_LG_IV000174	GT1_158						Geisler-Lee J, Geisler M, Coutinho PM, Segerman B, Nishikubo N, Takahashi J, Aspeborg H, Djerbi S, Master E, Andersson-Gunnerås S, Sundberg B, Karpinski S, Teeri TT, Kleczkowski LA, Henrissat B, Mellerowicz EJ ( 2006). Poplar Carbohydrate-Active Enzymes (CAZymes). Gene identification and expression analyses. Plant Physiol 140: 946-962.PMID:16415215
Potri.009G098200	GT1	Glycosyltransferase Family 1 protein	splicing problem;	eugene3.00090679	GT1_159						Geisler-Lee J, Geisler M, Coutinho PM, Segerman B, Nishikubo N, Takahashi J, Aspeborg H, Djerbi S, Master E, Andersson-Gunnerås S, Sundberg B, Karpinski S, Teeri TT, Kleczkowski LA, Henrissat B, Mellerowicz EJ ( 2006). Poplar Carbohydrate-Active Enzymes (CAZymes). Gene identification and expression analyses. Plant Physiol 140: 946-962.PMID:16415215
Potri.014G095900	GT1	Glycosyltransferase Family 1 protein		fgenesh1_pg.C_LG_XIV000388	GT1_160						Geisler-Lee J, Geisler M, Coutinho PM, Segerman B, Nishikubo N, Takahashi J, Aspeborg H, Djerbi S, Master E, Andersson-Gunnerås S, Sundberg B, Karpinski S, Teeri TT, Kleczkowski LA, Henrissat B, Mellerowicz EJ ( 2006). Poplar Carbohydrate-Active Enzymes (CAZymes). Gene identification and expression analyses. Plant Physiol 140: 946-962.PMID:16415215
Potri.001G133100	GT1	Glycosyltransferase Family 1 protein		eugene3.00290280	GT1_162						Geisler-Lee J, Geisler M, Coutinho PM, Segerman B, Nishikubo N, Takahashi J, Aspeborg H, Djerbi S, Master E, Andersson-Gunnerås S, Sundberg B, Karpinski S, Teeri TT, Kleczkowski LA, Henrissat B, Mellerowicz EJ ( 2006). Poplar Carbohydrate-Active Enzymes (CAZymes). Gene identification and expression analyses. Plant Physiol 140: 946-962.PMID:16415215
Potri.016G022100	GT1	Glycosyltransferase Family 1 protein		eugene3.00160165	GT1_163						Geisler-Lee J, Geisler M, Coutinho PM, Segerman B, Nishikubo N, Takahashi J, Aspeborg H, Djerbi S, Master E, Andersson-Gunnerås S, Sundberg B, Karpinski S, Teeri TT, Kleczkowski LA, Henrissat B, Mellerowicz EJ ( 2006). Poplar Carbohydrate-Active Enzymes (CAZymes). Gene identification and expression analyses. Plant Physiol 140: 946-962.PMID:16415215
Potri.006G171200	GT1	Glycosyltransferase Family 1 protein		eugene3.49960001	GT1_165						Geisler-Lee J, Geisler M, Coutinho PM, Segerman B, Nishikubo N, Takahashi J, Aspeborg H, Djerbi S, Master E, Andersson-Gunnerås S, Sundberg B, Karpinski S, Teeri TT, Kleczkowski LA, Henrissat B, Mellerowicz EJ ( 2006). Poplar Carbohydrate-Active Enzymes (CAZymes). Gene identification and expression analyses. Plant Physiol 140: 946-962.PMID:16415215
Potri.008G024800	GT1	Glycosyltransferase Family 1 protein		fgenesh1_pg.C_LG_VIII000198	GT1_166						Geisler-Lee J, Geisler M, Coutinho PM, Segerman B, Nishikubo N, Takahashi J, Aspeborg H, Djerbi S, Master E, Andersson-Gunnerås S, Sundberg B, Karpinski S, Teeri TT, Kleczkowski LA, Henrissat B, Mellerowicz EJ ( 2006). Poplar Carbohydrate-Active Enzymes (CAZymes). Gene identification and expression analyses. Plant Physiol 140: 946-962.PMID:16415215
Potri.010G195300	GT1	Glycosyltransferase Family 1 protein		eugene3.00101893	GT1_167						Geisler-Lee J, Geisler M, Coutinho PM, Segerman B, Nishikubo N, Takahashi J, Aspeborg H, Djerbi S, Master E, Andersson-Gunnerås S, Sundberg B, Karpinski S, Teeri TT, Kleczkowski LA, Henrissat B, Mellerowicz EJ ( 2006). Poplar Carbohydrate-Active Enzymes (CAZymes). Gene identification and expression analyses. Plant Physiol 140: 946-962.PMID:16415215
Potri.010G195500	GT1	Glycosyltransferase Family 1 protein		eugene3.11070003	GT1_168						Geisler-Lee J, Geisler M, Coutinho PM, Segerman B, Nishikubo N, Takahashi J, Aspeborg H, Djerbi S, Master E, Andersson-Gunnerås S, Sundberg B, Karpinski S, Teeri TT, Kleczkowski LA, Henrissat B, Mellerowicz EJ ( 2006). Poplar Carbohydrate-Active Enzymes (CAZymes). Gene identification and expression analyses. Plant Physiol 140: 946-962.PMID:16415215
Potri.009G078400	GT1	Glycosyltransferase Family 1 protein		fgenesh1_pg.C_LG_IX000828	GT1_169						Geisler-Lee J, Geisler M, Coutinho PM, Segerman B, Nishikubo N, Takahashi J, Aspeborg H, Djerbi S, Master E, Andersson-Gunnerås S, Sundberg B, Karpinski S, Teeri TT, Kleczkowski LA, Henrissat B, Mellerowicz EJ ( 2006). Poplar Carbohydrate-Active Enzymes (CAZymes). Gene identification and expression analyses. Plant Physiol 140: 946-962.PMID:16415215
Potri.006G171100	GT1	Glycosyltransferase Family 1 protein		eugene3.09510002	GT1_170						Geisler-Lee J, Geisler M, Coutinho PM, Segerman B, Nishikubo N, Takahashi J, Aspeborg H, Djerbi S, Master E, Andersson-Gunnerås S, Sundberg B, Karpinski S, Teeri TT, Kleczkowski LA, Henrissat B, Mellerowicz EJ ( 2006). Poplar Carbohydrate-Active Enzymes (CAZymes). Gene identification and expression analyses. Plant Physiol 140: 946-962.PMID:16415215
Potri.001G245900	GT1	Glycosyltransferase Family 1 protein		eugene3.00011560	GT1_171						Geisler-Lee J, Geisler M, Coutinho PM, Segerman B, Nishikubo N, Takahashi J, Aspeborg H, Djerbi S, Master E, Andersson-Gunnerås S, Sundberg B, Karpinski S, Teeri TT, Kleczkowski LA, Henrissat B, Mellerowicz EJ ( 2006). Poplar Carbohydrate-Active Enzymes (CAZymes). Gene identification and expression analyses. Plant Physiol 140: 946-962.PMID:16415215
Potri.016G014400	GT1	Glycosyltransferase Family 1 protein		eugene3.00160091	GT1_172						Geisler-Lee J, Geisler M, Coutinho PM, Segerman B, Nishikubo N, Takahashi J, Aspeborg H, Djerbi S, Master E, Andersson-Gunnerås S, Sundberg B, Karpinski S, Teeri TT, Kleczkowski LA, Henrissat B, Mellerowicz EJ ( 2006). Poplar Carbohydrate-Active Enzymes (CAZymes). Gene identification and expression analyses. Plant Physiol 140: 946-962.PMID:16415215
Potri.013G143900	GT1	Glycosyltransferase Family 1 protein		eugene3.00131128	GT1_173						Geisler-Lee J, Geisler M, Coutinho PM, Segerman B, Nishikubo N, Takahashi J, Aspeborg H, Djerbi S, Master E, Andersson-Gunnerås S, Sundberg B, Karpinski S, Teeri TT, Kleczkowski LA, Henrissat B, Mellerowicz EJ ( 2006). Poplar Carbohydrate-Active Enzymes (CAZymes). Gene identification and expression analyses. Plant Physiol 140: 946-962.PMID:16415215
Potri.015G071900	GT1	Glycosyltransferase Family 1 protein		eugene3.00150511	GT1_176						Geisler-Lee J, Geisler M, Coutinho PM, Segerman B, Nishikubo N, Takahashi J, Aspeborg H, Djerbi S, Master E, Andersson-Gunnerås S, Sundberg B, Karpinski S, Teeri TT, Kleczkowski LA, Henrissat B, Mellerowicz EJ ( 2006). Poplar Carbohydrate-Active Enzymes (CAZymes). Gene identification and expression analyses. Plant Physiol 140: 946-962.PMID:16415215
Potri.013G118700	GT1	Glycosyltransferase Family 1 protein		eugene3.00410022	GT1_177						Geisler-Lee J, Geisler M, Coutinho PM, Segerman B, Nishikubo N, Takahashi J, Aspeborg H, Djerbi S, Master E, Andersson-Gunnerås S, Sundberg B, Karpinski S, Teeri TT, Kleczkowski LA, Henrissat B, Mellerowicz EJ ( 2006). Poplar Carbohydrate-Active Enzymes (CAZymes). Gene identification and expression analyses. Plant Physiol 140: 946-962.PMID:16415215
Potri.017G091500	GT1	Glycosyltransferase Family 1 protein		fgenesh1_pg.C_LG_XVII000473	GT1_178						Geisler-Lee J, Geisler M, Coutinho PM, Segerman B, Nishikubo N, Takahashi J, Aspeborg H, Djerbi S, Master E, Andersson-Gunnerås S, Sundberg B, Karpinski S, Teeri TT, Kleczkowski LA, Henrissat B, Mellerowicz EJ ( 2006). Poplar Carbohydrate-Active Enzymes (CAZymes). Gene identification and expression analyses. Plant Physiol 140: 946-962.PMID:16415215
Potri.004G123500	GT1	Glycosyltransferase Family 1 protein		fgenesh1_pm.C_LG_IV000287	GT1_179						Geisler-Lee J, Geisler M, Coutinho PM, Segerman B, Nishikubo N, Takahashi J, Aspeborg H, Djerbi S, Master E, Andersson-Gunnerås S, Sundberg B, Karpinski S, Teeri TT, Kleczkowski LA, Henrissat B, Mellerowicz EJ ( 2006). Poplar Carbohydrate-Active Enzymes (CAZymes). Gene identification and expression analyses. Plant Physiol 140: 946-962.PMID:16415215
Potri.009G077200	GT1	Glycosyltransferase Family 1 protein		eugene3.00090879	GT1_180						Geisler-Lee J, Geisler M, Coutinho PM, Segerman B, Nishikubo N, Takahashi J, Aspeborg H, Djerbi S, Master E, Andersson-Gunnerås S, Sundberg B, Karpinski S, Teeri TT, Kleczkowski LA, Henrissat B, Mellerowicz EJ ( 2006). Poplar Carbohydrate-Active Enzymes (CAZymes). Gene identification and expression analyses. Plant Physiol 140: 946-962.PMID:16415215
Potri.004G119700	GT1	Glycosyltransferase Family 1 protein		eugene3.00041122	GT1_181						Geisler-Lee J, Geisler M, Coutinho PM, Segerman B, Nishikubo N, Takahashi J, Aspeborg H, Djerbi S, Master E, Andersson-Gunnerås S, Sundberg B, Karpinski S, Teeri TT, Kleczkowski LA, Henrissat B, Mellerowicz EJ ( 2006). Poplar Carbohydrate-Active Enzymes (CAZymes). Gene identification and expression analyses. Plant Physiol 140: 946-962.PMID:16415215
Potri.009G039000	GT1	Glycosyltransferase Family 1 protein		fgenesh1_pm.C_LG_IX000492	GT1_182						Geisler-Lee J, Geisler M, Coutinho PM, Segerman B, Nishikubo N, Takahashi J, Aspeborg H, Djerbi S, Master E, Andersson-Gunnerås S, Sundberg B, Karpinski S, Teeri TT, Kleczkowski LA, Henrissat B, Mellerowicz EJ ( 2006). Poplar Carbohydrate-Active Enzymes (CAZymes). Gene identification and expression analyses. Plant Physiol 140: 946-962.PMID:16415215
Potri.007G140300	GT1	Glycosyltransferase Family 1 protein		eugene3.00070072	GT1_183						Geisler-Lee J, Geisler M, Coutinho PM, Segerman B, Nishikubo N, Takahashi J, Aspeborg H, Djerbi S, Master E, Andersson-Gunnerås S, Sundberg B, Karpinski S, Teeri TT, Kleczkowski LA, Henrissat B, Mellerowicz EJ ( 2006). Poplar Carbohydrate-Active Enzymes (CAZymes). Gene identification and expression analyses. Plant Physiol 140: 946-962.PMID:16415215
Potri.007G140600	GT1	Glycosyltransferase Family 1 protein		eugene3.00070291	GT1_184						Geisler-Lee J, Geisler M, Coutinho PM, Segerman B, Nishikubo N, Takahashi J, Aspeborg H, Djerbi S, Master E, Andersson-Gunnerås S, Sundberg B, Karpinski S, Teeri TT, Kleczkowski LA, Henrissat B, Mellerowicz EJ ( 2006). Poplar Carbohydrate-Active Enzymes (CAZymes). Gene identification and expression analyses. Plant Physiol 140: 946-962.PMID:16415215
Potri.007G117200	GT1	Glycosyltransferase Family 1 protein		eugene3.13510003	GT1_185						Geisler-Lee J, Geisler M, Coutinho PM, Segerman B, Nishikubo N, Takahashi J, Aspeborg H, Djerbi S, Master E, Andersson-Gunnerås S, Sundberg B, Karpinski S, Teeri TT, Kleczkowski LA, Henrissat B, Mellerowicz EJ ( 2006). Poplar Carbohydrate-Active Enzymes (CAZymes). Gene identification and expression analyses. Plant Physiol 140: 946-962.PMID:16415215
Potri.007G140500	GT1	Glycosyltransferase Family 1 protein		estExt_Genewise1_v1.C_LG_VII0493	GT1_186						Geisler-Lee J, Geisler M, Coutinho PM, Segerman B, Nishikubo N, Takahashi J, Aspeborg H, Djerbi S, Master E, Andersson-Gunnerås S, Sundberg B, Karpinski S, Teeri TT, Kleczkowski LA, Henrissat B, Mellerowicz EJ ( 2006). Poplar Carbohydrate-Active Enzymes (CAZymes). Gene identification and expression analyses. Plant Physiol 140: 946-962.PMID:16415215
Potri.006G039300	GT1	Glycosyltransferase Family 1 protein		fgenesh1_pm.C_LG_VI000133	GT1_187						Geisler-Lee J, Geisler M, Coutinho PM, Segerman B, Nishikubo N, Takahashi J, Aspeborg H, Djerbi S, Master E, Andersson-Gunnerås S, Sundberg B, Karpinski S, Teeri TT, Kleczkowski LA, Henrissat B, Mellerowicz EJ ( 2006). Poplar Carbohydrate-Active Enzymes (CAZymes). Gene identification and expression analyses. Plant Physiol 140: 946-962.PMID:16415215
Potri.016G020500	GT1	Glycosyltransferase Family 1 protein		eugene3.15890001	GT1_188						Geisler-Lee J, Geisler M, Coutinho PM, Segerman B, Nishikubo N, Takahashi J, Aspeborg H, Djerbi S, Master E, Andersson-Gunnerås S, Sundberg B, Karpinski S, Teeri TT, Kleczkowski LA, Henrissat B, Mellerowicz EJ ( 2006). Poplar Carbohydrate-Active Enzymes (CAZymes). Gene identification and expression analyses. Plant Physiol 140: 946-962.PMID:16415215
Potri.014G175000	GT1	Glycosyltransferase Family 1 protein		eugene3.00141223	GT1_189						Geisler-Lee J, Geisler M, Coutinho PM, Segerman B, Nishikubo N, Takahashi J, Aspeborg H, Djerbi S, Master E, Andersson-Gunnerås S, Sundberg B, Karpinski S, Teeri TT, Kleczkowski LA, Henrissat B, Mellerowicz EJ ( 2006). Poplar Carbohydrate-Active Enzymes (CAZymes). Gene identification and expression analyses. Plant Physiol 140: 946-962.PMID:16415215
Potri.001G282100	GT1	Glycosyltransferase Family 1 protein		estExt_Genewise1_v1.C_LG_I2249	GT1_190						Geisler-Lee J, Geisler M, Coutinho PM, Segerman B, Nishikubo N, Takahashi J, Aspeborg H, Djerbi S, Master E, Andersson-Gunnerås S, Sundberg B, Karpinski S, Teeri TT, Kleczkowski LA, Henrissat B, Mellerowicz EJ ( 2006). Poplar Carbohydrate-Active Enzymes (CAZymes). Gene identification and expression analyses. Plant Physiol 140: 946-962.PMID:16415215
Potri.017G101800	GT1	Glycosyltransferase Family 1 protein		fgenesh1_pg.C_scaffold_155000047	GT1_191						Geisler-Lee J, Geisler M, Coutinho PM, Segerman B, Nishikubo N, Takahashi J, Aspeborg H, Djerbi S, Master E, Andersson-Gunnerås S, Sundberg B, Karpinski S, Teeri TT, Kleczkowski LA, Henrissat B, Mellerowicz EJ ( 2006). Poplar Carbohydrate-Active Enzymes (CAZymes). Gene identification and expression analyses. Plant Physiol 140: 946-962.PMID:16415215
Potri.012G036000	GT1	Glycosyltransferase Family 1 protein		grail3.0031007501	GT1_192						Geisler-Lee J, Geisler M, Coutinho PM, Segerman B, Nishikubo N, Takahashi J, Aspeborg H, Djerbi S, Master E, Andersson-Gunnerås S, Sundberg B, Karpinski S, Teeri TT, Kleczkowski LA, Henrissat B, Mellerowicz EJ ( 2006). Poplar Carbohydrate-Active Enzymes (CAZymes). Gene identification and expression analyses. Plant Physiol 140: 946-962.PMID:16415215
Potri.009G077500	GT1	Glycosyltransferase Family 1 protein		eugene3.00090876	GT1_193						Geisler-Lee J, Geisler M, Coutinho PM, Segerman B, Nishikubo N, Takahashi J, Aspeborg H, Djerbi S, Master E, Andersson-Gunnerås S, Sundberg B, Karpinski S, Teeri TT, Kleczkowski LA, Henrissat B, Mellerowicz EJ ( 2006). Poplar Carbohydrate-Active Enzymes (CAZymes). Gene identification and expression analyses. Plant Physiol 140: 946-962.PMID:16415215
Potri.004G126000	GT1	Glycosyltransferase Family 1 protein		fgenesh1_pg.C_LG_IV001152	GT1_194						Geisler-Lee J, Geisler M, Coutinho PM, Segerman B, Nishikubo N, Takahashi J, Aspeborg H, Djerbi S, Master E, Andersson-Gunnerås S, Sundberg B, Karpinski S, Teeri TT, Kleczkowski LA, Henrissat B, Mellerowicz EJ ( 2006). Poplar Carbohydrate-Active Enzymes (CAZymes). Gene identification and expression analyses. Plant Physiol 140: 946-962.PMID:16415215
Potri.017G032700	GT1	Glycosyltransferase Family 1 protein		fgenesh1_pg.C_scaffold_64000072	GT1_195						Geisler-Lee J, Geisler M, Coutinho PM, Segerman B, Nishikubo N, Takahashi J, Aspeborg H, Djerbi S, Master E, Andersson-Gunnerås S, Sundberg B, Karpinski S, Teeri TT, Kleczkowski LA, Henrissat B, Mellerowicz EJ ( 2006). Poplar Carbohydrate-Active Enzymes (CAZymes). Gene identification and expression analyses. Plant Physiol 140: 946-962.PMID:16415215
Potri.009G077400	GT1	Glycosyltransferase Family 1 protein		eugene3.00090877	GT1_196						Geisler-Lee J, Geisler M, Coutinho PM, Segerman B, Nishikubo N, Takahashi J, Aspeborg H, Djerbi S, Master E, Andersson-Gunnerås S, Sundberg B, Karpinski S, Teeri TT, Kleczkowski LA, Henrissat B, Mellerowicz EJ ( 2006). Poplar Carbohydrate-Active Enzymes (CAZymes). Gene identification and expression analyses. Plant Physiol 140: 946-962.PMID:16415215
Potri.004G179300	GT1	Glycosyltransferase Family 1 protein		eugene3.00041395	GT1_197						Geisler-Lee J, Geisler M, Coutinho PM, Segerman B, Nishikubo N, Takahashi J, Aspeborg H, Djerbi S, Master E, Andersson-Gunnerås S, Sundberg B, Karpinski S, Teeri TT, Kleczkowski LA, Henrissat B, Mellerowicz EJ ( 2006). Poplar Carbohydrate-Active Enzymes (CAZymes). Gene identification and expression analyses. Plant Physiol 140: 946-962.PMID:16415215
Potri.007G141900	GT1	Glycosyltransferase Family 1 protein		eugene3.00041395	GT1_197						Geisler-Lee J, Geisler M, Coutinho PM, Segerman B, Nishikubo N, Takahashi J, Aspeborg H, Djerbi S, Master E, Andersson-Gunnerås S, Sundberg B, Karpinski S, Teeri TT, Kleczkowski LA, Henrissat B, Mellerowicz EJ ( 2006). Poplar Carbohydrate-Active Enzymes (CAZymes). Gene identification and expression analyses. Plant Physiol 140: 946-962.PMID:16415215
Potri.009G133300	GT1	Glycosyltransferase Family 1 protein		eugene3.16750001	GT1_199						Geisler-Lee J, Geisler M, Coutinho PM, Segerman B, Nishikubo N, Takahashi J, Aspeborg H, Djerbi S, Master E, Andersson-Gunnerås S, Sundberg B, Karpinski S, Teeri TT, Kleczkowski LA, Henrissat B, Mellerowicz EJ ( 2006). Poplar Carbohydrate-Active Enzymes (CAZymes). Gene identification and expression analyses. Plant Physiol 140: 946-962.PMID:16415215
Potri.001G302400	GT1	Glycosyltransferase Family 1 protein		fgenesh1_pg.C_LG_I002563	GT1_200						Geisler-Lee J, Geisler M, Coutinho PM, Segerman B, Nishikubo N, Takahashi J, Aspeborg H, Djerbi S, Master E, Andersson-Gunnerås S, Sundberg B, Karpinski S, Teeri TT, Kleczkowski LA, Henrissat B, Mellerowicz EJ ( 2006). Poplar Carbohydrate-Active Enzymes (CAZymes). Gene identification and expression analyses. Plant Physiol 140: 946-962.PMID:16415215
Potri.011G097900	GT1	Glycosyltransferase Family 1 protein		fgenesh1_pg.C_LG_XI000664	GT1_201						Geisler-Lee J, Geisler M, Coutinho PM, Segerman B, Nishikubo N, Takahashi J, Aspeborg H, Djerbi S, Master E, Andersson-Gunnerås S, Sundberg B, Karpinski S, Teeri TT, Kleczkowski LA, Henrissat B, Mellerowicz EJ ( 2006). Poplar Carbohydrate-Active Enzymes (CAZymes). Gene identification and expression analyses. Plant Physiol 140: 946-962.PMID:16415215
Potri.014G096000	GT1	Glycosyltransferase Family 1 protein		estExt_Genewise1_v1.C_LG_XIV1613	GT1_203						Geisler-Lee J, Geisler M, Coutinho PM, Segerman B, Nishikubo N, Takahashi J, Aspeborg H, Djerbi S, Master E, Andersson-Gunnerås S, Sundberg B, Karpinski S, Teeri TT, Kleczkowski LA, Henrissat B, Mellerowicz EJ ( 2006). Poplar Carbohydrate-Active Enzymes (CAZymes). Gene identification and expression analyses. Plant Physiol 140: 946-962.PMID:16415215
Potri.006G179700	GT1	Glycosyltransferase Family 1 protein		fgenesh1_pg.C_LG_VI001305	GT1_204						Geisler-Lee J, Geisler M, Coutinho PM, Segerman B, Nishikubo N, Takahashi J, Aspeborg H, Djerbi S, Master E, Andersson-Gunnerås S, Sundberg B, Karpinski S, Teeri TT, Kleczkowski LA, Henrissat B, Mellerowicz EJ ( 2006). Poplar Carbohydrate-Active Enzymes (CAZymes). Gene identification and expression analyses. Plant Physiol 140: 946-962.PMID:16415215
Potri.017G042800	GT1	Glycosyltransferase Family 1 protein		fgenesh1_pm.C_LG_XVII000012	GT1_205						Geisler-Lee J, Geisler M, Coutinho PM, Segerman B, Nishikubo N, Takahashi J, Aspeborg H, Djerbi S, Master E, Andersson-Gunnerås S, Sundberg B, Karpinski S, Teeri TT, Kleczkowski LA, Henrissat B, Mellerowicz EJ ( 2006). Poplar Carbohydrate-Active Enzymes (CAZymes). Gene identification and expression analyses. Plant Physiol 140: 946-962.PMID:16415215
Potri.018G140400	GT1	Glycosyltransferase Family 1 protein		eugene3.00181234	GT1_206						Geisler-Lee J, Geisler M, Coutinho PM, Segerman B, Nishikubo N, Takahashi J, Aspeborg H, Djerbi S, Master E, Andersson-Gunnerås S, Sundberg B, Karpinski S, Teeri TT, Kleczkowski LA, Henrissat B, Mellerowicz EJ ( 2006). Poplar Carbohydrate-Active Enzymes (CAZymes). Gene identification and expression analyses. Plant Physiol 140: 946-962.PMID:16415215
Potri.010G195600	GT1	Glycosyltransferase Family 1 protein		eugene3.00101895	GT1_207						Geisler-Lee J, Geisler M, Coutinho PM, Segerman B, Nishikubo N, Takahashi J, Aspeborg H, Djerbi S, Master E, Andersson-Gunnerås S, Sundberg B, Karpinski S, Teeri TT, Kleczkowski LA, Henrissat B, Mellerowicz EJ ( 2006). Poplar Carbohydrate-Active Enzymes (CAZymes). Gene identification and expression analyses. Plant Physiol 140: 946-962.PMID:16415215
Potri.014G088400	GT1	Glycosyltransferase Family 1 protein		eugene3.00140341	GT1_208						Geisler-Lee J, Geisler M, Coutinho PM, Segerman B, Nishikubo N, Takahashi J, Aspeborg H, Djerbi S, Master E, Andersson-Gunnerås S, Sundberg B, Karpinski S, Teeri TT, Kleczkowski LA, Henrissat B, Mellerowicz EJ ( 2006). Poplar Carbohydrate-Active Enzymes (CAZymes). Gene identification and expression analyses. Plant Physiol 140: 946-962.PMID:16415215
Potri.002G162300	GT1	Glycosyltransferase Family 1 protein		estExt_fgenesh1_pg_v1.C_LG_II1174	GT1_209						Geisler-Lee J, Geisler M, Coutinho PM, Segerman B, Nishikubo N, Takahashi J, Aspeborg H, Djerbi S, Master E, Andersson-Gunnerås S, Sundberg B, Karpinski S, Teeri TT, Kleczkowski LA, Henrissat B, Mellerowicz EJ ( 2006). Poplar Carbohydrate-Active Enzymes (CAZymes). Gene identification and expression analyses. Plant Physiol 140: 946-962.PMID:16415215
Potri.016G017200	GT1	Glycosyltransferase Family 1 protein		fgenesh1_pg.C_scaffold_1772000001	GT1_210						Geisler-Lee J, Geisler M, Coutinho PM, Segerman B, Nishikubo N, Takahashi J, Aspeborg H, Djerbi S, Master E, Andersson-Gunnerås S, Sundberg B, Karpinski S, Teeri TT, Kleczkowski LA, Henrissat B, Mellerowicz EJ ( 2006). Poplar Carbohydrate-Active Enzymes (CAZymes). Gene identification and expression analyses. Plant Physiol 140: 946-962.PMID:16415215
Potri.016G016700	GT1	Glycosyltransferase Family 1 protein		eugene3.00160113	GT1_212						Geisler-Lee J, Geisler M, Coutinho PM, Segerman B, Nishikubo N, Takahashi J, Aspeborg H, Djerbi S, Master E, Andersson-Gunnerås S, Sundberg B, Karpinski S, Teeri TT, Kleczkowski LA, Henrissat B, Mellerowicz EJ ( 2006). Poplar Carbohydrate-Active Enzymes (CAZymes). Gene identification and expression analyses. Plant Physiol 140: 946-962.PMID:16415215
Potri.007G049600	GT1	Glycosyltransferase Family 1 protein		eugene3.02050001	GT1_213						Geisler-Lee J, Geisler M, Coutinho PM, Segerman B, Nishikubo N, Takahashi J, Aspeborg H, Djerbi S, Master E, Andersson-Gunnerås S, Sundberg B, Karpinski S, Teeri TT, Kleczkowski LA, Henrissat B, Mellerowicz EJ ( 2006). Poplar Carbohydrate-Active Enzymes (CAZymes). Gene identification and expression analyses. Plant Physiol 140: 946-962.PMID:16415215
Potri.002G168600	GT1	Glycosyltransferase Family 1 protein		estExt_Genewise1_v1.C_LG_II3283	GT1_214						Geisler-Lee J, Geisler M, Coutinho PM, Segerman B, Nishikubo N, Takahashi J, Aspeborg H, Djerbi S, Master E, Andersson-Gunnerås S, Sundberg B, Karpinski S, Teeri TT, Kleczkowski LA, Henrissat B, Mellerowicz EJ ( 2006). Poplar Carbohydrate-Active Enzymes (CAZymes). Gene identification and expression analyses. Plant Physiol 140: 946-962.PMID:16415215
Potri.002G236500	GT1	Glycosyltransferase Family 1 protein		grail3.0021016501	GT1_216						Geisler-Lee J, Geisler M, Coutinho PM, Segerman B, Nishikubo N, Takahashi J, Aspeborg H, Djerbi S, Master E, Andersson-Gunnerås S, Sundberg B, Karpinski S, Teeri TT, Kleczkowski LA, Henrissat B, Mellerowicz EJ ( 2006). Poplar Carbohydrate-Active Enzymes (CAZymes). Gene identification and expression analyses. Plant Physiol 140: 946-962.PMID:16415215
Potri.T010800	GT1	Glycosyltransferase Family 1 protein		eugene3.00190097	GT1_217						Geisler-Lee J, Geisler M, Coutinho PM, Segerman B, Nishikubo N, Takahashi J, Aspeborg H, Djerbi S, Master E, Andersson-Gunnerås S, Sundberg B, Karpinski S, Teeri TT, Kleczkowski LA, Henrissat B, Mellerowicz EJ ( 2006). Poplar Carbohydrate-Active Enzymes (CAZymes). Gene identification and expression analyses. Plant Physiol 140: 946-962.PMID:16415215
Potri.009G044600	GT1	Glycosyltransferase Family 1 protein		eugene3.00091201	GT1_218						Geisler-Lee J, Geisler M, Coutinho PM, Segerman B, Nishikubo N, Takahashi J, Aspeborg H, Djerbi S, Master E, Andersson-Gunnerås S, Sundberg B, Karpinski S, Teeri TT, Kleczkowski LA, Henrissat B, Mellerowicz EJ ( 2006). Poplar Carbohydrate-Active Enzymes (CAZymes). Gene identification and expression analyses. Plant Physiol 140: 946-962.PMID:16415215
Potri.016G052500	GT1	Glycosyltransferase Family 1 protein		eugene3.00160459	GT1_219						Geisler-Lee J, Geisler M, Coutinho PM, Segerman B, Nishikubo N, Takahashi J, Aspeborg H, Djerbi S, Master E, Andersson-Gunnerås S, Sundberg B, Karpinski S, Teeri TT, Kleczkowski LA, Henrissat B, Mellerowicz EJ ( 2006). Poplar Carbohydrate-Active Enzymes (CAZymes). Gene identification and expression analyses. Plant Physiol 140: 946-962.PMID:16415215
Potri.018G008900	GT1	Glycosyltransferase Family 1 protein		eugene3.00180593	GT1_220						Geisler-Lee J, Geisler M, Coutinho PM, Segerman B, Nishikubo N, Takahashi J, Aspeborg H, Djerbi S, Master E, Andersson-Gunnerås S, Sundberg B, Karpinski S, Teeri TT, Kleczkowski LA, Henrissat B, Mellerowicz EJ ( 2006). Poplar Carbohydrate-Active Enzymes (CAZymes). Gene identification and expression analyses. Plant Physiol 140: 946-962.PMID:16415215
Potri.001G389200	GT1	Glycosyltransferase Family 1 protein		eugene3.01820023	GT1_221						Geisler-Lee J, Geisler M, Coutinho PM, Segerman B, Nishikubo N, Takahashi J, Aspeborg H, Djerbi S, Master E, Andersson-Gunnerås S, Sundberg B, Karpinski S, Teeri TT, Kleczkowski LA, Henrissat B, Mellerowicz EJ ( 2006). Poplar Carbohydrate-Active Enzymes (CAZymes). Gene identification and expression analyses. Plant Physiol 140: 946-962.PMID:16415215
Potri.012G034100	GT1	Glycosyltransferase Family 1 protein		eugene3.09560001	GT1_222						Geisler-Lee J, Geisler M, Coutinho PM, Segerman B, Nishikubo N, Takahashi J, Aspeborg H, Djerbi S, Master E, Andersson-Gunnerås S, Sundberg B, Karpinski S, Teeri TT, Kleczkowski LA, Henrissat B, Mellerowicz EJ ( 2006). Poplar Carbohydrate-Active Enzymes (CAZymes). Gene identification and expression analyses. Plant Physiol 140: 946-962.PMID:16415215
Potri.001G348100	GT1	Glycosyltransferase Family 1 protein		fgenesh1_pg.C_LG_I002125	GT1_223						Geisler-Lee J, Geisler M, Coutinho PM, Segerman B, Nishikubo N, Takahashi J, Aspeborg H, Djerbi S, Master E, Andersson-Gunnerås S, Sundberg B, Karpinski S, Teeri TT, Kleczkowski LA, Henrissat B, Mellerowicz EJ ( 2006). Poplar Carbohydrate-Active Enzymes (CAZymes). Gene identification and expression analyses. Plant Physiol 140: 946-962.PMID:16415215
Potri.014G026400	GT1	Glycosyltransferase Family 1 protein		fgenesh1_pg.C_scaffold_40000279	GT1_224						Geisler-Lee J, Geisler M, Coutinho PM, Segerman B, Nishikubo N, Takahashi J, Aspeborg H, Djerbi S, Master E, Andersson-Gunnerås S, Sundberg B, Karpinski S, Teeri TT, Kleczkowski LA, Henrissat B, Mellerowicz EJ ( 2006). Poplar Carbohydrate-Active Enzymes (CAZymes). Gene identification and expression analyses. Plant Physiol 140: 946-962.PMID:16415215
Potri.010G137000	GT1	Glycosyltransferase Family 1 protein		eugene3.00101302	GT1_225						Geisler-Lee J, Geisler M, Coutinho PM, Segerman B, Nishikubo N, Takahashi J, Aspeborg H, Djerbi S, Master E, Andersson-Gunnerås S, Sundberg B, Karpinski S, Teeri TT, Kleczkowski LA, Henrissat B, Mellerowicz EJ ( 2006). Poplar Carbohydrate-Active Enzymes (CAZymes). Gene identification and expression analyses. Plant Physiol 140: 946-962.PMID:16415215
Potri.012G065100	GT1	Glycosyltransferase Family 1 protein		eugene3.00120577	GT1_226						Geisler-Lee J, Geisler M, Coutinho PM, Segerman B, Nishikubo N, Takahashi J, Aspeborg H, Djerbi S, Master E, Andersson-Gunnerås S, Sundberg B, Karpinski S, Teeri TT, Kleczkowski LA, Henrissat B, Mellerowicz EJ ( 2006). Poplar Carbohydrate-Active Enzymes (CAZymes). Gene identification and expression analyses. Plant Physiol 140: 946-962.PMID:16415215
Potri.006G055600	GT1	Glycosyltransferase Family 1 protein		fgenesh1_pm.C_LG_VI000200	GT1_227						Geisler-Lee J, Geisler M, Coutinho PM, Segerman B, Nishikubo N, Takahashi J, Aspeborg H, Djerbi S, Master E, Andersson-Gunnerås S, Sundberg B, Karpinski S, Teeri TT, Kleczkowski LA, Henrissat B, Mellerowicz EJ ( 2006). Poplar Carbohydrate-Active Enzymes (CAZymes). Gene identification and expression analyses. Plant Physiol 140: 946-962.PMID:16415215
Potri.002G236400	GT1	Glycosyltransferase Family 1 protein		grail3.0021016401	GT1_228						Geisler-Lee J, Geisler M, Coutinho PM, Segerman B, Nishikubo N, Takahashi J, Aspeborg H, Djerbi S, Master E, Andersson-Gunnerås S, Sundberg B, Karpinski S, Teeri TT, Kleczkowski LA, Henrissat B, Mellerowicz EJ ( 2006). Poplar Carbohydrate-Active Enzymes (CAZymes). Gene identification and expression analyses. Plant Physiol 140: 946-962.PMID:16415215
Potri.006G047200	GT1	Glycosyltransferase Family 1 protein		eugene3.00060425	GT1_229						Geisler-Lee J, Geisler M, Coutinho PM, Segerman B, Nishikubo N, Takahashi J, Aspeborg H, Djerbi S, Master E, Andersson-Gunnerås S, Sundberg B, Karpinski S, Teeri TT, Kleczkowski LA, Henrissat B, Mellerowicz EJ ( 2006). Poplar Carbohydrate-Active Enzymes (CAZymes). Gene identification and expression analyses. Plant Physiol 140: 946-962.PMID:16415215
Potri.006G048200	GT1	Glycosyltransferase Family 1 protein		eugene3.00060436	GT1_230						Geisler-Lee J, Geisler M, Coutinho PM, Segerman B, Nishikubo N, Takahashi J, Aspeborg H, Djerbi S, Master E, Andersson-Gunnerås S, Sundberg B, Karpinski S, Teeri TT, Kleczkowski LA, Henrissat B, Mellerowicz EJ ( 2006). Poplar Carbohydrate-Active Enzymes (CAZymes). Gene identification and expression analyses. Plant Physiol 140: 946-962.PMID:16415215
Potri.016G016900	GT1	Glycosyltransferase Family 1 protein		eugene3.00160115	GT1_231						Geisler-Lee J, Geisler M, Coutinho PM, Segerman B, Nishikubo N, Takahashi J, Aspeborg H, Djerbi S, Master E, Andersson-Gunnerås S, Sundberg B, Karpinski S, Teeri TT, Kleczkowski LA, Henrissat B, Mellerowicz EJ ( 2006). Poplar Carbohydrate-Active Enzymes (CAZymes). Gene identification and expression analyses. Plant Physiol 140: 946-962.PMID:16415215
Potri.006G272500	GT1	Glycosyltransferase Family 1 protein		eugene3.01470008	GT1_233						Geisler-Lee J, Geisler M, Coutinho PM, Segerman B, Nishikubo N, Takahashi J, Aspeborg H, Djerbi S, Master E, Andersson-Gunnerås S, Sundberg B, Karpinski S, Teeri TT, Kleczkowski LA, Henrissat B, Mellerowicz EJ ( 2006). Poplar Carbohydrate-Active Enzymes (CAZymes). Gene identification and expression analyses. Plant Physiol 140: 946-962.PMID:16415215
Potri.006G272600	GT1	Glycosyltransferase Family 1 protein		eugene3.01470009	GT1_234						Geisler-Lee J, Geisler M, Coutinho PM, Segerman B, Nishikubo N, Takahashi J, Aspeborg H, Djerbi S, Master E, Andersson-Gunnerås S, Sundberg B, Karpinski S, Teeri TT, Kleczkowski LA, Henrissat B, Mellerowicz EJ ( 2006). Poplar Carbohydrate-Active Enzymes (CAZymes). Gene identification and expression analyses. Plant Physiol 140: 946-962.PMID:16415215
Potri.018G009000	GT1	Glycosyltransferase Family 1 protein		fgenesh1_pg.C_LG_XVIII000585	GT1_235						Geisler-Lee J, Geisler M, Coutinho PM, Segerman B, Nishikubo N, Takahashi J, Aspeborg H, Djerbi S, Master E, Andersson-Gunnerås S, Sundberg B, Karpinski S, Teeri TT, Kleczkowski LA, Henrissat B, Mellerowicz EJ ( 2006). Poplar Carbohydrate-Active Enzymes (CAZymes). Gene identification and expression analyses. Plant Physiol 140: 946-962.PMID:16415215
Potri.003G184400	GT1	Glycosyltransferase Family 1 protein		fgenesh1_pm.C_LG_III000612	GT1_236						Geisler-Lee J, Geisler M, Coutinho PM, Segerman B, Nishikubo N, Takahashi J, Aspeborg H, Djerbi S, Master E, Andersson-Gunnerås S, Sundberg B, Karpinski S, Teeri TT, Kleczkowski LA, Henrissat B, Mellerowicz EJ ( 2006). Poplar Carbohydrate-Active Enzymes (CAZymes). Gene identification and expression analyses. Plant Physiol 140: 946-962.PMID:16415215
Potri.016G015700	GT1	Glycosyltransferase Family 1 protein		eugene3.00160104	GT1_237						Geisler-Lee J, Geisler M, Coutinho PM, Segerman B, Nishikubo N, Takahashi J, Aspeborg H, Djerbi S, Master E, Andersson-Gunnerås S, Sundberg B, Karpinski S, Teeri TT, Kleczkowski LA, Henrissat B, Mellerowicz EJ ( 2006). Poplar Carbohydrate-Active Enzymes (CAZymes). Gene identification and expression analyses. Plant Physiol 140: 946-962.PMID:16415215
Potri.006G010000	GT1	Glycosyltransferase Family 1 protein		eugene3.00060107	GT1_238						Geisler-Lee J, Geisler M, Coutinho PM, Segerman B, Nishikubo N, Takahashi J, Aspeborg H, Djerbi S, Master E, Andersson-Gunnerås S, Sundberg B, Karpinski S, Teeri TT, Kleczkowski LA, Henrissat B, Mellerowicz EJ ( 2006). Poplar Carbohydrate-Active Enzymes (CAZymes). Gene identification and expression analyses. Plant Physiol 140: 946-962.PMID:16415215
Potri.016G014100	GT1	Glycosyltransferase Family 1 protein		eugene3.00160087	GT1_240						Geisler-Lee J, Geisler M, Coutinho PM, Segerman B, Nishikubo N, Takahashi J, Aspeborg H, Djerbi S, Master E, Andersson-Gunnerås S, Sundberg B, Karpinski S, Teeri TT, Kleczkowski LA, Henrissat B, Mellerowicz EJ ( 2006). Poplar Carbohydrate-Active Enzymes (CAZymes). Gene identification and expression analyses. Plant Physiol 140: 946-962.PMID:16415215
Potri.001G030600	GT1	Glycosyltransferase Family 1 protein		fgenesh1_pm.C_LG_I000080	GT1_241						Geisler-Lee J, Geisler M, Coutinho PM, Segerman B, Nishikubo N, Takahashi J, Aspeborg H, Djerbi S, Master E, Andersson-Gunnerås S, Sundberg B, Karpinski S, Teeri TT, Kleczkowski LA, Henrissat B, Mellerowicz EJ ( 2006). Poplar Carbohydrate-Active Enzymes (CAZymes). Gene identification and expression analyses. Plant Physiol 140: 946-962.PMID:16415215
[truncated: 618 more rows]

## Sheet: Tab S3-PL
Table S3. List of all annotated polysaccharide lyases (PLs) in P. trichocarpa genome v 3.0.
[truncated: 44 more rows]

## Sheet: Tab S4-CE
Table S4. List of all annotated carbohydrate esterases (CEs) in P. trichocarpa genome v 3.0.
[truncated: 108 more rows]

## Sheet: Tab S5-AA
Table S5. List of all annotated auxiliary activities (AAs) in P. trichocarpa genome v 3.0.
[truncated: 113 more rows]

## Sheet: Tab S6-EXPN
Table S6. List of annotated expansins (EXPN) in P. trichocarpa genome v 3.0.
[truncated: 67 more rows]

[truncated: 2 more sheets: Tab S7-CBM, Tab S8 - AthAA]
