# Supplementary material for: Poplar carbohydrate‐active enzymes: whole‐genome annotation and functional analyses based on RNA expression data
Source: Plant J. 2019 Jul 1;99(4):589–609. doi: 10.1111/tpj.14417 (PMC6852159; doi:10.1111/tpj.14417)
Supplement: Supplementary file 5 — Table S9. CAZyme expression matrix for comparative analyses. Table S10. CAZymes expressed in developing secondary xylem and phloem of aspen. Table S11. Number of CAZymes per family and per each expression cluster corresponding to wood developmental zones. Table S12. List of CAZymes with documented and likely functions in cell wall biosynthesis and modification, and in starch and sugar metabolism. Table S13. Number of CAZymes per each metabolic activities and per each expression cluster corresponding to wood developmental zones. Table S14. List of genes from CAZymes‐based networks in wood‐forming aspen tissues. Table S15. List of first neighbors of primary wall‐associated guide genes. Table S16. List of first neighbors of secondary wall‐associated guide genes. Table S17. List of first neighbors of secondary wall‐expressed selected CAZymes. [file TPJ-99-589-s005.xlsx]

## Sheet: Tab S9- exp_all tissue
Table S9. CAZyme expression matrix for comparative analyses. Variance stabilized RNA-Seq expression of all annotated CAZymes in P. trichocarpa genome v 3.0. Data for developing phloem, cambium and developing xylem of hybrid aspen are based on Immanen et al. (2016), and for other tissues on UPSC-ATLAS dataset (Sundell et al., 2015). The gene models not expressed in this combined dataset (listed at…
				3-May	30-Jul	3-May	18-May	30-May	21-Jun	18-May	25-May	30-Jul	30-Jul	3-Aug	30-Jul	5-Aug
Potri_ID	CAZy family	P. trichocarpa names	Specificity score	Dormant buds	Dormant buds	Dormant female flower bud	Expanding female flower buds	Expanded female flowers	Mature seeds	Expanding leaves	Expanded leaves	Mature leaves	Mature petiole	Mature leaves	Twig	Sucker	Leaf-drought	Leaf-control	Root-control	Root -drought	Beetle damaged leaf	Mechanically damaged leaf	Control leaf	Cambium	Developing phloem	Developing xylem	Maxn	N	Expression peak
Potri.001G120300	AA1		0.41819	5.29553	4.10647	6.17984	6.5715	2.56293	2.71599	6.41815	4.88801	1.66955	2.03727	1.46904	2.34702	4.96345	2.19831	3.94978	5.08389	5.34703	1.52177	1.5552	1.58671	6.48964	5.69004	6.03842	6.5715	23	Expanding female flower buds
Potri.002G013700	AA1		0.509647	6.12365	5.27013	7.15937	7.13059	2.15876	3.17773	6.23474	4.38473	1.66955	2.90058	1.46904	2.77514	4.39472	1.8632	2.67925	3.28315	3.2652	1.58573	1.80109	1.46349	5.11696	4.10769	4.37848	7.15937	23	Dormant female flower bud
Potri.002G227600	AA1		0.431172	3.07046	2.97865	3.04233	2.56633	1.80574	1.47851	4.16658	3.80721	1.49289	2.46009	1.29041	2.13636	3.22321	2.56346	2.38668	2.56756	2.42118	1.36196	1.52087	1.69212	2.96936	3.39732	1.90876	4.16658	23	Expanding leaves
Potri.003G112700	AA1		0.46818	5.85556	4.98706	6.22588	6.74813	2.87555	2.46346	6.98068	5.3548	1.6379	2.00758	1.29041	2.84625	4.66212	2.38535	3.65522	4.33807	4.58111	1.6152	1.61834	1.21274	5.62756	4.66254	5.02351	6.98068	23	Expanding leaves
Potri.004G180500	AA1		0.511758	2.02881	2.45645	4.06788	3.38158	4.33762	6.0822	2.83082	4.07377	1.56966	3.0346	2.05854	2.61887	3.41042	2.84538	2.12781	2.82393	3.03009	1.96808	2.15408	1.69212	4.88437	3.64086	4.29509	6.0822	23	Mature seeds
Potri.005G247700	AA1		0.470125	4.71563	5.63108	7.36041	7.81825	3.02442	3.76569	6.12247	6.73173	1.56966	3.60651	1.41612	3.40304	6.05976	3.43349	4.75306	4.23474	4.66747	1.67019	1.92867	1.74002	5.64904	4.83792	4.81811	7.81825	23	Expanding female flower buds
Potri.007G038300	AA1		0.425064	5.22142	5.34748	5.72145	6.42908	1.96977	2.19325	6.33931	4.21967	1.49289	3.25184	1.29041	2.73375	5.7375	2.37026	3.60683	6.33778	5.96556	1.44885	1.61834	1.58671	6.95052	6.34746	6.68471	6.95052	23	Cambium
Potri.012G126400	AA1		0.422293	2.75617	2.48505	2.16933	2.34079	2.39899	2.69301	2.80469	1.8483	1.45017	2.85258	1.51753	2.91346	2.74265	2.02411	1.90913	4.29153	4.35134	1.58573	1.8459	1.64121	4.31548	3.20064	3.51711	4.35134	23	Root -drought
Potri.014G154500	AA1		0.360397	2.39968	2.19747	2.56459	2.14523	1.64479	2.11811	2.74518	3.16548	1.35191	3.30717	1.41612	2.52203	2.81537	2.11359	1.82274	2.41467	2.20586	1.48666	1.61834	1.3919	1.87449	3.16669	1.35521	3.30717	23	Mature petiole
Potri.014G177700	AA1		0.461108	4.42668	3.77351	4.31635	3.31305	2.2067	2.21119	5.20209	3.64464	1.83509	2.25835	1.60459	2.29836	3.44143	2.24728	2.6283	3.02904	3.18451	1.69601	1.88832	1.3919	4.05281	3.26114	2.96474	5.20209	23	Expanding leaves
Potri.015G127200	AA1		0.402546	4.52277	3.37092	3.98143	3.76055	2.41842	2.53186	5.06248	3.10656	2.27831	2.63114	2.8289	2.29836	2.93005	2.93976	3.00275	3.47648	3.51034	3.07046	2.72657	2.57316	3.25527	2.76018	2.56698	5.06248	23	Expanding leaves
Potri.008G073800	AA1	PtLAC19	0.447862	1.71369	7.18835	3.39028	4.62807	4.29651	4.03588	5.28083	6.12365	1.45017	2.77321	1.41612	4.22785	6.22447	4.09784	4.66057	5.01188	5.20982	1.52177	1.44476	1.74002	6.08796	5.97585	6.00597	7.18835	23	Dormant buds
Potri.009G042500	AA1	PtLAC21	0.526383	1.71369	4.7341	2.9541	4.14922	5.9802	3.83096	1.69349	2.33515	1.22311	1.63235	1.10642	3.06402	4.42319	2.218	1.88833	4.12949	5.71999	1.55468	1.77767	1.82843	1.99657	3.44068	4.89753	5.9802	23	Expanded female flowers
Potri.010G183500	AA1	PtLAC25	0.477942	1.60481	7.03992	3.31721	4.31347	5.91881	4.86493	1.9518	2.23715	1.56966	2.54425	1.41612	4.48759	5.58601	3.71811	2.30711	4.55724	5.619	1.85422	2.29765	2.88735	5.04494	6.17476	6.58332	7.03992	23	Dormant buds
Potri.011G120300	AA1	PtLAC30	0.722729	1.6879	3.46008	2.65493	3.58633	9.38398	4.06523	2.33934	2.90543	1.22311	1.35427	1.10642	1.92117	4.71608	3.7032	2.49641	1.78208	2.38149	1.48666	2.18446	3.08463	1.47833	2.96283	4.66162	9.38398	23	Expanded female flowers
Potri.013G152700	AA1	PtLAC32	0.63183	2.01085	4.12307	1.83329	1.86238	2.08226	1.56325	1.25234	1.46262	1.85957	2.47933	1.68183	4.85375	4.80172	1.48451	1.40324	6.09556	6.00259	1.52177	1.61834	1.3919	1.20412	1.21699	1.6628	6.09556	23	Root-control
Potri.014G100600	AA1	PtLAC33	0.172005	3.26175	2.82751	2.99897	2.34079	2.45628	2.54507	3.05753	2.63444	2.77378	2.64777	2.49866	3.04451	2.4373	3.25257	2.88137	3.01493	2.75638	2.24216	2.63078	2.93558	3.15217	2.18982	2.09734	3.26175	23	Dormant buds
Potri.016G112000	AA1	PtLAC40	0.538186	2.01085	4.79201	2.3598	3.32382	5.17734	3.89799	2.15032	2.96793	1.13165	2.12108	1.10642	2.89884	4.57909	3.95695	2.46099	3.38864	3.8765	1.36196	2.29765	2.61448	4.04482	5.29003	6.67419	6.67419	23	Developing xylem
Potri.019G121700	AA1	PtLAC47	0.529417	1.43932	1.64837	1.54978	1.55034	1.49276	1.63746	1.43722	1.60204	1.95098	1.31025	2.03451	2.55196	2.13795	1.86356	1.70011	3.70192	3.54653	1.83358	2.12273	1.78535	0.837977	1.17884	1.11379	3.70192	23	Root-control
Potri.019G124300	AA1		0.545732	1.35786	1.90353	1.40498	1.63587	1.27923	1.63746	1.2095	1.49352	1.83509	1.46428	1.95859	2.52203	1.98529	1.79547	1.75149	3.69341	3.52654	1.95015	1.7535	1.64121	0.65288	1.08024	1.0729	3.69341	23	Root-control
Potri.006G096900	AA1	PtLAC14	0.679034	1.40011	2.80594	1.31299	1.93739	2.66071	1.73527	1.38429	1.69408	1.13165	1.49601	NA	1.77619	2.63302	2.02589	1.51887	2.1945	2.60085	1.24821	1.48422	1.52785	4.16723	5.11341	6.50546	6.50546	22	Developing xylem
Potri.008G073700	AA1	PtLAC18	0.610445	NA	4.8427	2.42047	3.0574	3.14731	4.02312	1.32403	1.26397	1.45017	2.17318	1.2107	3.43261	4.91205	2.26575	1.72623	4.24052	4.76729	1.52177	1.5552	1.3102	5.15658	6.02258	7.55732	7.55732	22	Developing xylem
Potri.010G183600	AA1	PtLAC26	0.553034	NA	4.64545	2.44385	3.02416	3.26948	4.08173	1.2095	1.39419	1.29309	2.28145	1.35736	3.65675	4.87936	1.73228	1.55276	4.24052	4.36684	1.52177	1.29976	1.3919	3.27394	4.82713	6.15188	6.15188	22	Developing xylem
Potri.019G088900	AA1	PtLAC46	0.307096	1.57486	1.79958	1.91509	1.36996	1.5981	1.70415	1.70949	1.75573	1.13165	1.39399	1.10642	1.97585	1.61052	1.23095	1.09528	1.49551	1.5284	1.40764	1.23522	NA	1.02699	0.612796	0.448188	1.97585	22	Twig
Potri.004G010100	AA1		0.548672	5.19261	3.56855	5.312	3.21197	1.90788	1.82156	6.14486	4.22453	1.22311	1.92877	1.10642	2.24727	4.03959	1.6626	3.0408	2.72962	2.11821	NA	NA	1.3102	3.7605	2.54519	2.51558	6.14486	21	Expanding leaves
Potri.006G087100	AA1	PtLAC11	0.614861	NA	1.41133	1.69258	2.34079	1.99919	1.52246	1.32403	1.89904	1.13165	1.58149	NA	1.88252	4.00795	2.14054	1.79968	3.29465	5.46819	1.24821	1.29976	1.52785	2.22894	4.09397	5.69858	5.69858	21	Developing xylem
Potri.007G023300	AA1	PtLAC16	0.439265	1.8746	1.54053	2.66456	3.61694	3.50945	2.57104	2.33144	3.0563	1.13165	NA	NA	1.40428	3.04711	2.87239	2.44893	1.65505	1.80688	1.1675	1.35404	1.3102	0.459258	2.75901	3.7969	3.7969	21	Developing xylem
Potri.010G193100	AA1	PtLAC27	0.648641	1.13333	4.4789	1.31299	3.55049	8.92393	3.9797	NA	1.13043	1.22311	2.34789	NA	3.13922	5.27574	2.26717	1.64489	3.85442	5.8562	1.1675	2.15408	3.25636	3.35352	4.92233	6.66175	8.92393	21	Expanded female flowers
Potri.011G120200	AA1	PtLAC29	0.720263	1.47605	2.41218	1.7424	2.59522	7.69342	2.68136	1.86601	2.11599	1.22311	NA	NA	1.59139	3.48878	2.60822	1.75149	1.31551	1.7476	1.1675	1.77767	2.23514	1.20291	3.58447	4.45967	7.69342	21	Expanded female flowers
Potri.016G112100	AA1	PtLAC41	0.67932	1.0429	2.45645	1.44499	1.88177	2.70678	2.15638	1.43722	1.8483	NA	1.43043	NA	1.44862	2.83638	2.15032	1.55276	2.02097	2.06424	1.24821	1.40174	1.46349	4.06708	5.05894	6.50462	6.50462	21	Developing xylem
Potri.019G088600	AA1	PtLAC44	0.366803	1.9156	1.95133	2.48923	1.32368	2.05537	1.82156	2.17823	1.69408	1.13165	1.65635	NA	2.40482	1.93891	1.30561	1.25134	1.65505	1.94547	1.48666	1.44476	NA	1.14584	0.408086	0.809041	2.48923	21	Dormant female flower bud
Potri.001G054600	AA1	PtLAC1	0.574727	1.54355	1.57835	1.76613	1.82217	1.93937	1.15058	2.05108	2.15391	NA	NA	NA	1.40428	2.30355	2.0977	1.94932	1.25254	1.58459	1.1675	1.35404	1.08499	1.19599	3.09753	4.02183	4.02183	20	Developing xylem
Potri.006G087500	AA1	PtLAC12	0.659749	1.0429	2.82751	1.91509	1.88177	1.5981	1.15058	1.46163	1.60204	NA	1.26018	NA	1.44862	3.38782	1.89388	1.55276	2.6561	3.03594	NA	1.15089	1.21274	4.65727	5.45228	6.37117	6.37117	20	Developing xylem
Potri.009G034500	AA1	PtLAC20	0.569137	2.32149	6.02272	1.81152	2.57604	2.92712	1.8994	2.36268	1.49352	NA	1.43043	NA	3.58462	4.51145	2.56013	1.61557	3.50127	4.53491	NA	1.8459	2.28992	1.87872	2.95625	3.20345	6.02272	20	Dormant buds
Potri.011G071100	AA1	PtLAC28	0.608019	NA	3.2755	1.44499	1.60864	2.13391	5.33423	1.2095	1.46262	1.35191	1.35427	1.71762	2.83855	1.50426	3.46931	NA	4.35945	4.65133	2.31884	2.12273	1.64121	0.516124	0.746648	NA	5.33423	20	Mature seeds
Potri.015G040400	AA1	PtLAC36	0.57589	NA	1.41133	1.1925	1.27103	2.05537	1.87426	1.15861	1.60204	1.56966	2.09395	2.52989	1.21558	3.24872	3.0948	2.97937	1.31551	1.39202	3.55294	4.71236	3.85904	0.556064	NA	NA	4.71236	20	Mechanically damaged leaf
Potri.001G248700	AA1	PtLAC4	0.435302	1.26069	3.04358	1.51694	2.62342	3.51757	2.73855	1.2095	1.49352	NA	1.84201	1.10642	3.11464	3.57485	1.58098	NA	2.97165	3.41321	NA	1.35404	1.08499	1.13809	2.62958	3.84129	3.84129	20	Developing xylem
Potri.019G088500	AA1	PtLAC43	0.362317	1.78643	1.87866	2.45536	1.51889	1.80574	1.94757	1.97482	1.88247	NA	1.74468	1.10642	2.40482	2.01494	1.45664	NA	1.56479	1.76791	1.55468	NA	1.08499	1.21216	0.386573	0.655931	2.45536	20	Dormant female flower bud
Potri.001G401300	AA1	PtLAC7	0.647648	1.78643	1.5004	2.04222	2.00644	3.4681	1.37738	2.52705	2.58551	1.13165	1.20067	NA	1.40428	3.77079	2.24589	2.29327	2.02097	2.49651	NA	NA	1.69212	2.68319	4.70577	6.41384	6.41384	20	Developing xylem
Potri.006G097000	AA1	PtLAC15	0.615275	NA	2.35039	1.40498	1.73496	1.90788	1.60144	1.32403	1.49352	NA	1.12294	NA	1.44862	2.13795	1.61382	1.18369	2.02097	2.07803	NA	1.29976	1.21274	2.1397	3.27811	4.52755	4.52755	19	Developing xylem
Potri.009G156800	AA1	PtLAC24	0.508139	1.13333	2.784	1.48214	1.60864	1.36211	NA	1.2095	1.39419	NA	1.12294	NA	1.59139	2.72758	1.27	1.18369	2.30387	3.25044	NA	1.15089	1.08499	1.45061	2.67424	3.4771	3.4771	19	Developing xylem
Potri.006G097100	AA1	PtLAC49	0.660673	NA	2.93021	1.44499	1.58018	2.08226	1.73527	1.32403	1.64968	NA	1.20067	NA	1.52534	2.82942	1.63305	1.25134	2.07156	2.64968	NA	1.15089	1.21274	3.05625	4.1323	5.80559	5.80559	19	Developing xylem
Potri.019G088700	AA1		0.325738	1.31179	1.5004	1.54978	1.20844	1.17077	1.24477	1.32403	1.31269	NA	1.26018	NA	1.7287	1.3328	NA	NA	1.25254	1.39202	1.1675	1.23522	NA	0.861905	0.126327	0.564018	1.7287	18	Twig
Potri.009G102700	AA1	PtLAC22	0.312357	1.8746	1.5004	2.2956	2.8359	1.5981	2.15638	2.84112	2.50804	NA	NA	NA	1.21558	2.794	2.46438	2.44893	1.41501	1.2443	NA	NA	NA	0.459998	2.34375	2.10386	2.84112	17	Expanding leaves
Potri.004G156400	AA1	PtLAC8	0.31841	1.40011	1.54053	1.48214	1.97258	1.5981	1.60144	2.09201	1.96223	NA	1.26018	NA	1.55943	2.33589	2.10703	2.09464	1.31551	1.55723	NA	NA	1.21274	NA	0.718027	NA	2.33589	17	Sucker
Potri.006G094100	AA1	PtLAC13	0.715924	1.0429	3.19721	1.51694	3.14004	4.84377	7.31315	1.29002	NA	NA	NA	1.2107	NA	1.28884	1.20937	NA	3.40983	4.82272	1.36196	NA	NA	0.524331	1.66794	0.635769	7.31315	16	Mature seeds
Potri.005G200500	AA1		0.545593	NA	2.33441	1.10698	1.36996	1.54774	3.93944	1.09219	NA	1.13165	1.20067	1.10642	2.0436	NA	4.04907	1.18369	2.84844	3.33198	1.52177	NA	NA	NA	NA	NA	4.04907	15	Leaf-drought
Potri.001G184300	AA1	PtLAC2	0.398204	1.0429	2.55367	1.10698	1.4117	1.36211	NA	NA	NA	NA	1.12294	NA	1.44862	2.22405	1.32505	NA	1.98559	2.45003	NA	NA	1.21274	1.03997	1.37407	2.4083	2.55367	15	Dormant buds
Potri.015G040600	AA1	PtLAC35	0.442663	NA	NA	NA	1.12667	1.36211	1.24477	NA	1.20606	1.29309	1.35427	1.60459	NA	1.97009	2.13583	2.06033	1.25254	1.2443	2.2939	2.85747	2.14751	NA	NA	NA	2.85747	15	Mechanically damaged leaf
Potri.005G200600	AA1	PtLAC9	0.558598	NA	2.23334	NA	1.27103	1.4317	3.6421	NA	1.20606	1.13165	1.26018	NA	1.9933	1.10177	2.52849	NA	2.61758	2.77088	1.30999	1.23522	NA	NA	NA	0.415596	3.6421	15	Mature seeds
Potri.001G341600	AA1	PtLAC5	0.666569	NA	1.5004	1.87517	3.84741	5.91731	5.63856	1.79878	2.08985	NA	NA	NA	1.21558	1.88995	1.60514	1.70011	NA	NA	NA	NA	NA	0.799921	0.758631	0.929698	5.91731	14	Expanded female flowers
Potri.001G401100	AA1	PtLAC6	0.616141	NA	NA	1.10698	1.20844	1.93937	NA	1.29002	1.39419	NA	NA	NA	1.21558	1.65761	1.40185	1.25134	1.17029	1.30153	NA	NA	NA	1.04339	2.89526	3.78261	3.78261	14	Developing xylem
Potri.019G088800	AA1	PtLAC45	0.184641	1.0429	1.06621	NA	NA	1.36211	1.47851	NA	1.39419	NA	1.43043	NA	1.35384	1.28884	1.20937	NA	NA	1.2443	1.1675	NA	NA	0.586699	1.31981	NA	1.47851	13	Mature seeds
Potri.007G038200	AA1		0.33974	1.0429	NA	NA	NA	1.17077	1.56325	NA	NA	1.13165	1.35427	NA	1.21558	NA	NA	NA	1.25254	1.16957	NA	1.15089	NA	0.196808	NA	0.636529	1.56325	11	Mature seeds
Potri.003G224100	AA1		0.398334	1.0429	NA	1.25795	1.80127	1.17077	NA	1.2095	1.13043	NA	NA	NA	1.44862	1.1794	NA	NA	NA	NA	NA	NA	NA	0.296735	NA	1.01758	1.80127	10	Expanding female flower buds
Potri.009G156600	AA1	PtLAC23	0.542831	NA	1.1654	NA	1.12667	1.17077	NA	NA	1.20606	NA	NA	NA	NA	1.40886	NA	NA	1.31551	1.65968	NA	NA	NA	1.1911	1.6891	2.90025	2.90025	10	Developing xylem
Potri.005G200700	AA1	PtLAC10	0.19993	NA	1.06621	NA	1.27103	NA	NA	1.09219	NA	NA	NA	NA	1.29389	NA	1.20937	NA	NA	1.16957	NA	1.15089	NA	NA	0.431001	0.891327	1.29389	9	Twig
Potri.008G064000	AA1	PtLAC17	0.345802	NA	NA	NA	1.20844	1.8752	NA	NA	1.13043	NA	NA	NA	NA	1.58564	1.20937	NA	NA	1.30153	NA	NA	NA	0.669081	1.38517	1.32433	1.8752	9	Expanded female flowers
Potri.001G000600	AA1		0.289389	NA	NA	1.1925	1.90071	1.4317	1.31683	1.09219	NA	NA	NA	NA	1.35384	NA	NA	NA	NA	NA	NA	NA	NA	1.73942	NA	1.32819	1.90071	8	Expanding female flower buds
Potri.015G040800	AA1		0.240474	NA	NA	NA	NA	NA	1.15058	NA	NA	NA	NA	1.35736	NA	1.3328	1.5741	1.40324	NA	NA	1.48666	1.82381	1.3919	NA	NA	NA	1.82381	8	Mechanically damaged leaf
Potri.012G048900	AA1	PtLAC31	0.3734	NA	NA	NA	NA	NA	NA	1.09219	NA	NA	NA	NA	NA	NA	NA	NA	1.41501	1.16957	NA	1.23522	NA	0.844759	1.1204	1.82922	1.82922	7	Developing xylem
Potri.001G000500	AA1		0.257389	NA	NA	NA	1.84252	1.36211	NA	1.2095	1.42967	NA	NA	NA	1.48863	NA	NA	NA	NA	NA	NA	NA	NA	1.35148	NA	NA	1.84252	6	Expanding female flower buds
Potri.016G107500	AA1		0.380258	NA	NA	1.10698	NA	NA	NA	1.09219	NA	NA	NA	NA	NA	1.10177	NA	NA	1.68243	1.78766	NA	NA	NA	0.556064	NA	NA	1.78766	6	Root -drought
Potri.001G401000	AA1		0.345465	NA	NA	1.10698	NA	NA	NA	NA	1.20606	NA	NA	NA	NA	NA	NA	NA	NA	1.16957	NA	NA	NA	NA	0.244263	0.636813	1.20606	5	Expanded leaves
Potri.002G021000	AA1		0.466348	NA	NA	NA	NA	NA	1.31683	1.09219	NA	NA	NA	NA	NA	NA	NA	NA	NA	NA	NA	NA	NA	1.64179	0.586397	0.509167	1.64179	5	Cambium
Potri.001G206200	AA1	PtLAC3	0.204904	NA	NA	1.10698	1.12667	NA	NA	NA	NA	NA	NA	NA	NA	NA	NA	NA	NA	NA	NA	1.23522	NA	NA	0.911479	0.783342	1.23522	5	Mechanically damaged leaf
Potri.001G243200	AA1		0.483811	NA	NA	NA	NA	NA	1.15058	NA	NA	NA	NA	NA	NA	NA	NA	NA	NA	NA	NA	NA	NA	0.986072	NA	0.20176	1.15058	3	Mature seeds
Potri.016G106000	AA1	PtLAC37	0.364805	NA	NA	NA	NA	NA	NA	NA	NA	NA	NA	NA	NA	NA	NA	NA	1.45699	1.58459	NA	NA	NA	0.556064	NA	NA	1.58459	3	Root -drought
Potri.016G106300	AA1	PtLAC39	0.155536	NA	NA	NA	NA	1.17077	1.24477	NA	NA	NA	NA	NA	NA	NA	NA	NA	NA	1.43022	NA	NA	NA	NA	NA	NA	1.43022	3	Root -drought
Potri.003G224200	AA1		0.00587422	NA	NA	NA	1.20844	NA	NA	NA	NA	NA	NA	NA	1.21558	NA	NA	NA	NA	NA	NA	NA	NA	NA	NA	NA	1.21558	2	Twig
Potri.008G032100	AA1		1	NA	NA	NA	NA	NA	NA	NA	NA	NA	NA	NA	NA	NA	NA	NA	NA	NA	NA	NA	NA	NA	0.488007	NA	0.488007	1	Developing phloem
Potri.008G032200	AA1		1	NA	NA	NA	NA	NA	NA	NA	NA	NA	NA	NA	NA	NA	NA	NA	NA	NA	NA	NA	NA	NA	NA	0.75417	0.75417	1	Developing xylem
Potri.016G083300	AA1		1	NA	NA	NA	NA	NA	NA	NA	NA	NA	NA	NA	NA	NA	NA	NA	NA	NA	NA	NA	NA	NA	0.0207477	NA	0.0207477	1	Developing phloem
Potri.015G040700	AA1	PtLAC34	1	NA	NA	NA	NA	NA	NA	NA	NA	NA	NA	NA	NA	NA	1.29248	NA	NA	NA	NA	NA	NA	NA	NA	NA	1.29248	1	Leaf-drought
Potri.016G106100	AA1	PtLAC38	1	NA	NA	NA	NA	NA	NA	NA	NA	NA	NA	NA	NA	NA	NA	NA	NA	1.16957	NA	NA	NA	NA	NA	NA	1.16957	1	Root -drought
Potri.016G107900	AA1	PtLAC48	1	NA	NA	NA	NA	NA	NA	NA	NA	NA	NA	NA	NA	NA	NA	NA	1.25254	NA	NA	NA	NA	NA	NA	NA	1.25254	1	Root-control
Potri.002G027000	AA5		0.509162	1.26069	1.45754	1.97175	2.7385	1.17077	1.63746	1.83979	2.07651	1.13165	1.12294	1.2107	1.44862	3.18134	2.26126	2.71853	2.22296	1.39202	1.1675	1.40174	1.3102	1.06339	0.765888	0.983094	3.18134	23	Sucker
Potri.016G103400	AA5		0.360568	2.8466	3.06156	4.12055	3.75665	3.15794	3.23208	2.76715	2.54311	1.35191	2.13437	1.29041	2.90617	2.794	2.2917	1.70011	3.53523	3.65335	1.24821	1.8459	1.08499	3.95177	3.2399	3.57282	4.12055	23	Dormant female flower bud
Potri.018G084200	AA5		0.22563	1.71369	2.21556	1.61063	2.30449	1.54774	1.52246	1.72515	1.52268	2.45045	2.22271	2.43359	2.13636	1.74317	2.06563	2.29327	2.2776	2.13123	2.30644	2.27049	2.17751	1.04829	1.06668	1.41078	2.45045	23	Mature leaves
Potri.001G083600	AA5		0.540519	3.95622	6.65252	5.76813	6.61443	1.72963	1.63746	6.74048	7.41107	1.13165	1.52596	NA	2.63729	6.18757	3.01262	5.64811	2.80731	3.21026	NA	1.29976	1.46349	2.35182	2.54261	1.18759	7.41107	21	Expanded leaves
Potri.005G235500	AA5		0.698855	NA	3.44001	1.97175	3.29124	4.17561	7.14213	1.38429	3.16023	1.49289	1.60744	2.12733	2.10648	3.35086	2.27571	2.33428	2.41467	2.54115	2.21528	1.29976	1.08499	NA	0.126327	0.615968	7.14213	21	Mature seeds
Potri.005G235600	AA5		0.556701	NA	1.36092	1.10698	1.12667	1.36211	2.70456	1.09219	1.39419	NA	NA	1.10642	NA	1.1794	NA	NA	1.17029	1.16957	1.1675	1.15089	NA	NA	NA	NA	2.70456	13	Mature seeds
Potri.013G034900	AA5		0.407633	NA	1.06621	NA	1.20844	2.15876	1.60144	1.09219	1.13043	NA	NA	NA	1.29389	1.23884	1.32505	NA	1.17029	1.58459	NA	NA	NA	NA	1.31389	1.32005	2.15876	13	Expanded female flowers
Potri.006G160800	AA5		0.194252	NA	NA	1.10698	1.27103	NA	NA	1.2095	1.20606	NA	1.12294	NA	1.29389	1.10177	1.16941	NA	NA	1.16957	NA	NA	NA	NA	0.570238	0.497947	1.29389	11	Twig
Potri.010G034200	AA5		0.601893	NA	NA	NA	NA	NA	NA	1.09219	1.13043	NA	NA	NA	NA	NA	NA	NA	NA	NA	NA	NA	NA	0.196808	2.3102	1.2594	2.3102	5	Developing phloem
Potri.T122300	AA5		1	NA	NA	NA	NA	NA	NA	NA	NA	NA	NA	NA	NA	NA	NA	NA	NA	NA	NA	NA	NA	NA	NA	0.65557	0.65557	1	Developing xylem
Potri.001G410700	AA6		0.325372	3.98292	4.17971	4.84774	5.02783	4.53489	4.63191	4.65339	4.92995	3.27112	4.90526	3.35773	4.50122	5.19594	4.36342	4.19628	5.0269	4.67812	4.32025	4.4526	3.81837	5.04263	5.44373	6.69473	6.69473	23	Developing xylem
Potri.004G151100	AA6		0.257267	2.0976	2.14128	2.44385	2.58567	2.47475	2.22882	2.29107	2.95568	2.01383	2.45034	1.60459	2.40482	2.60818	2.53174	2.27926	2.58783	2.37133	1.96808	1.86739	2.01814	1.90785	1.63032	1.78936	2.95568	23	Expanded leaves
Potri.005G126200	AA6		0.382876	2.58564	3.39898	2.82612	3.78756	4.3195	3.53092	2.24051	2.35576	2.64574	3.53346	2.41673	3.41297	3.27376	2.64858	2.57512	4.54797	4.45646	2.88792	2.62077	2.34215	4.57061	4.70742	5.27997	5.27997	23	Developing xylem
Potri.007G029600	AA6		0.270041	3.14197	3.92392	3.95986	5.31286	5.08436	5.21717	3.8192	3.9847	2.64574	3.60255	2.75425	3.45197	3.78451	5.42564	3.42264	3.9212	3.78952	4.40686	4.17873	3.36363	4.39224	4.09269	4.88029	5.42564	23	Leaf-drought
Potri.009G044400	AA6		0.381234	3.67583	3.79973	4.70311	4.60471	5.90681	5.76008	3.07474	3.13903	4.82623	4.71001	4.83776	4.07751	3.45016	3.23825	3.73379	2.60774	2.45949	4.47205	3.80633	3.41977	1.95164	2.70694	1.35368	5.90681	23	Expanded female flowers
Potri.011G033100	AA6		0.280182	5.35161	6.65958	5.58672	6.71004	7.39081	7.3727	3.30895	3.83947	3.65319	6.13068	3.4209	6.7599	5.33653	5.42103	3.87468	6.42644	6.37144	5.06257	5.71214	4.14794	4.40467	5.21448	6.27515	7.39081	23	Expanded female flowers
Potri.011G129400	AA6		0.297943	3.71755	6.19592	4.20215	5.40514	7.50354	7.44846	4.10966	4.93437	5.70552	5.70006	5.91322	4.66941	5.34793	5.67322	5.91842	4.08509	4.4038	7.00352	6.24924	5.66319	4.06148	4.62973	4.85693	7.50354	23	Expanded female flowers
Potri.004G028900	AA6		0.542409	1.99254	1.54053	2.8837	2.2669	2.22986	2.47747	2.94921	2.6967	1.22311	2.75822	NA	2.12154	3.48878	2.15656	2.06033	2.94196	3.20002	1.30999	1.40174	1.58671	4.39925	4.52965	5.43372	5.43372	22	Developing xylem
Potri.009G113100	AA6		0.240373	1.13333	1.06621	1.10698	1.12667	NA	1.15058	1.09219	NA	NA	1.31025	NA	1.48863	NA	1.29248	NA	1.25254	1.43022	1.1675	NA	1.08499	0.89598	0.967679	0.8844	1.48863	16	Twig
Potri.001G462600	AA7		0.181599	3.63282	4.16375	4.91029	5.17166	4.99633	5.53721	4.58632	5.73879	4.68321	5.7225	5.12537	3.83846	5.69084	5.06658	5.39115	4.47896	4.43563	4.96574	5.28045	4.96887	3.80073	3.54409	3.33494	5.73879	23	Expanded leaves
Potri.011G162800	AA7		0.598894	1.13333	1.1654	1.40498	1.51889	1.49276	1.76513	1.09219	1.31269	1.40359	1.39399	1.2107	1.35384	1.65761	1.8957	1.70011	3.52561	3.87024	2.15924	1.80109	1.58671	1.02502	1.31168	1.24202	3.87024	23	Root -drought
Potri.001G459100	AA7		0.443023	1.0429	2.21556	1.1925	1.51889	1.36211	1.43057	NA	1.13043	1.90648	2.86648	2.23263	1.75286	2.3673	2.15054	1.77595	3.01493	2.79937	2.35517	2.03957	1.9089	0.478314	0.248251	0.489405	3.01493	22	Root-control
Potri.019G063400	AA7		0.3723	1.13333	1.5004	1.48214	1.84252	1.93937	2.01524	1.09219	1.13043	1.22311	1.80454	1.10642	2.07559	1.10177	2.22649	1.09528	1.56479	1.76791	1.55468	1.23522	1.46349	0.725098	0.495395	NA	2.22649	22	Leaf-drought
Potri.001G463300	AA7		0.343687	NA	1.36092	1.1925	1.27103	1.49276	1.37738	NA	2.07651	2.09153	1.99236	2.30998	1.21558	2.28144	2.25726	2.60731	2.64659	2.67336	2.63758	3.02044	2.93558	1.12163	2.29472	1.81105	3.02044	21	Mechanically damaged leaf
Potri.011G161800	AA7		0.161931	1.26069	1.06621	1.1925	1.12667	NA	1.37738	1.09219	NA	1.22311	1.26018	1.41612	1.40428	1.23884	1.33423	1.25134	1.17029	1.16957	1.1675	NA	1.08499	1.02372	0.954674	1.15091	1.41612	20	Mature leaves
Potri.011G155900	AA7		0.346981	NA	1.41133	1.48214	1.66201	2.45628	1.67161	1.09219	2.04925	1.13165	1.35427	1.35736	1.21558	2.39784	1.90901	1.75149	1.49551	1.68279	1.72087	1.8459	1.64121	NA	NA	NA	2.45628	19	Expanded female flowers
Potri.001G462700	AA7		0.378703	NA	1.45754	NA	NA	1.76862	1.70415	NA	1.13043	1.88335	1.74468	1.93186	NA	1.65761	1.63203	2.0427	1.25254	1.55723	2.37873	2.65056	2.28992	0.196808	1.94674	1.42043	2.65056	18	Mechanically damaged leaf
Potri.001G459200	AA7		0.363255	NA	1.06621	NA	1.12667	1.17077	1.15058	NA	1.39419	1.6379	1.20067	1.78462	NA	1.74317	2.49304	2.39941	1.36846	1.5284	2.14472	1.94815	2.14751	NA	NA	NA	2.49304	16	Leaf-drought
Potri.011G161600	AA7		0.524277	NA	1.06621	1.10698	NA	NA	1.24477	NA	NA	1.13165	NA	NA	1.21558	1.10177	1.40243	NA	2.1945	2.43088	NA	1.23522	NA	0.467226	0.93297	0.777808	2.43088	13	Root -drought
Potri.001G464800	AA7		0.442563	NA	NA	NA	1.12667	NA	1.15058	NA	NA	NA	1.20067	NA	NA	NA	NA	NA	1.78208	2.20586	1.58573	1.15089	NA	NA	1.3425	0.497947	2.20586	9	Root -drought
Potri.011G158600	AA7		0.273737	NA	NA	NA	NA	NA	NA	1.15861	1.42967	1.13165	NA	NA	NA	1.10177	1.30732	1.18369	NA	NA	1.1675	1.23522	NA	NA	0.0207477	NA	1.42967	9	Expanded leaves
Potri.001G463400	AA7		0.451242	NA	NA	NA	NA	1.17077	1.31683	1.09219	1.13043	NA	NA	NA	NA	NA	NA	NA	2.00346	2.14408	NA	NA	NA	NA	0.69095	0.831439	2.14408	8	Root -drought
Potri.006G028000	CBM13		0.378735	NA	NA	NA	1.55034	1.4317	1.37738	2.09201	1.31269	NA	NA	NA	NA	2.44695	1.5691	1.30821	NA	NA	NA	NA	NA	NA	NA	NA	2.44695	8	Sucker
Potri.006G027800	CBM13		0.160478	NA	NA	NA	1.36996	NA	1.31683	1.50723	NA	NA	NA	NA	NA	1.55973	1.16941	1.18369	NA	NA	NA	NA	NA	NA	NA	NA	1.55973	6	Sucker
Potri.006G030000	CBM13		0.254669	NA	NA	NA	1.20844	1.17077	NA	1.41151	NA	NA	NA	NA	NA	1.70167	1.36712	1.18369	NA	NA	NA	NA	NA	NA	NA	NA	1.70167	6	Sucker
Potri.006G021800	CBM13		0.0577682	NA	NA	1.10698	NA	1.17077	1.24477	NA	NA	NA	NA	NA	NA	NA	1.16941	NA	NA	1.2443	NA	NA	NA	NA	NA	NA	1.24477	5	Mature seeds
Potri.006G030300	CBM13-CBM13		0.246535	NA	NA	NA	1.20844	NA	NA	1.43722	1.20606	NA	NA	NA	NA	1.65761	1.20937	1.18369	NA	NA	NA	NA	NA	NA	NA	NA	1.65761	6	Sucker
Potri.013G041600	CBM18-EXPN		0.502529	2.59635	5.14869	3.63504	4.28426	6.88133	7.08519	1.52867	2.88607	2.82344	3.16701	2.97702	6.32253	2.92359	5.28898	2.49641	4.99838	2.85445	4.11112	4.90799	4.79735	0.779452	1.21028	0.924403	7.08519	23	Mature seeds
Potri.013G041700	CBM18-EXPN		0.514572	1.51069	1.82675	3.91196	3.01062	4.81829	4.15367	2.08194	4.29772	1.29309	1.46428	1.68183	1.52534	4.29152	4.20751	2.1756	2.20883	2.03601	1.96808	2.34997	2.05203	0.556064	NA	0.514146	4.81829	22	Expanded female flowers
Potri.013G041900	CBM18-EXPN		0.487892	1.0429	3.32771	2.3598	1.93739	2.80798	2.77162	1.15861	2.65031	NA	1.35427	1.71762	1.40428	2.39784	2.91661	1.35819	NA	1.30153	2.05261	1.15089	1.21274	0.579565	1.28607	0.6221	3.32771	21	Dormant buds
Potri.005G054000	CBM18-EXPN		1	NA	NA	NA	NA	NA	NA	NA	NA	NA	NA	NA	NA	NA	NA	NA	NA	NA	NA	NA	NA	NA	NA	1.99777	1.99777	1	Developing xylem
Potri.004G182000	CBM18-GH19		0.581708	1.47605	7.2373	4.28218	5.61865	7.2449	9.02865	2.28281	4.5899	2.46366	2.56215	2.89939	4.84845	4.36115	7.96333	2.70882	3.1559	2.56711	5.35388	4.45003	3.86703	0.901342	1.00469	1.24682	9.02865	23	Mature seeds
Potri.009G142000	CBM18-GH19		0.563683	1.80933	1.54053	2.38446	2.03909	1.8752	2.42037	4.2524	5.26302	2.36773	2.49826	1.84655	2.07559	3.58278	2.86727	3.22263	1.75846	1.49786	3.54838	4.11174	2.39211	0.415733	0.816157	1.19696	5.26302	23	Expanded leaves
Potri.009G142100	CBM18-GH19		0.445178	1.20252	1.1654	1.54978	1.45	2.0277	1.73527	2.37797	2.87954	1.29309	1.52596	1.2107	1.75286	2.02942	1.92185	1.55276	1.68243	1.34968	1.74486	2.29765	1.69212	1.08031	1.39461	1.11099	2.87954	23	Expanded leaves
Potri.009G142300	CBM18-GH19		0.515926	1.85338	2.08188	2.81768	2.38739	2.2067	2.91532	4.81213	5.54475	2.58812	2.64777	2.00987	2.99098	4.08712	3.63347	3.32936	2.16519	1.72668	4.02636	4.58956	2.55196	0.988305	1.32292	1.31737	5.54475	23	Expanded leaves
Potri.013G125000	CBM18-GH19		0.451589	1.26069	1.87866	3.05647	2.2669	4.13982	4.10208	1.52867	4.45028	3.70933	4.941	4.2497	2.35883	3.12707	3.4539	2.69904	2.4029	2.41139	3.94645	4.01365	2.65446	0.556064	0.656325	0.690598	4.941	23	Mature petiole
Potri.019G093800	CBM18-GH19		0.593339	2.01085	5.77075	4.42724	4.98089	7.21179	8.04631	2.15032	3.20672	3.07046	2.13437	4.21085	2.23408	4.14106	3.60791	2.71853	2.52594	2.22953	2.96836	4.50056	4.22423	1.18887	1.98402	0.489405	8.04631	23	Mature seeds
Potri.009G141800	CBM18-GH19	Win6	0.471703	1.20252	1.1654	1.69258	1.48556	1.36211	1.47851	1.98611	2.61835	1.29309	1.31025	1.10642	1.29389	2.09866	1.84087	1.72623	1.75846	1.39202	1.72087	1.88832	1.08499	0.4007	0.214801	0.929466	2.61835	23	Expanded leaves
Potri.009G141700	CBM18-GH19	Win8	0.512546	1.63356	2.66814	2.58527	2.2011	4.77921	4.83629	1.29002	2.61022	1.29309	2.44051	1.75183	3.59763	2.13795	3.9232	1.88833	3.11716	2.57564	3.40384	3.13873	2.71213	0.729628	0.472757	0.914417	4.83629	23	Mature seeds
Potri.019G094100	CBM18-GH19		0.406568	2.65873	5.26828	5.36969	4.11031	4.70116	5.33593	2.91581	6.19701	2.47673	4.47527	2.39963	5.83462	4.97233	5.45301	4.99376	2.61758	2.14408	1.74486	3.6787	4.06038	0.906279	NA	1.11054	6.19701	22	Expanded leaves
Potri.004G182100	CBM18-GH19		0.548447	4.28144	2.73893	1.78915	6.11532	4.95604	4.92282	1.54931	6.98665	2.56426	2.43059	2.93323	2.23408	3.63699	3.09511	1.90913	5.04342	3.43923	3.22456	3.41404	2.48606	NA	0.333175	NA	6.98665	21	Expanded leaves
Potri.019G093900	CBM18-GH19		0.476032	1.71369	2.77288	5.65787	4.25169	5.49468	5.47988	3.10431	6.35384	2.71144	1.99236	2.58998	2.57148	5.04707	5.23353	4.58152	2.13499	1.87921	1.91311	3.56735	3.76796	0.11908	NA	NA	6.35384	21	Expanded leaves
Potri.019G093700	CBM18-GH19		0.317128	NA	1.1654	1.89536	1.48556	1.72963	1.24477	NA	1.73577	1.45017	1.12294	1.51753	1.21558	1.92289	1.64829	1.67303	1.17029	1.16957	1.87433	2.15408	1.78535	NA	NA	0.670797	2.15408	19	Mechanically damaged leaf
Potri.019G094000	CBM18-GH19		0.397751	NA	1.97434	2.9076	2.02291	2.80798	2.94409	1.50723	3.1229	1.22311	1.52596	1.10642	1.90208	2.5481	2.27866	2.02475	1.41501	1.2443	1.30999	1.64764	1.46349	NA	NA	NA	3.1229	19	Expanded leaves
Potri.T175300	CBM18-GH19		0.502553	NA	1.06621	1.51694	1.32368	1.36211	1.37738	2.20539	2.95568	1.29309	1.49601	1.10642	1.48863	1.90658	1.64459	1.55276	1.36846	NA	1.91311	2.13853	1.21274	0.492598	NA	NA	2.95568	19	Expanded leaves
Potri.013G125100	CBM18-GH19		0.17794	1.0429	1.06621	1.10698	NA	NA	NA	1.09219	NA	1.29309	1.20067	1.10642	1.29389	1.10177	1.20937	1.09528	1.25254	1.2443	1.36196	1.23522	1.08499	NA	0.488007	NA	1.36196	17	Beetle damaged leaf
Potri.002G234500	CBM20		0.186987	4.1093	4.06407	3.84281	4.46536	3.85998	4.03588	4.53978	4.32732	5.39071	4.50056	5.09742	4.01511	4.75783	4.4951	5.30163	4.1481	4.50724	5.4547	5.13523	5.25444	3.76508	4.18971	3.76169	5.4547	23	Beetle damaged leaf
Potri.006G099200	CBM20		0.265032	3.82305	4.65116	4.16194	4.68181	4.23493	4.21094	3.07474	2.37598	3.82904	3.72751	3.81993	4.34361	3.40593	5.2202	4.19305	4.22017	4.43563	4.58105	4.77104	4.54926	3.01511	2.26028	2.04076	5.2202	23	Leaf-drought
Potri.009G044800	CBM20		0.151339	1.26069	1.30497	1.40498	1.36996	1.49276	1.47851	1.25234	1.46262	1.29309	1.49601	1.29041	1.52534	1.3328	1.54324	1.30821	1.41501	1.43022	1.30999	1.5552	1.46349	0.939948	0.830135	0.831696	1.5552	23	Mechanically damaged leaf
Potri.014G147900	CBM20		0.190856	5.36744	6.03689	5.96436	6.56057	6.24958	6.0095	4.62025	5.98605	6.81922	6.59794	6.51042	6.7315	6.3264	5.14147	6.87632	6.84934	7.47205	7.29388	6.56198	6.50927	4.79894	4.84438	4.35557	7.47205	23	Root -drought
Potri.014G170300	CBM20		0.180176	4.57597	3.98895	4.44277	4.47242	3.9752	4.18068	5.40478	5.03385	5.4029	4.1598	5.0761	4.00229	5.15885	5.2159	5.46215	3.79225	3.91348	5.21911	5.15578	5.26941	3.58506	3.42043	3.07013	5.46215	23	Leaf-control
Potri.016G114500	CBM20		0.18533	3.7357	4.16776	4.27641	5.28118	4.88116	4.47938	4.15693	4.72218	5.40139	4.44518	4.88489	4.47153	5.16918	5.62838	5.28966	3.62784	4.05231	4.94894	5.33826	5.42463	3.86796	4.11288	4.14056	5.62838	23	Leaf-drought
Potri.T142700	CBM20		0.190291	1.13333	1.06621	1.10698	1.32368	NA	1.24477	1.29002	NA	1.29309	1.26018	1.2107	1.29389	1.1794	1.32856	1.18369	1.17029	1.2443	1.44885	1.29976	NA	NA	1.03164	0.45612	1.44885	19	Beetle damaged leaf
Potri.006G031700	CBM20-CBM20-GH77		0.325196	5.0392	4.86983	4.83607	5.18457	5.02442	4.83388	4.32989	5.48685	7.54113	4.42329	7.16813	4.82883	5.58409	4.74892	6.36102	4.24915	4.32889	6.02062	5.84536	6.29069	4.14464	4.18529	4.16961	7.54113	23	Mature leaves
Potri.016G028900	CBM20-CBM20-GH77		0.328248	5.56382	5.47478	5.15518	5.4826	5.98591	5.97173	4.817	6.12365	7.14315	6.04146	7.46025	6.2389	5.80517	5.21662	7.15134	4.30262	4.81952	8.27775	6.86646	6.92358	3.23838	3.48808	3.0629	8.27775	23	Beetle damaged leaf
Potri.002G113100	CBM22-CBM22-CBM22-CBM22-GH10	PtXyn10A, PtXyn10H*	0.368765	4.01282	4.72061	4.04079	4.37518	5.31098	3.82605	3.65452	3.76075	2.39599	3.43852	2.12733	4.06833	4.44684	3.5163	3.21608	4.65748	5.35918	2.45738	2.72657	3.08463	3.97084	4.5841	6.03084	6.03084	23	Developing xylem
Potri.009G087800	CBM22-GH10	PtXyn10D	0.426843	2.51927	1.41133	1.83329	4.19282	4.53096	4.44174	1.58855	1.79412	5.11119	3.28231	5.09271	3.12083	3.3602	2.86673	4.5237	1.17029	1.2443	4.32287	4.81949	4.96887	0.84224	1.68763	0.834981	5.11119	23	Mature leaves
Potri.004G173300	CBM22-GH10	PtXyn10G	0.370275	3.35996	3.06156	3.59324	4.18709	1.5981	1.67161	3.96863	3.7941	2.14597	2.26997	1.95859	2.7913	3.14359	2.10286	2.29327	2.85651	2.15675	1.69601	1.88832	1.78535	3.63018	2.77221	3.46963	4.18709	23	Expanding female flower buds
Potri.009G087700	CBM22-GH10	PtXyn10E	0.433857	4.0989	2.94004	3.61198	3.43696	1.72963	2.05773	3.74322	3.13367	NA	1.31025	1.10642	2.05974	2.87064	2.52687	2.65913	2.94196	2.79937	1.24821	1.15089	1.64121	1.76343	2.05543	1.945	4.0989	22	Dormant buds
Potri.009G087900	CBM22-GH10	PtXyn10C	0.214114	1.20252	1.30497	1.48214	1.36996	1.36211	1.31683	1.09219	1.13043	NA	1.35427	1.10642	1.29389	1.10177	1.49905	1.18369	1.31551	1.2443	NA	1.23522	NA	1.05143	0.746557	0.489405	1.49905	20	Leaf-drought
Potri.009G087600	CBM22-GH10	PtXyn10F	0.51223	NA	NA	NA	1.36996	NA	NA	1.09219	NA	NA	NA	NA	NA	NA	NA	NA	NA	NA	NA	NA	NA	NA	0.244263	NA	1.36996	3	Expanding female flower buds
Potri.009G132600	CBM22-GH10	PtXyn10B	0.923948	NA	NA	NA	NA	NA	NA	NA	NA	NA	NA	NA	NA	NA	NA	NA	NA	NA	NA	NA	NA	0.0864078	1.13617	NA	1.13617	2	Developing phloem
Potri.013G039600	CBM32		0.111188	5.5947	6.20561	5.36295	5.95498	6.32811	6.42008	5.09191	5.82364	6.0319	6.32135	5.91987	6.34583	5.57345	6.27927	5.6644	6.01099	6.16213	6.0741	5.96102	5.79726	4.25618	4.29884	4.47892	6.42008	23	Mature seeds
Potri.001G353400	CBM43		0.560929	1.60481	1.1654	1.71791	1.84252	1.76862	1.47851	1.78462	1.93122	1.45017	2.28145	1.10642	1.90208	2.17574	2.19279	2.00646	2.37899	2.39155	1.30999	1.35404	1.21274	3.66901	4.24551	2.2847	4.24551	23	Developing phloem
Potri.001G380600	CBM43		0.469281	1.95485	1.30497	2.67412	1.80127	1.64479	1.43057	3.14137	2.87954	1.35191	1.52596	1.2107	1.44862	2.13795	1.32556	1.77595	2.13499	2.22953	1.30999	1.35404	1.46349	3.46308	3.64336	2.97595	3.64336	23	Developing phloem
Potri.002G059600	CBM43		0.495434	3.15582	2.70404	2.9541	2.92626	2.66071	2.32883	2.37797	2.76311	2.47673	2.4003	2.41673	2.91346	2.94289	2.51483	2.25066	2.76476	2.85445	2.58058	2.03957	1.94669	4.7091	4.99273	5.55602	5.55602	23	Developing xylem
Potri.008G095300	CBM43		0.183513	3.223	4.55702	5.21038	5.9005	5.49468	5.51485	3.4056	5.34378	6.43821	5.92794	6.26726	5.55638	5.65644	6.03849	5.50157	5.04342	5.30654	5.66117	5.57356	5.19291	5.10085	5.0114	5.15997	6.43821	23	Mature leaves
Potri.010G158900	CBM43		0.221787	5.97393	5.89567	6.31235	5.73712	4.1242	4.50089	6.79719	6.05919	4.19799	5.03167	3.81993	5.63933	6.06115	4.76718	4.96202	6.46056	6.48192	3.47803	4.05508	3.86703	6.41117	6.55712	5.97894	6.79719	23	Expanding leaves
Potri.011G078500	CBM43		0.627296	1.57486	1.06621	1.83329	1.77981	1.8752	2.78245	1.48493	1.89904	1.60468	2.03727	1.41612	1.7287	1.80142	1.93099	1.70011	2.26421	1.91301	1.30999	1.29976	1.3102	3.50504	4.87133	1.82506	4.87133	23	Developing phloem
Potri.012G065700	CBM43		0.435882	3.67112	3.7893	3.37929	3.573	2.22986	2.58382	4.86252	3.26628	1.40359	2.1858	1.35736	2.42709	3.46746	2.31949	2.75659	3.20583	3.14223	1.24821	1.29976	1.58671	4.9627	4.34722	3.48749	4.9627	23	Cambium
Potri.013G003500	CBM43		0.450797	3.36587	3.37092	3.78655	3.1584	2.57979	2.07828	3.12503	3.14967	1.56966	3.39306	1.2107	2.92071	3.1972	2.45757	2.26505	4.21431	3.87024	1.58573	1.44476	1.3102	5.21235	4.42336	4.50096	5.21235	23	Cambium
Potri.015G057800	CBM43		0.448849	6.9806	6.79204	6.04321	5.36542	2.67626	2.72732	7.66978	5.56385	1.69982	3.79118	1.35736	4.63897	5.46354	2.32001	2.97148	6.67279	6.84139	1.67019	1.5876	1.46349	6.1368	5.66395	4.5713	7.66978	23	Expanding leaves
Potri.019G091500	CBM43		0.380586	3.87295	3.07046	3.82697	3.58633	2.22986	2.29653	4.46544	2.93707	1.95098	2.64777	1.71762	2.93508	3.02333	2.26915	2.36079	3.23011	3.52654	1.85422	2.12273	1.78535	3.45636	3.15129	2.99948	4.46544	23	Expanding leaves
Potri.006G016800	CBM43		0.279471	1.63356	1.57835	1.95326	2.2146	1.17077	1.15058	1.87881	2.3455	1.13165	2.13437	NA	1.92117	2.25885	2.08309	1.92945	2.25065	2.11821	1.1675	1.23522	1.21274	2.44451	2.18288	1.43698	2.44451	22	Cambium
Potri.005G202400	CBM43		0.362852	3.52694	3.18913	3.63046	1.60864	2.18301	2.19325	2.7617	2.11599	1.13165	2.13437	NA	2.76698	2.45652	1.7505	1.48293	3.09068	3.37321	1.36196	1.44476	NA	3.75008	3.06746	2.51707	3.75008	21	Cambium
Potri.014G164600	CBM43		0.435221	1.95485	1.24124	2.75691	2.03909	1.27923	1.24477	2.58545	2.11599	1.22311	1.12294	1.10642	1.35384	1.88995	1.47837	2.00646	1.53128	1.61069	1.1675	NA	NA	1.56477	1.18574	1.43922	2.75691	21	Dormant female flower bud
Potri.017G055700	CBM43		0.469311	2.47288	2.19747	2.00765	1.68718	1.36211	1.15058	2.42989	1.79412	NA	1.87781	NA	1.70361	1.92289	1.40243	1.51887	1.70872	1.97672	1.24821	1.35404	1.08499	3.35744	2.82172	1.91322	3.35744	21	Cambium
Potri.008G082900	CBM43		0.604076	1.43932	1.36092	1.71791	1.73496	1.54774	1.24477	1.78462	1.94687	NA	1.63235	NA	1.59139	2.02942	1.69429	1.51887	1.96735	1.97672	NA	1.23522	1.3102	2.91301	4.32118	1.86042	4.32118	20	Developing phloem
Potri.013G119500	CBM43		0.393782	2.88105	3.58684	2.97673	2.57604	1.36211	1.37738	3.74061	2.61835	NA	1.43043	NA	1.75286	2.65736	1.51054	2.00646	2.52594	2.38149	NA	1.35404	1.08499	3.13414	2.65122	3.21693	3.74061	20	Expanding leaves
Potri.006G008200	CBM43		0.550715	NA	1.57835	1.48214	1.58018	1.17077	NA	1.43722	1.57676	NA	1.78511	NA	1.62155	1.92289	1.64142	1.35819	1.75846	1.55723	1.1675	1.29976	NA	3.16907	3.67721	1.97937	3.67721	18	Developing phloem
Potri.001G315700	CBM43		0.25904	1.13333	NA	1.40498	1.45	1.8752	1.76513	1.2095	1.49352	NA	1.26018	NA	1.44862	1.28884	1.38543	1.18369	1.36846	1.2443	NA	NA	NA	1.7352	1.81244	1.04751	1.8752	17	Expanded female flowers
Potri.007G111000	CBM43		0.383061	1.20252	1.36092	1.54978	1.20844	NA	NA	1.15861	1.26397	NA	1.52596	NA	1.40428	1.3328	1.18939	NA	1.75846	1.2443	NA	NA	NA	1.75993	2.23984	1.38644	2.23984	15	Developing phloem
Potri.019G012000	CBM43		0.25395	1.31179	1.06621	NA	NA	NA	NA	1.72515	1.39419	NA	1.49601	NA	1.35384	1.53265	1.23095	1.09528	1.25254	1.49786	NA	1.15089	NA	1.32699	1.38794	0.921475	1.72515	15	Expanding leaves
Potri.010G173500	CBM43		0.659446	NA	NA	NA	1.36996	NA	NA	1.2095	1.46262	1.13165	1.12294	NA	1.40428	1.47435	1.24752	1.25134	1.45699	1.61069	NA	NA	NA	3.12616	4.48483	1.98722	4.48483	14	Developing phloem
Potri.014G114500	CBM43		0.642715	1.80933	NA	1.85449	1.12667	NA	NA	3.82902	2.22567	NA	NA	NA	1.40428	1.53265	1.40185	1.18369	1.17029	1.16957	NA	NA	NA	NA	0.534256	1.00385	3.82902	13	Expanding leaves
Potri.014G183100	CBM43		0.201661	NA	NA	NA	1.12667	NA	NA	1.09219	1.20606	NA	NA	NA	NA	NA	NA	NA	1.17029	NA	NA	NA	NA	NA	0.462227	NA	1.20606	5	Expanded leaves
Potri.011G099000	CBM43		0.176524	NA	NA	NA	NA	NA	NA	NA	NA	NA	NA	1.10642	NA	NA	NA	NA	NA	NA	NA	NA	NA	NA	NA	0.911114	1.10642	2	Mature leaves
Potri.011G099300	CBM43		0.00659184	NA	NA	NA	NA	NA	NA	1.09219	NA	NA	NA	NA	NA	NA	NA	NA	NA	NA	NA	NA	1.08499	NA	NA	NA	1.09219	2	Expanding leaves
Potri.014G183700	CBM43		0.175964	NA	1.06621	NA	NA	NA	NA	NA	NA	NA	NA	NA	1.29389	NA	NA	NA	NA	NA	NA	NA	NA	NA	NA	NA	1.29389	2	Twig
Potri.016G008900	CBM43		0.614954	NA	NA	NA	NA	NA	NA	NA	NA	NA	NA	NA	NA	NA	NA	NA	NA	NA	NA	NA	NA	NA	1.29321	0.497947	1.29321	2	Developing phloem
Potri.001G351600	CBM43		1	NA	NA	NA	NA	NA	1.24477	NA	NA	NA	NA	NA	NA	NA	NA	NA	NA	NA	NA	NA	NA	NA	NA	NA	1.24477	1	Mature seeds
Potri.008G188200	CBM45-CBM45		0.314521	2.4122	1.64837	2.22733	1.98967	2.0277	2.11811	2.23184	2.28184	1.72887	2.45034	1.84655	1.88252	2.24738	2.23388	2.32078	1.92968	2.49651	2.15924	1.8459	2.05203	2.7644	3.17935	3.05109	3.17935	23	Developing phloem
Potri.010G044100	CBM45-CBM45	PtSEX1	0.182224	7.74392	7.83101	6.92204	8.78255	7.94599	7.94088	6.34058	8.07395	7.93565	8.05741	8.22227	8.97724	7.931	7.02852	8.85276	8.3051	9.33117	8.90162	8.22514	8.37004	5.1165	5.41901	4.9546	9.33117	23	Root -drought
Potri.010G092900	CBM45-CBM45-GH13_6	PtAAMY2	0.24462	7.21267	6.5695	7.10511	7.83649	8.52071	8.59323	6.26527	6.17918	7.45501	7.17455	7.19249	6.94975	6.33729	6.0236	6.42522	6.2596	6.67416	6.70132	6.34916	6.05553	4.74793	4.49154	4.27934	8.59323	23	Mature seeds
Potri.001G220800	CBM48		0.322155	3.32396	4.08966	4.25307	4.4911	5.07902	4.51001	3.66833	3.78085	3.50484	3.6871	3.72425	3.87068	3.70731	5.95526	4.42547	3.96049	4.1609	4.80698	4.96289	4.83414	2.9467	3.51607	3.50448	5.95526	23	Leaf-drought
Potri.001G349000	CBM48		0.155927	2.71811	3.04358	3.73219	4.32133	3.54165	3.46216	4.43553	4.38257	3.87418	3.59858	3.43624	3.65261	4.27958	3.83812	4.35215	4.15118	4.19115	3.78305	4.18805	4.01805	3.5337	3.2212	3.04667	4.43553	23	Expanding leaves
Potri.005G028800	CBM48		0.0871839	4.62245	4.64545	4.93784	4.9221	5.06556	5.1177	5.10591	5.04888	4.99708	4.65297	4.7506	4.81801	4.94852	5.35363	4.84404	5.12636	5.06755	5.10561	5.04488	4.74247	4.45545	4.71004	4.78197	5.35363	23	Leaf-drought
Potri.006G005800	CBM48		0.167748	3.68053	4.16776	3.63046	4.49804	3.44267	3.63081	3.62931	3.84583	3.97692	3.91357	3.7427	3.76404	3.70007	3.76533	3.52045	3.87704	3.92257	3.42903	3.72688	3.68875	3.55973	3.71285	4.02969	4.49804	23	Expanding female flower buds
Potri.006G123300	CBM48		0.262397	4.15015	3.84068	3.89689	4.16391	3.71346	3.60795	4.43394	4.48699	5.69194	4.10838	5.28042	3.88477	4.49917	4.25219	5.38413	3.862	3.85764	5.32038	5.24402	5.30474	3.30089	2.98064	2.79129	5.69194	23	Mature leaves
Potri.008G029300	CBM48		0.400321	3.38924	2.73893	2.54355	4.42706	5.34253	5.15292	2.91096	3.88341	6.89063	5.47749	6.74038	4.75702	3.52221	3.27336	5.84067	2.99348	3.1096	6.44204	5.69715	5.83395	2.36975	2.55469	1.90719	6.89063	23	Mature leaves
Potri.008G194300	CBM48		0.287474	3.54258	2.36616	3.48025	2.7385	2.2747	2.32883	3.66283	3.21684	2.51505	2.23473	2.60455	1.97585	2.80829	2.78713	3.34138	2.2776	2.13123	3.27029	3.03493	3.02701	2.06506	2.01526	1.38072	3.66283	23	Expanding leaves
Potri.008G216800	CBM48		0.107526	4.35881	4.26436	4.27351	4.32394	4.22033	4.43855	4.74588	4.0355	4.22939	4.32038	4.06335	4.22235	4.12777	4.75935	4.29607	4.53865	4.49723	4.41179	4.57079	4.39326	3.62611	3.69504	3.79415	4.75935	23	Leaf-drought
Potri.009G021600	CBM48		0.188166	2.89793	3.38502	3.43865	3.37643	3.43409	3.32037	3.29818	3.29033	2.88982	3.16701	2.88791	3.56707	3.1381	3.66735	2.97148	3.30037	3.39558	3.29809	3.13873	2.82011	3.74257	3.55429	4.03013	4.03013	23	Developing xylem
Potri.010G023500	CBM48		0.136228	4.24739	3.96145	4.33313	4.11334	4.11368	4.38664	4.72266	4.1084	4.14772	4.23483	4.22825	4.21407	3.94245	4.17773	4.23138	4.06562	4.07417	4.3693	4.1973	4.01088	3.48477	3.63181	3.47041	4.72266	23	Expanding leaves
Potri.010G034600	CBM48		0.200357	4.0421	3.08807	3.57425	3.19435	3.24989	2.92498	3.62931	3.88341	3.43337	3.47381	3.39755	3.29404	3.1381	3.17978	3.56686	3.17485	3.30377	3.89053	3.37005	3.52559	2.52876	2.1625	2.12543	4.0421	23	Dormant buds
Potri.010G232200	CBM48		0.198398	6.32993	6.34265	6.45413	6.64114	7.39992	7.17667	4.98018	5.83469	7.94061	7.22628	7.81389	7.46541	6.06598	5.54842	7.09326	6.09398	6.07925	7.4273	7.30928	7.10037	4.545	4.32446	4.78246	7.94061	23	Mature leaves
Potri.013G020400	CBM48		0.171748	4.82206	4.48531	4.8708	4.59827	5.06826	4.7051	4.91235	5.07712	4.7918	4.65672	4.69563	5.00752	4.55756	4.71856	4.43096	5.66098	5.21348	4.97903	4.60349	4.12157	4.12053	4.38125	4.3345	5.66098	23	Root-control
Potri.014G167400	CBM48		0.185037	2.69863	3.37092	3.48025	2.955	3.25972	3.42314	3.06616	3.14967	4.30986	4.29405	3.8821	3.99259	3.60238	4.17042	3.80814	3.56836	3.73872	4.12928	4.15991	3.79339	3.26313	3.03372	2.43259	4.30986	23	Mature leaves
Potri.016G006400	CBM48		0.209691	3.28698	3.22908	3.41737	3.50433	4.03782	3.08754	3.67928	3.62988	3.35144	3.2154	3.04005	3.58025	3.70731	3.68636	3.62639	4.42427	3.9376	3.12177	3.46709	3.32881	3.60732	3.62865	3.75319	4.42427	23	Root-control
Potri.017G125400	CBM48		0.206094	3.75805	4.21108	4.29937	4.79674	3.61146	3.56701	4.84831	4.82428	4.16227	4.17039	3.62815	3.95646	4.88722	4.52381	5.16416	3.68485	4.06601	4.10501	4.34323	4.53441	3.68823	3.49182	3.03862	5.16416	23	Leaf-control
Potri.008G032400	CBM48		0.0920101	NA	1.06621	NA	1.12667	NA	NA	1.2095	NA	NA	NA	NA	NA	1.10177	NA	NA	NA	NA	NA	NA	NA	NA	NA	NA	1.2095	4	Expanding leaves
Potri.016G099000	CBM48		1	NA	NA	NA	NA	NA	NA	NA	NA	NA	NA	NA	NA	NA	NA	NA	NA	NA	NA	NA	NA	NA	0.244263	NA	0.244263	1	Developing phloem
Potri.001G359200	CBM48-CBM48-GH13_8		0.273164	4.16018	2.97865	3.16441	3.13387	2.64496	2.82485	4.25602	3.50973	3.49903	3.25184	3.57402	2.96334	3.37868	2.95876	3.97647	3.02904	3.12602	4.49546	3.55765	3.89075	3.08058	2.46585	2.45946	4.49546	23	Beetle damaged leaf
Potri.002G219900	CBM48-GH13_11		0.258908	1.8746	1.77152	1.89536	2.45381	1.68847	1.70415	2.28281	2.16623	2.03386	1.94511	1.75183	1.86244	2.05772	1.83101	2.43675	1.82717	1.94547	2.15924	2.25664	1.98306	0.571444	1.07936	0.882697	2.45381	23	Expanding female flower buds
Potri.014G138600	CBM48-GH13_11		0.30437	1.7629	1.68103	1.97175	1.63587	1.36211	1.43057	1.48493	1.64968	1.13165	1.46428	1.35736	1.59139	1.58564	1.51987	1.40324	1.56479	1.16957	1.44885	1.23522	1.08499	0.881057	0.7366	0.993843	1.97175	23	Dormant female flower bud
Potri.002G100900	CBM48-GH13_11	PtIAMY1	0.305142	3.38344	6.54683	4.40627	5.84386	4.68714	4.7722	4.74204	5.59577	6.11842	6.11381	6.16909	7.33908	6.12077	6.70041	6.38788	6.5416	7.81394	6.56135	6.43487	6.29215	2.5705	3.54931	2.57391	7.81394	23	Root -drought
Potri.018G132500	CBM48-GH13_11	PtIAMY2	0.320653	2.62794	2.42713	2.05904	1.91925	1.49276	1.76513	3.41225	3.92001	3.66873	2.95975	3.36579	3.13922	2.87738	2.48388	3.03327	2.81565	3.00046	2.28121	2.53743	2.73077	2.9849	2.82575	2.1793	3.92001	23	Expanded leaves
Potri.006G070800	CBM48-GH13_11	PtIAMY3	0.107555	3.7669	4.05544	3.35143	4.13736	3.3992	3.5847	3.70361	3.74035	4.42561	4.34157	4.34441	4.20016	4.14371	3.99139	4.42822	4.24052	4.20604	4.34369	4.35428	4.33149	3.55772	3.45464	3.26855	4.42822	23	Leaf-control
Potri.002G215400	CBM48-GH13_11	PtIAMY4	0.258224	2.47288	2.16034	2.71161	3.32918	2.08226	2.3602	3.09593	2.83291	2.78387	2.64777	2.60455	2.45965	3.02932	2.30416	3.3651	2.64659	2.5925	2.89545	3.02044	3.07046	1.19424	1.34109	1.27987	3.3651	23	Leaf-control
Potri.010G229300	CBM48-GH13_13	PtPUL1	0.247101	5.01012	4.89405	4.26478	4.01294	3.9752	4.36331	3.68201	4.66825	4.76127	4.82601	5.21694	5.64443	4.01954	3.78926	4.08192	3.81198	4.16852	4.23079	3.96735	3.95209	4.18577	4.04183	3.56914	5.64443	23	Twig
Potri.005G251000	CBM48-GH13_8	PtAGBE1	0.244064	6.04001	6.9701	6.22365	8.00096	8.1036	7.93332	5.2931	6.14852	7.58617	6.39018	7.66993	7.49217	6.30378	7.54403	6.67811	8.38974	8.88392	6.53804	6.78784	6.88915	4.74917	5.3732	4.64009	8.88392	23	Root -drought
Potri.006G115100	CBM48-GH13_8	PtAGBE2	0.214422	5.53862	5.52828	5.97236	6.44641	7.03241	7.41429	5.27995	6.19824	7.97921	6.85203	7.48869	6.54936	6.67847	7.11113	7.23156	7.37859	8.28605	6.90633	6.80191	6.85288	5.37375	5.39868	5.1924	8.28605	23	Root -drought
Potri.001G190200	CBM50		0.240658	5.13657	4.38257	4.75572	5.3742	5.02442	5.19106	4.14135	4.68412	6.55392	5.17675	6.6149	4.48531	5.06101	3.65688	5.51961	4.86157	5.03759	6.12938	5.55822	5.66771	4.95199	4.49122	4.66418	6.6149	23	Mature leaves
Potri.008G160600	CBM50		0.330718	3.31174	3.79452	3.34578	3.50902	3.60387	3.31323	2.68264	3.57692	4.79644	4.1518	4.57554	4.18328	3.24366	4.13649	3.16248	4.86344	5.36685	3.57104	4.19422	3.71566	2.52033	2.28441	2.48608	5.36685	23	Root -drought
Potri.005G128200	CBM50		0.541069	1.43932	2.21556	1.93438	2.03909	2.629	4.713	1.58855	2.27084	2.18068	3.12246	2.49866	1.8206	1.74317	3.1129	2.23607	2.5573	2.54115	2.94693	2.52658	2.01814	NA	1.48633	0.514146	4.713	22	Mature seeds
Potri.006G252600	CBM50		0.327743	1.8746	1.61422	1.85449	1.97258	NA	NA	1.48493	1.64968	NA	1.20067	NA	1.65018	1.37246	NA	NA	1.36846	1.61069	NA	NA	NA	0.296735	0.645969	0.615968	1.97258	14	Expanding female flower buds
Potri.015G082000	CBM50		0.181891	NA	NA	NA	NA	1.17077	NA	1.09219	NA	NA	NA	NA	NA	1.10177	NA	NA	1.17029	1.34968	NA	NA	NA	0.975336	0.927555	1.35986	1.35986	8	Developing xylem
Potri.008G187500	CBM50		0.0894131	NA	NA	NA	NA	NA	NA	NA	NA	1.13165	NA	NA	NA	NA	NA	1.09528	1.17029	1.16957	NA	NA	NA	NA	1.2538	NA	1.2538	5	Developing phloem
Potri.007G106900	CBM50		0.40063	NA	NA	NA	NA	NA	NA	1.15861	NA	NA	NA	NA	NA	NA	NA	NA	1.17029	NA	NA	NA	NA	NA	0.244263	NA	1.17029	3	Root-control
Potri.004G183500	CBM50-CBM50		0.330588	5.25432	5.14264	5.42386	4.93235	3.80847	3.7133	5.88167	6.46816	3.00459	4.0114	3.23955	5.1706	4.73188	5.31563	4.06784	4.47162	4.41023	3.12805	3.51814	3.46308	4.71439	4.37352	3.4798	6.46816	23	Expanded leaves
Potri.009G143300	CBM50-CBM50		0.423606	3.64731	3.47985	2.99159	2.97614	2.35911	2.92498	4.13939	5.17619	1.85957	2.64777	2.49866	2.95634	3.92713	3.42032	3.42826	2.34209	2.14408	3.04402	3.48261	2.85417	3.08435	2.41714	3.01273	5.17619	23	Expanded leaves
Potri.010G078700	CBM50-CBM50		0.37481	2.62794	2.65594	1.95326	2.87434	4.02664	4.75699	2.29927	2.91818	4.07649	3.63777	3.8821	2.65543	2.66537	4.13755	3.96128	2.86452	2.76365	4.84563	4.76074	4.30834	0.588091	1.16688	1.06685	4.84563	23	Beetle damaged leaf
Potri.004G014100	CBM53-CBM53-CBM53-GT5	PtStSy6	0.191599	4.39315	4.21495	4.6507	4.7779	4.7825	4.53106	5.01981	5.1384	6.39011	4.4277	6.16574	4.82523	5.48331	5.34082	6.21783	5.98394	5.7893	6.01741	6.04629	6.0778	4.67808	4.78637	4.29872	6.39011	23	Mature leaves
Potri.001G082900	CBM57		0.366062	4.52277	4.1313	3.97069	3.8656	5.08969	4.50394	4.51593	6.18288	6.91047	6.76402	7.75118	6.26358	4.47847	6.48777	6.78515	2.83215	3.2603	7.81545	7.66969	7.38751	2.10386	1.63945	1.88286	7.81545	23	Beetle damaged leaf
Potri.001G308600	CBM57		0.245632	2.19284	1.79958	2.04222	1.88177	1.76862	1.63746	2.23184	2.46264	1.78379	2.05176	2.12733	2.09117	2.28144	2.12838	2.26505	2.5573	2.24116	2.25534	2.0568	2.11664	0.917827	1.07581	1.03172	2.5573	23	Root-control
Potri.001G384700	CBM57		0.296782	2.88952	3.25249	3.54036	3.44679	3.44267	3.0356	3.25043	3.68444	4.5684	3.78425	4.10169	2.81516	3.54676	3.44064	3.91865	3.37252	3.12057	4.44345	4.01015	4.0879	0.900143	1.47712	1.11553	4.5684	23	Mature leaves
Potri.001G385200	CBM57		0.298097	3.21643	3.54379	3.69765	3.56404	3.60387	3.42972	3.4056	3.74377	4.73249	3.93244	4.36419	2.70822	3.72167	3.63183	4.18655	3.4203	3.25044	4.89384	4.45003	4.31996	1.51938	1.71209	1.41549	4.89384	23	Beetle damaged leaf
Potri.001G385300	CBM57		0.280782	2.98704	3.75217	3.81898	3.72502	4.1084	4.12215	3.0357	4.20255	3.63748	4.98333	4.10169	3.99583	3.65958	4.44667	3.7472	4.25773	4.2617	4.84563	4.41883	3.97442	1.05097	1.54162	1.15889	4.98333	23	Mature petiole
Potri.001G385600	CBM57		0.333703	2.08084	2.41218	2.26882	2.55654	2.47475	2.40563	1.92815	2.1784	2.21425	2.656	1.93186	2.48084	2.24738	3.34919	2.66923	2.6561	2.49651	3.11547	3.30125	2.80274	0.539184	0.926901	0.751186	3.34919	23	Leaf-drought
Potri.001G385900	CBM57		0.254956	1.78643	1.82675	2.0251	2.08602	2.15876	2.05773	1.72515	1.91528	1.66955	2.46975	1.98458	2.19341	2.02942	2.64794	2.06033	2.30387	2.45949	2.61888	2.53743	2.17751	0.560027	0.619593	2.13716	2.64794	23	Leaf-drought
Potri.001G386300	CBM57		0.300098	2.69863	3.20525	3.20271	3.20613	3.40801	3.51251	2.65311	3.6737	3.18567	4.41887	3.51769	3.37788	3.0877	4.05943	3.35329	3.46644	3.68957	4.35911	3.73973	3.44159	1.23526	1.21116	0.756574	4.41887	23	Mature petiole
Potri.001G386500	CBM57		0.423292	1.99254	2.44188	2.1543	2.54667	2.629	2.58382	1.97482	1.99219	2.29374	3.01629	2.23263	2.45965	2.41774	3.51087	2.47292	2.79047	2.77088	3.37817	3.88149	2.96677	0.0864078	0.333175	0.20176	3.88149	23	Mechanically damaged leaf
Potri.001G436200	CBM57		0.428482	3.1831	2.12186	2.54355	1.58018	1.5981	1.56325	3.49268	2.58551	1.72887	1.52596	1.5625	1.77619	2.02942	1.83839	1.94932	2.20883	2.32972	1.48666	1.67567	1.64121	2.89841	2.12814	1.96	3.49268	23	Expanding leaves
Potri.001G467000	CBM57		0.17944	2.9392	3.94749	3.12496	4.82638	4.79235	4.62074	3.12091	2.93707	3.6055	4.11662	2.74137	3.79429	4.06216	4.82991	4.03563	4.57102	4.83387	3.66233	4.31239	4.67191	3.72609	4.04496	4.77929	4.83387	23	Root -drought
Potri.002G110600	CBM57		0.508479	4.04572	3.0526	3.31721	2.15949	1.5981	1.9707	5.14031	3.6187	1.72887	1.78511	1.75183	2.05974	2.86386	1.93834	2.34761	2.84844	2.79231	1.52177	1.61834	1.46349	4.24887	3.45579	3.39769	5.14031	23	Expanding leaves
Potri.003G148000	CBM57		0.439642	2.67884	2.10207	2.22733	2.91897	4.08706	4.07762	3.78173	6.16424	7.08581	5.2279	6.98059	2.32298	4.87936	5.21827	6.32269	1.59642	1.8439	6.72755	6.73801	6.74148	1.66855	1.72008	1.32736	7.08581	23	Mature leaves
Potri.004G047300	CBM57		0.223564	5.09391	5.44563	4.90843	6.50975	4.48301	4.21467	5.33017	5.23704	5.40139	5.24041	5.13456	5.38313	5.50078	4.3333	5.59686	5.30259	5.46309	5.47475	5.24107	5.4642	4.69172	4.35969	3.89645	6.50975	23	Expanding female flower buds
Potri.004G063200	CBM57		0.414599	5.22142	4.2866	3.97069	2.8591	2.88864	2.59645	4.77876	5.78916	3.03794	2.94683	3.92564	3.63593	3.89597	4.67928	3.77801	3.78427	3.37321	2.79384	2.70801	2.98209	2.26449	2.17414	1.97629	5.78916	23	Expanded leaves
Potri.004G063500	CBM57		0.285868	2.13033	3.6461	2.2956	2.81226	2.83545	3.08754	2.55337	3.19141	4.29017	4.28435	4.17987	4.56313	3.1599	4.20335	3.89083	4.06562	4.21097	4.63467	4.60117	4.1674	1.66669	1.6706	1.30884	4.63467	23	Beetle damaged leaf
Potri.004G135500	CBM57		0.354061	4.18331	5.47318	5.39505	5.40637	4.33762	5.21346	4.34523	3.84266	2.42355	4.73681	3.14828	4.00871	3.68915	3.27122	3.28019	3.09068	3.72486	1.85422	2.29765	2.01814	3.22207	2.26191	2.02634	5.47318	23	Dormant buds
Potri.006G014300	CBM57		0.447264	1.63356	2.08188	1.69258	2.10116	1.8412	1.94757	2.35496	2.3247	1.92901	3.48681	1.90432	2.75876	3.96663	3.4136	3.10661	4.30262	4.19862	2.85735	2.59021	2.3674	1.39602	1.38052	0.987166	4.30262	23	Root-control
Potri.006G110000	CBM57		0.44107	4.6698	4.72872	6.69469	7.29888	5.11864	7.14067	4.62583	4.59737	2.03386	5.19743	2.49866	3.4992	3.8641	3.75114	3.14873	3.54952	3.87962	2.551	2.424	2.28992	4.59877	3.97492	4.91384	7.29888	23	Expanding female flower buds
Potri.006G255100	CBM57		0.315537	3.09953	3.06156	2.97673	2.4321	3.67067	3.32037	1.56926	2.74866	4.29676	4.06358	4.20206	3.74479	2.39784	3.01095	2.43675	3.99527	4.00755	3.19515	3.60548	3.79339	0.426399	1.56318	1.38014	4.29676	23	Mature leaves
Potri.007G067900	CBM57		0.472693	2.39968	3.10546	3.37929	2.71289	4.33311	3.46216	1.91608	4.27218	6.11472	4.07773	5.79662	1.70361	4.76978	4.6944	5.89494	2.74731	2.83408	6.81048	6.37964	5.94807	0.602087	0.951698	0.911114	6.81048	23	Beetle damaged leaf
Potri.008G117000	CBM57		0.155767	4.61036	4.55093	5.00188	5.3413	4.28721	3.98849	5.04909	4.90012	3.86079	4.44301	3.94162	4.78507	5.16918	3.99722	4.31699	5.4184	5.35477	4.1172	4.10519	3.95209	5.15029	4.80234	4.91155	5.4184	23	Root-control
Potri.010G129300	CBM57		0.187479	4.81787	4.07693	4.00267	4.79487	3.89123	3.10441	4.0976	4.84949	4.25672	4.58177	3.83144	4.48988	4.8166	3.77793	4.43915	5.12791	4.59993	3.61091	4.01715	4.07421	3.90087	4.04357	3.58857	5.12791	23	Root-control
Potri.010G155200	CBM57		0.452243	2.9146	2.59304	3.01358	3.21779	3.09288	2.85574	4.21014	4.73239	7.98908	4.94253	7.7294	4.59099	5.30295	5.56447	8.11357	5.18556	4.56204	8.30528	8.70514	8.3203	2.6656	3.21056	1.79016	8.70514	23	Mechanically damaged leaf
Potri.010G155600	CBM57		0.446393	2.34815	2.23334	2.67412	2.59522	2.35911	2.01524	3.52356	4.02716	6.3043	4.0114	5.87949	3.56707	4.1331	3.89639	6.15582	3.98839	3.6752	6.60793	6.78481	6.44487	2.16323	2.65883	1.37269	6.78481	23	Mechanically damaged leaf
Potri.011G056800	CBM57		0.377055	2.66883	3.25249	2.91547	3.21779	2.2067	2.77162	2.50012	2.83291	1.97241	2.63948	1.93186	2.97031	3.11034	2.43475	2.38668	4.28595	4.34911	1.89395	2.31097	1.94669	3.50048	2.85487	2.99896	4.34911	23	Root -drought
Potri.011G072300	CBM57		0.258404	4.61036	4.56309	5.17227	4.46536	5.08436	5.26621	3.4958	4.43783	4.34844	4.5213	4.34839	3.5222	3.78451	4.75823	4.27177	3.62335	3.53056	5.39655	4.85089	4.37668	1.89005	1.76392	1.3597	5.39655	23	Beetle damaged leaf
Potri.011G072600	CBM57		0.228768	1.80933	1.79958	1.81152	1.58018	1.64479	1.76513	2.00828	1.46262	1.40359	1.72361	1.46904	1.9933	1.40886	1.60257	1.55276	2.15021	2.10501	1.79055	1.44476	1.3102	1.29965	1.67234	1.82511	2.15021	23	Root-control
Potri.011G106400	CBM57		0.452243	2.74676	3.41965	3.48536	3.35563	5.02164	5.43454	3.22781	3.83947	2.12816	4.06926	2.99837	2.40482	3.05884	5.09736	3.49398	2.00346	2.69658	5.67244	4.26337	3.70674	0.760734	0.377946	0.766214	5.67244	23	Beetle damaged leaf
Potri.011G140000	CBM57		0.451878	4.76221	3.34948	3.80691	2.78002	1.8752	1.99324	5.57521	3.93795	2.24677	2.47933	2.25249	2.6464	3.57088	2.49471	2.7377	3.52077	3.64599	1.87433	1.82381	2.01814	5.15996	4.38011	3.87337	5.57521	23	Expanding leaves
Potri.016G011200	CBM57		0.411281	3.49513	3.0526	3.57425	3.56404	2.7799	2.54507	4.58775	5.02283	6.88413	4.92402	6.60504	4.27105	4.97969	5.05311	7.09883	4.55493	4.27116	7.33083	7.49578	7.15935	1.70196	2.20406	1.42418	7.49578	23	Mechanically damaged leaf
Potri.016G011400	CBM57		0.376263	3.88515	2.49909	3.04942	3.35563	3.49306	3.51251	3.9508	4.85572	6.81182	5.6662	6.4918	7.07668	6.05073	5.15505	7.13266	7.98662	7.29267	7.32954	7.27187	7.07507	2.72541	3.12247	1.79074	7.98662	23	Root-control
Potri.016G012100	CBM57		0.501127	2.5418	2.54026	2.73899	2.73002	2.2747	2.0984	3.269	3.5653	7.81309	3.70561	7.57417	3.92278	4.30572	5.1511	8.00592	4.16342	4.04956	8.16439	8.4666	8.12662	2.05121	2.30501	1.82562	8.4666	23	Mechanically damaged leaf
Potri.016G061500	CBM57		0.481377	2.3349	3.16458	2.89172	3.49491	3.3359	3.33453	2.82564	4.2148	3.49319	5.21148	3.18554	5.26499	3.82819	3.23977	3.29884	6.73644	5.8287	3.00331	3.54296	3.37504	3.28035	2.7399	1.97145	6.73644	23	Root-control
Potri.016G092700	CBM57		0.370348	4.84078	3.29812	4.37962	3.62126	2.25252	2.50499	6.51585	6.45084	3.29843	5.81975	2.81676	5.23827	6.27664	3.89579	4.3921	6.0135	5.32242	3.43897	4.05508	4.37668	2.98471	3.26761	1.71495	6.51585	23	Expanding leaves
Potri.016G138700	CBM57		0.189308	5.18451	5.2078	5.5994	5.71952	5.90078	6.25025	4.93718	5.33268	3.96448	5.37351	3.90404	5.08163	5.16014	5.20337	4.62039	6.20867	6.28741	4.16784	4.40296	4.37668	4.87453	5.15012	5.51691	6.28741	23	Root -drought
Potri.017G095900	CBM57		0.298088	2.14631	2.42713	2.10782	2.88939	2.9016	2.86586	2.53368	3.48108	3.46958	3.72388	3.72425	3.40801	3.1326	3.80164	3.49398	3.46644	2.8477	4.09272	3.85033	3.76796	1.11733	1.31172	0.731759	4.09272	23	Beetle damaged leaf
Potri.017G096000	CBM57		0.27852	2.6175	2.42713	2.12356	3.20025	3.12581	3.02673	2.75622	3.73692	3.58923	3.96944	3.79073	3.61051	3.4458	3.78942	3.74274	3.52561	2.92002	4.16492	4.04826	3.98912	0.901037	0.949252	0.822543	4.16492	23	Beetle damaged leaf
Potri.017G096600	CBM57		0.293405	2.22277	2.38171	2.04222	2.82807	2.76562	2.72732	2.53368	3.39129	3.25027	3.46507	3.53909	3.27771	2.9619	3.62237	3.45052	3.30037	2.69658	3.92226	3.82249	3.79339	1.24448	0.893074	0.761892	3.92226	23	Beetle damaged leaf
Potri.017G098200	CBM57		0.265167	3.16953	3.2602	3.06348	4.16974	4.18065	4.16144	3.36846	4.72559	4.6451	5.01865	4.99509	4.68737	4.36341	5.05067	4.86842	4.5127	3.61615	5.36151	5.04827	4.95038	1.4818	2.06282	1.27597	5.36151	23	Beetle damaged leaf
Potri.018G026800	CBM57		0.389618	4.5072	3.19721	3.84281	3.41708	3.32661	3.096	3.20091	4.38257	5.35037	4.36704	5.57342	2.8539	3.44143	4.73933	5.28364	2.16519	2.68889	5.9841	5.49644	5.18029	1.3087	1.67978	1.2581	5.9841	23	Beetle damaged leaf
Potri.019G005300	CBM57		0.504698	1.66122	2.10207	2.21313	2.6779	3.89123	4.2184	1.50723	2.71924	5.1223	2.75822	5.34913	2.31074	2.37757	2.75696	3.85422	1.41501	1.58459	4.47441	3.83051	3.63333	0.740159	1.46107	0.978112	5.34913	23	Mature leaves
Potri.019G005900	CBM57		0.466711	1.13333	1.24124	1.36136	1.48556	1.76862	1.92382	1.09219	1.99219	2.6115	1.87781	2.75425	1.62155	1.88995	2.23283	2.54203	1.36846	1.34968	3.17115	2.61067	2.6932	0.299212	0.57191	0.783654	3.17115	23	Beetle damaged leaf
Potri.019G006000	CBM57		0.414434	1.51069	2.06129	1.76613	2.31672	3.22999	3.15374	1.2095	2.30349	3.8518	2.62273	3.72425	2.39351	2.24738	2.61642	2.85565	1.41501	1.58459	3.83968	3.34181	2.96677	0.651539	1.21846	0.591213	3.8518	23	Mature leaves
Potri.019G007900	CBM57		0.488645	1.66122	1.68103	1.98988	2.32883	3.45967	4.02738	1.32403	2.55172	4.41959	2.44051	4.68626	1.97585	2.11193	2.4383	3.66941	1.41501	1.2443	4.32287	3.43551	3.34051	0.613349	1.31694	0.951731	4.68626	23	Mature leaves
Potri.019G008900	CBM57		0.467002	1.13333	1.45754	1.40498	1.36996	2.10842	2.49131	1.09219	1.91528	2.84277	1.84201	2.85283	1.62155	1.92289	2.08572	2.58594	1.17029	1.34968	3.21873	2.49341	2.26286	0.753034	0.327532	0.659144	3.21873	23	Beetle damaged leaf
Potri.T032200	CBM57		0.426201	1.51069	1.97434	2.40859	3.02416	3.29835	3.2472	2.13126	3.50973	4.3066	3.96334	3.92027	3.51763	2.64119	3.31858	3.76049	2.29082	1.99192	4.90433	4.35153	3.76796	0.981193	0.83682	1.15752	4.90433	23	Beetle damaged leaf
Potri.T032400	CBM57		0.176724	1.54355	1.5004	1.58094	1.71147	1.4317	1.43057	1.81269	1.49352	1.80985	1.78511	1.51753	1.86244	1.40886	1.42834	1.48293	1.65505	1.87921	1.72087	1.67567	1.21274	1.32172	1.3139	1.33652	1.87921	23	Root -drought
Potri.T044900	CBM57		0.380619	1.26069	1.36092	1.40498	2.00644	1.72963	1.67161	1.35527	1.20606	2.36773	1.96114	2.05854	1.48863	1.53265	1.76689	1.67303	1.41501	1.65968	1.69601	1.70259	1.52785	0.587923	0.644875	0.553217	2.36773	23	Mature leaves
Potri.001G385500	CBM57		0.263524	1.13333	1.1654	1.36136	1.36996	1.36211	1.24477	1.15861	1.49352	1.69982	1.35427	1.51753	NA	1.47435	1.2835	1.44457	1.53128	1.30153	1.6433	1.5552	1.21274	0.548201	0.578009	0.555936	1.69982	22	Mature leaves
Potri.003G026100	CBM57		0.202333	1.47605	1.74248	1.7424	1.68718	1.76862	1.60144	1.64311	1.73577	1.95098	1.82349	1.71762	1.65018	1.50426	1.60212	1.70011	1.86976	1.61069	1.91311	1.61834	1.86954	0.383795	0.0207477	NA	1.95098	22	Mature leaves
Potri.003G026300	CBM57		0.368571	1.43932	1.74248	1.76613	1.91925	1.76862	1.84833	1.58855	1.69408	1.45017	2.13437	1.81616	1.59139	1.76308	2.76925	2.19105	1.92968	2.02156	2.551	2.67963	2.14751	0.492598	0.185295	NA	2.76925	22	Leaf-drought
Potri.010G155800	CBM57		0.375074	1.71369	1.45754	1.66632	1.4117	NA	1.15058	2.4153	2.36592	1.99335	2.5352	1.60459	1.84182	2.57422	1.78262	1.72623	2.89607	2.77088	2.18766	1.7285	1.58671	0.752376	1.82304	0.918227	2.89607	22	Root-control
Potri.011G075400	CBM57		0.393038	1.40011	1.87866	2.70234	2.92626	2.51083	2.65771	3.02243	4.3695	3.47552	3.45186	3.24835	2.69088	2.90399	2.91037	3.19623	2.02097	1.86175	4.22799	3.79818	3.17982	0.778398	0.851918	NA	4.3695	22	Expanded leaves
Potri.003G025800	CBM57		0.36183	1.26069	1.57835	1.61063	1.84252	1.5981	1.76513	1.41151	1.39419	1.49289	1.8601	1.68183	1.67748	1.50426	2.67188	1.9878	1.91018	1.82562	2.70078	2.69862	2.20671	0.492598	NA	NA	2.70078	21	Beetle damaged leaf
Potri.019G005000	CBM57		0.467994	1.35786	1.41133	1.61063	1.60864	2.33861	2.57104	1.09219	1.89904	3.08642	1.80454	3.25709	1.59139	1.55973	1.69925	2.30711	NA	NA	2.91037	2.56938	2.01814	0.296735	0.388357	0.535041	3.25709	21	Mature leaves
Potri.019G006100	CBM57		0.474069	1.26069	1.36092	1.58094	1.77981	2.33861	2.62133	NA	1.83065	3.42724	1.58149	3.44385	1.7287	1.50426	1.68604	2.27926	1.41501	1.34968	2.76916	2.36266	2.23514	0.567826	0.545114	NA	3.44385	21	Mature leaves
Potri.019G009700	CBM57		0.362699	NA	1.45754	1.1925	1.4117	1.8412	1.92382	1.09219	1.31269	2.24677	1.78511	2.14926	1.55943	1.55973	1.6027	1.75149	1.17029	NA	2.33109	1.88832	1.94669	0.495752	0.97803	0.34687	2.33109	21	Beetle damaged leaf
Potri.019G009800	CBM57		0.448607	1.0429	1.45754	1.44499	1.63587	2.45628	2.63358	1.15861	2.03532	3.50484	2.06603	3.71182	1.67748	2.01494	2.14845	2.86428	1.41501	1.43022	3.44391	2.89017	2.88735	NA	NA	0.725625	3.71182	21	Mature leaves
Potri.T009500	CBM57		0.485937	1.20252	1.68103	2.89172	2.99005	2.54582	2.34462	3.38208	5.19717	3.28485	3.5251	3.04005	2.48084	3.14905	3.25612	3.25491	1.53128	1.49786	4.0068	3.76089	3.36363	NA	0.244263	NA	5.19717	21	Expanded leaves
Potri.T032700	CBM57		0.445207	1.26069	1.92774	3.65322	3.46141	3.00078	2.79319	3.9906	5.63423	4.06878	4.06926	3.80248	2.89146	3.62172	3.48314	3.66941	1.84875	1.80688	4.4602	4.21259	3.67052	0.823864	NA	NA	5.63423	21	Expanded leaves
Potri.001G385400	CBM57		0.352349	1.43932	1.45754	2.00765	2.69552	1.8412	1.82156	1.70949	1.60204	1.60468	1.96114	1.68183	1.75286	1.81991	2.63125	1.86703	2.1038	1.91301	2.44648	2.95314	1.98306	NA	NA	NA	2.95314	20	Mechanically damaged leaf
Potri.003G025600	CBM57		0.29932	1.63356	1.99682	2.00765	2.54667	2.33861	2.21119	1.64311	1.8126	1.78379	2.37963	1.64425	2.16531	2.04368	3.08767	2.12781	2.42631	2.49651	2.73545	2.90621	2.20671	NA	NA	NA	3.08767	20	Leaf-drought
Potri.011G073300	CBM57		0.500036	1.13333	1.06621	1.76613	1.12667	1.17077	1.15058	1.60727	2.33515	1.22311	1.67951	1.2107	1.21558	1.37246	1.37898	1.35819	NA	NA	1.30999	1.29976	NA	0.11908	0.355839	0.638222	2.33515	20	Expanded leaves
Potri.T009100	CBM57		0.362388	1.20252	1.5004	2.19874	2.55654	2.10842	1.8994	2.53368	3.54571	2.35333	2.71211	2.43359	2.02715	2.33589	2.43171	2.66923	1.59642	1.65968	3.44391	2.97597	2.31633	NA	NA	NA	3.54571	20	Expanded leaves
Potri.T009600	CBM57		0.426129	1.0429	1.06621	1.58094	1.68718	1.54774	1.67161	1.75547	2.56873	3.16342	2.25835	2.93323	1.62155	1.92289	2.32318	2.64894	1.25254	1.30153	3.52533	3.28943	2.80274	NA	NA	NA	3.52533	20	Beetle damaged leaf
Potri.T032500	CBM57		0.350097	1.26069	1.36092	1.95326	2.05499	1.96977	2.11811	2.08194	3.1707	2.48964	2.656	2.29115	2.12154	2.00023	2.20031	2.06033	1.68243	1.5284	2.62827	2.45924	2.23514	NA	NA	NA	3.1707	20	Expanded leaves
Potri.006G014100	CBM57		0.34726	1.13333	1.24124	1.66632	1.77981	NA	NA	1.90384	2.10301	NA	1.92877	NA	1.65018	2.59978	1.87976	1.90913	2.055	1.78766	1.1675	1.40174	1.52785	2.11224	1.84364	1.45459	2.59978	19	Sucker
Potri.007G004700	CBM57		0.504049	NA	1.71235	1.10698	1.51889	2.37923	2.76069	NA	NA	2.48964	1.82349	2.25249	1.59139	1.3328	1.82203	2.70882	4.43437	4.47699	3.77144	3.02044	2.44002	NA	2.06492	0.73665	4.47699	19	Root -drought
Potri.011G073700	CBM57		0.294363	1.0429	NA	1.10698	1.45	1.27923	1.47851	1.46163	1.89904	1.95098	1.65635	1.90432	1.70361	1.53265	1.63656	1.94932	1.17029	1.16957	2.03633	2.21395	1.69212	NA	NA	NA	2.21395	19	Mechanically damaged leaf
Potri.T008900	CBM57		0.373992	1.0429	NA	1.58094	1.12667	1.4317	1.24477	1.58855	2.22567	1.40359	1.70191	1.2107	1.21558	1.50426	1.59251	2.07763	NA	NA	2.33109	2.02202	1.3102	1.74314	0.244263	NA	2.33109	19	Beetle damaged leaf
Potri.T009900	CBM57		0.401259	NA	1.1654	1.89536	1.82217	1.36211	1.37738	2.1216	2.90543	1.95098	2.05176	1.60459	1.59139	1.93891	1.75942	1.79968	1.17029	1.30153	2.41313	2.00412	1.98306	NA	NA	NA	2.90543	19	Expanded leaves
Potri.T033000	CBM57		0.481637	NA	NA	2.04222	1.20844	1.5981	1.37738	1.69349	2.40562	1.90648	2.36915	1.51753	1.44862	1.63448	1.8562	2.43675	NA	1.16957	3.20699	2.50457	1.78535	NA	0.18534	0.783654	3.20699	19	Beetle damaged leaf
Potri.T033300	CBM57		0.419398	NA	1.06621	1.63905	1.58018	1.36211	1.43057	1.70949	2.76311	1.99335	1.84201	1.71762	1.48863	1.53265	1.77538	1.55276	1.17029	1.16957	2.20157	2.00412	1.64121	NA	NA	NA	2.76311	19	Expanded leaves
Potri.011G073800	CBM57		0.177806	NA	NA	1.1925	1.20844	1.4317	1.47851	1.25234	1.55036	1.22311	1.46428	1.10642	1.44862	1.23884	1.28951	1.18369	1.25254	1.30153	1.36196	1.15089	1.08499	NA	NA	NA	1.55036	18	Expanded leaves
Potri.019G005700	CBM57		0.365251	1.0429	1.1654	1.31299	1.4117	1.72963	1.84833	NA	1.42967	2.30894	1.46428	2.38226	1.40428	1.28884	1.6739	1.84518	NA	NA	2.09979	1.8459	1.58671	0.247901	NA	NA	2.38226	18	Mature leaves
Potri.T007800	CBM57		0.381931	NA	1.06621	1.25795	1.20844	1.4317	1.31683	1.52867	1.86557	1.56966	1.82349	1.35736	NA	1.53265	1.55914	1.84518	NA	NA	2.26836	1.70259	1.58671	0.398223	NA	0.783654	2.26836	18	Beetle damaged leaf
Potri.T008300	CBM57		0.428937	NA	NA	1.69258	1.27103	1.17077	1.24477	1.58855	2.12879	1.60468	1.82349	1.29041	1.21558	1.67999	1.74547	1.88833	NA	NA	2.54097	1.88832	1.58671	0.492598	0.355839	NA	2.54097	18	Beetle damaged leaf
Potri.T014800	CBM57		0.277259	NA	1.24124	1.10698	1.20844	1.36211	1.24477	1.09219	NA	1.13165	1.31025	1.2107	1.40428	1.23884	NA	NA	1.53128	1.61069	NA	1.15089	1.08499	0.813783	0.850038	0.807516	1.61069	18	Root -drought
Potri.T072700	CBM57		0.134929	1.13333	1.1654	1.1925	1.12667	1.27923	NA	1.2095	1.31269	1.13165	1.12294	1.35736	NA	1.3328	1.2835	1.18369	1.31551	1.16957	1.40764	1.29976	1.08499	NA	NA	NA	1.40764	18	Beetle damaged leaf
Potri.011G072800	CBM57		0.403239	NA	NA	1.81152	1.20844	1.4317	1.15058	1.69349	2.2485	1.66955	1.87781	1.2107	NA	1.58564	1.52485	1.79968	NA	NA	2.53085	1.80109	1.46349	NA	0.666911	1.02107	2.53085	17	Beetle damaged leaf
Potri.T008600	CBM57		0.401898	NA	1.06621	NA	1.20844	1.27923	1.31683	1.25234	1.57676	2.67903	1.60744	2.32849	1.59139	1.28884	1.70512	2.1756	NA	1.2443	2.88035	2.78061	2.46326	NA	NA	NA	2.88035	17	Beetle damaged leaf
Potri.011G164700	CBM57		0.261818	1.0429	1.06621	NA	NA	1.36211	1.15058	NA	1.13043	1.13165	1.12294	NA	NA	NA	1.18939	NA	1.25254	1.2443	1.1675	1.23522	1.08499	0.400973	0.382477	0.480232	1.36211	16	Expanded female flowers
Potri.019G005200	CBM57		0.441578	NA	NA	NA	NA	NA	1.24477	1.35527	2.7985	3.6322	2.26997	3.68023	NA	2.85705	3.29312	3.81664	1.36846	NA	4.40686	3.89299	3.80177	0.705121	1.38846	0.808768	4.40686	16	Beetle damaged leaf
Potri.T009000	CBM57		0.315389	NA	NA	1.66632	1.12667	NA	1.15058	1.56926	1.91528	1.13165	1.49601	1.29041	1.29389	1.47435	1.41724	1.35819	NA	NA	1.58573	1.61834	1.08499	NA	0.404756	NA	1.91528	16	Expanded leaves
Potri.T008400	CBM57		0.324018	NA	NA	1.36136	1.20844	NA	1.15058	1.32403	1.77517	1.13165	1.26018	NA	1.21558	1.1794	1.24752	1.44457	NA	NA	1.40764	1.23522	1.21274	NA	0.420874	NA	1.77517	15	Expanded leaves
Potri.T033200	CBM57		0.0909472	NA	NA	NA	1.20844	1.27923	1.31683	NA	1.13043	1.22311	1.26018	1.10642	1.29389	1.1794	1.27	1.09528	NA	NA	1.1675	1.15089	NA	NA	NA	NA	1.31683	13	Mature seeds
Potri.019G004800	CBM57		0.29626	NA	NA	NA	NA	NA	NA	1.09219	1.20606	1.13165	1.12294	NA	NA	1.1794	NA	1.18369	NA	NA	1.40764	1.48422	1.08499	0.593541	NA	0.442989	1.48422	11	Mechanically damaged leaf
Potri.011G075300	CBM57		0.253956	NA	NA	NA	NA	NA	NA	1.09219	NA	NA	NA	1.10642	NA	NA	1.24752	1.18369	NA	NA	1.1675	1.29976	NA	NA	0.0207477	NA	1.29976	7	Mechanically damaged leaf
Potri.019G009500	CBM57		0.101767	NA	NA	NA	NA	NA	NA	NA	NA	1.13165	1.12294	1.2107	NA	1.10177	NA	1.30821	NA	NA	1.24821	1.23522	NA	NA	NA	NA	1.30821	7	Leaf-control
Potri.019G004600	CBM57		0.6516	NA	NA	NA	NA	NA	NA	NA	1.13043	NA	NA	NA	NA	NA	NA	NA	NA	NA	NA	NA	NA	0.11908	0.57191	0.490541	1.13043	4	Expanded leaves
Potri.T010200	CBM57		0.0839377	NA	NA	NA	NA	NA	NA	1.09219	1.31269	NA	NA	NA	1.21558	NA	NA	NA	NA	NA	NA	1.29976	NA	NA	NA	NA	1.31269	4	Expanded leaves
Potri.010G106400	CE11		0.169079	3.14197	3.14795	2.85112	2.81226	2.61282	2.71599	3.08325	2.6967	3.39617	3.13374	3.18554	3.54033	2.96818	3.05816	3.20288	3.10399	3.34586	3.08348	3.13873	3.04165	2.27952	2.30145	2.41669	3.54033	23	Twig
Potri.T177300	CE11		0.189646	1.7629	1.71235	1.61063	1.66201	1.54774	1.47851	1.60727	1.46262	1.90648	1.87781	1.71762	1.9933	1.63448	1.72933	1.75149	1.80496	1.65968	1.72087	1.70259	1.52785	1.46653	1.059	1.13337	1.9933	23	Twig
Potri.003G046200	CE13		0.33662	5.99722	6.95296	7.79901	8.19402	5.9203	5.94301	6.78267	7.57684	2.92624	5.10331	2.46658	6.06463	6.95304	4.94874	5.48724	7.07586	7.54017	1.79055	3.05636	3.12626	5.90802	5.43041	4.73718	8.19402	23	Expanding female flower buds
Potri.004G233900	CE13		0.40619	3.37761	4.97348	4.21127	7.43408	6.59793	5.39753	2.3074	5.91645	3.07046	4.34157	2.85283	5.38191	6.26527	6.07382	4.75306	7.02455	6.66042	2.08433	4.36524	4.93541	2.0274	3.02475	1.47477	7.43408	23	Expanding female flower buds
Potri.004G234100	CE13		0.290439	4.3818	4.75808	4.25012	5.9005	7.01367	6.44471	3.224	4.72218	5.60234	4.86861	4.57892	4.41263	5.1406	5.33082	4.25327	6.08287	5.5619	4.1766	5.60719	5.38393	4.5469	4.6576	5.60032	7.01367	23	Expanded female flowers
Potri.005G001500	CE13		0.300268	5.19099	4.48211	6.30112	6.51542	4.74917	4.91143	5.96229	6.2516	3.2003	3.98156	3.34962	3.52676	6.09668	4.09289	5.02119	4.05579	3.49394	3.66233	4.12151	4.13482	4.95753	4.25318	4.50226	6.51542	23	Expanding female flower buds
Potri.006G084900	CE13		0.148396	4.25364	3.82546	4.33313	4.35746	3.3634	3.45574	3.9642	4.45234	3.95194	3.64931	3.8257	3.82755	3.82155	3.61773	3.99149	3.80805	3.89511	3.90472	3.95279	3.67052	4.57011	4.21734	4.62813	4.62813	23	Developing xylem
Potri.010G004400	CE13		0.429367	3.78006	3.7305	4.49828	3.80655	1.8412	1.79385	5.33442	4.93878	1.29309	2.17318	1.41612	2.7913	4.75954	1.78816	2.78439	4.59818	4.94963	1.36196	1.44476	1.52785	4.59492	3.90108	3.1945	5.33442	23	Expanding leaves
Potri.014G110900	CE13		0.245977	4.80522	4.8125	5.02945	5.60699	4.68008	5.04039	4.28638	4.48296	3.3252	4.88466	3.18554	5.11141	4.73013	3.92533	3.83764	4.53397	4.36022	3.85073	4.05167	3.75937	3.83436	3.13013	3.35428	5.60699	23	Expanding female flower buds
Potri.015G145400	CE13		0.390745	3.33607	2.80594	3.56465	4.03553	5.01325	5.00655	3.11264	3.69863	4.77309	3.51245	5.23628	2.54207	4.23325	6.66908	5.61495	2.72962	2.8477	5.83168	5.59221	5.4616	3.25753	3.25785	3.92625	6.66908	23	Leaf-drought
Potri.013G000900	CE13		0.403102	3.79309	4.56309	4.90285	5.25423	2.64496	2.32883	4.36876	3.72658	1.35191	2.28145	NA	2.16531	4.02242	2.41848	2.80259	3.01493	3.14223	1.40764	1.29976	1.64121	4.79209	4.26411	4.9288	5.25423	22	Expanding female flower buds
Potri.012G142300	CE13		0.482747	2.47288	4.11479	1.91509	2.51654	2.96448	2.17498	2.00828	2.00679	NA	1.55439	NA	2.09117	3.11594	2.65481	1.82274	3.62335	3.2798	1.24821	1.35404	1.69212	2.52097	4.18323	4.76697	4.76697	21	Developing xylem
Potri.002G185600	CE13		0.190814	NA	NA	NA	NA	NA	NA	NA	NA	NA	NA	NA	NA	1.10177	1.16941	NA	NA	1.16957	NA	1.15089	NA	0.642811	1.27593	0.960318	1.27593	7	Developing phloem
Potri.001G300800	CE6		0.386637	2.83784	2.23334	2.792	2.15949	2.52846	2.32883	2.11183	2.28184	1.53253	2.47933	1.60459	2.49128	2.5481	1.87892	2.0427	2.70257	2.79937	1.91311	1.80109	1.46349	2.69491	2.4171	3.67888	3.67888	23	Developing xylem
Potri.009G096400	CE6		0.35057	3.66639	3.97527	4.2052	3.62556	3.00078	2.76069	3.06616	2.91182	1.66955	2.63948	1.46904	3.43748	2.78679	2.57331	2.11136	3.1811	2.97012	1.69601	2.33712	1.98306	2.76427	3.05323	2.40295	4.2052	23	Dormant female flower bud
Potri.014G022600	CE6		0.406385	1.9156	1.87866	2.96923	2.11607	2.08226	1.67161	2.6105	2.15391	NA	1.49601	NA	1.90208	1.97009	1.74984	1.55276	2.30387	2.25266	1.36196	1.5876	1.46349	1.58889	2.48416	3.29433	3.29433	21	Developing xylem
Potri.014G022700	CE6		0.650896	NA	NA	1.10698	1.27103	1.17077	1.15058	NA	NA	NA	1.20067	1.2107	NA	1.44267	1.27	1.09528	NA	NA	NA	NA	NA	2.75612	3.97522	1.59064	3.97522	12	Developing phloem
Potri.001G162700	CE8		0.402566	3.2681	2.14128	3.1773	3.25784	1.96977	1.76513	3.18136	2.4345	1.90648	1.84201	1.71762	2.02715	2.97443	1.83535	2.54203	1.45699	1.68279	1.72087	1.70259	1.3102	0.982787	0.58465	0.741356	3.2681	23	Dormant buds
Potri.003G072700	CE8		0.301389	4.65105	4.05976	5.26499	6.39132	5.10028	5.78892	4.39192	5.11784	4.00552	4.94712	4.60237	3.15736	4.70189	5.44088	4.41166	3.32858	3.83851	4.56566	4.32649	3.98912	4.46278	3.79069	4.2876	6.39132	23	Expanding female flower buds
Potri.003G072800	CE8		0.410326	2.8466	2.96911	5.94734	6.99952	7.58806	7.03011	3.09593	5.33713	3.81057	5.22161	3.6215	2.74215	5.38161	6.46709	4.22823	4.77708	3.96424	4.67617	5.82777	5.16113	3.06575	3.71736	1.55068	7.58806	23	Expanded female flowers
Potri.004G128900	CE8		0.219391	1.20252	1.41133	1.31299	1.55034	1.54774	1.56325	1.43722	1.55036	1.49289	1.43043	1.35736	1.7287	1.53265	1.54339	1.51887	1.62644	1.68279	1.6433	1.67567	1.08499	0.394667	0.419337	0.709173	1.7287	23	Twig
Potri.005G061500	CE8		0.522548	1.6879	3.8951	2.19874	2.91897	2.9016	3.0356	1.72515	2.29272	2.33873	2.94683	2.63316	4.28428	4.64738	1.71414	1.70011	5.60878	5.36466	1.48666	1.48422	1.52785	1.94811	2.75619	3.42625	5.60878	23	Root-control
Potri.006G120100	CE8		0.575176	1.31179	1.1654	1.83329	2.13076	2.67626	3.49384	1.32403	1.20606	1.29309	1.20067	1.35736	1.29389	1.1794	1.8036	1.25134	1.17029	1.2443	1.24821	1.64764	1.46349	0.602072	3.05741	1.19357	3.49384	23	Mature seeds
Potri.006G134500	CE8		0.461861	3.78006	4.66813	6.69308	6.1544	5.20705	5.34272	3.78173	2.96793	1.72887	5.00404	1.98458	3.64012	4.61175	2.95005	3.08504	2.16519	2.28639	1.85422	2.34997	2.05203	4.64786	4.40867	4.5691	6.69308	23	Dormant female flower bud
Potri.006G134600	CE8		0.580138	3.63282	5.99618	4.45812	4.80978	3.03608	2.78245	1.9518	2.04925	1.29309	3.07634	1.29041	4.22235	3.23347	1.99453	1.72623	2.2776	2.11821	1.40764	1.61834	1.58671	2.60245	2.13628	2.08258	5.99618	23	Dormant buds
Potri.006G135100	CE8		0.542125	1.0429	5.46513	2.21313	2.48561	2.91443	1.47851	2.39306	6.83822	2.12816	3.05861	2.63316	4.60366	5.40472	3.8618	3.96128	4.05907	3.57013	3.05068	3.11185	3.44159	2.63745	3.58166	1.78661	6.83822	23	Expanded leaves
Potri.007G107300	CE8		0.332459	6.32036	6.27254	7.02674	7.10824	5.98591	6.34949	6.09922	7.26192	3.29166	4.94559	2.91077	6.45698	6.24593	4.73906	4.40052	8.19984	6.42276	3.03732	3.85427	3.21863	6.45003	6.39856	5.62544	8.19984	23	Root-control
Potri.011G025400	CE8		0.607741	1.9156	2.42713	2.45536	3.57746	3.90966	3.14565	1.38429	2.2485	2.30894	3.94178	2.27199	3.68133	3.25377	3.76866	2.23607	7.09454	6.33004	3.33606	3.13206	2.82011	1.07817	0.621554	1.37949	7.09454	23	Root-control
Potri.012G014500	CE8		0.347811	3.04823	7.49339	5.80042	7.5787	8.04295	8.42628	4.67775	7.7076	3.14079	5.93947	2.92205	7.18045	6.81307	5.03567	5.482	6.77095	6.75853	3.02382	3.04926	3.04165	5.56188	5.93901	5.89401	8.42628	23	Mature seeds
Potri.013G013200	CE8		0.482117	1.8746	1.77152	2.09183	2.62342	1.76862	1.43057	2.23184	2.73404	1.13165	3.11108	1.10642	2.35883	3.37868	3.18931	2.53079	2.82393	2.75638	1.40764	1.5876	1.82843	1.98003	4.12875	1.32338	4.12875	23	Developing phloem
Potri.015G013700	CE8		0.381686	6.11941	7.84129	7.84468	8.64962	5.40149	5.56938	6.8082	7.37911	1.69982	5.58526	2.05854	7.47429	7.00104	4.35461	4.59378	6.93432	7.26834	1.81237	2.3876	2.55196	6.15305	5.89164	4.92972	8.64962	23	Expanding female flower buds
Potri.017G087300	CE8		0.249852	2.34815	2.72741	2.24134	2.37593	1.76862	1.63746	2.45142	2.3247	1.78379	2.16041	1.46904	2.44891	2.25885	2.13915	1.86703	2.71166	2.49651	1.83358	1.90874	1.82843	1.73863	1.5744	1.6444	2.72741	23	Dormant buds
Potri.018G051400	CE8		0.573515	6.03191	5.61518	6.33112	5.3879	1.72963	1.73527	7.71177	5.58084	2.99612	2.62273	2.25249	3.22177	5.65735	3.05775	5.63635	1.45699	1.58459	1.89395	2.43587	2.65446	1.30808	2.5	0.666746	7.71177	23	Expanding leaves
Potri.018G068400	CE8		0.458857	4.07079	3.26787	3.33443	2.34079	1.8412	1.56325	3.69015	4.10577	1.75683	1.46428	1.41612	3.69747	3.23858	2.41624	2.19105	4.86901	4.0047	1.40764	1.5876	1.69212	3.29296	3.01338	2.5731	4.86901	23	Root-control
Potri.T007200	CE8		0.211158	1.78643	1.85309	1.76613	1.80127	1.93937	1.82156	2.24051	2.10301	1.92901	2.24661	1.78462	2.41601	2.05772	2.00192	1.84518	2.4029	2.10501	1.95015	1.9672	1.82843	1.31362	1.59009	1.59487	2.41601	23	Twig
Potri.001G162400	CE8	PtPME1	0.458979	4.17014	6.10159	7.63931	8.34051	5.8932	6.7891	4.43394	4.70328	2.30894	3.83207	2.29115	3.98609	5.28289	2.96235	3.52045	5.17061	4.53686	2.53085	2.51563	2.44002	6.77634	6.09189	5.29597	8.34051	23	Expanding female flower buds
Potri.001G162500	CE8		0.525408	1.51069	1.79958	3.02804	3.42706	1.80574	NA	3.5627	4.53452	1.22311	2.83143	1.10642	2.73375	4.97675	3.98726	3.75607	3.28891	2.96397	1.48666	1.70259	1.9089	0.813563	1.44653	0.682925	4.97675	22	Sucker
Potri.004G020800	CE8		0.194657	1.40011	1.24124	1.40498	1.20844	1.17077	1.24477	1.15861	1.13043	1.29309	NA	1.10642	1.21558	1.23884	1.24752	1.09528	1.17029	1.30153	1.24821	1.40174	1.21274	0.499711	0.689922	0.48607	1.40498	22	Dormant female flower bud
Potri.005G022700	CE8		0.473984	1.66122	1.36092	1.98988	1.97258	NA	1.31683	1.77019	2.07651	1.40359	2.29282	1.29041	1.84182	2.59132	2.19991	1.70011	3.02201	2.61735	1.44885	1.40174	1.3102	2.56713	3.57374	1.64135	3.57374	22	Developing phloem
Potri.014G011300	CE8		0.428432	1.13333	1.06621	1.66632	2.07063	2.39899	2.3602	1.15861	1.62631	1.13165	1.60744	1.10642	NA	1.50426	1.85251	1.40324	1.49551	1.30153	1.48666	1.7535	1.58671	0.509818	0.300051	0.674041	2.39899	22	Expanded female flowers
Potri.T151500	CE8		0.445201	1.31179	1.5004	1.87517	2.15949	1.54774	1.24477	1.92815	2.83968	1.13165	1.65635	NA	1.55943	3.03527	2.39514	2.26505	2.16519	1.82562	1.1675	1.48422	1.21274	1.44303	1.75841	0.891783	3.03527	22	Sucker
Potri.001G162600	CE8	PtPME2	0.513438	1.80933	1.61422	2.38446	2.94788	1.54774	1.15058	3.18136	3.9586	1.13165	2.49826	1.2107	2.54207	4.50532	3.80503	3.6019	2.97165	2.88109	1.36196	1.70259	1.94669	1.14973	0.637009	NA	4.50532	22	Sucker
Potri.002G202600	CE8		0.59093	1.9156	1.1654	3.55983	2.37593	2.72175	2.32883	1.09219	2.22567	NA	1.43043	1.51753	1.55943	1.67999	1.77546	1.35819	NA	1.16957	1.30999	1.23522	1.08499	0.34561	0.493495	0.33914	3.55983	21	Dormant female flower bud
Potri.003G001900	CE8		0.415898	1.13333	1.30497	1.54978	1.95516	1.36211	1.15058	1.69349	2.60204	1.13165	1.58149	NA	1.44862	2.53035	2.28664	1.94932	1.89022	1.86175	NA	1.15089	1.21274	1.37553	1.06444	0.764076	2.60204	21	Expanded leaves
Potri.003G076900	CE8		0.656039	3.18983	2.82751	3.98143	2.48561	1.93937	1.92382	6.63409	6.60527	1.13165	1.12294	1.10642	2.31074	3.17601	1.7071	3.42264	1.75846	1.55723	NA	1.15089	NA	1.42371	1.37403	1.44266	6.63409	21	Expanding leaves
Potri.007G015700	CE8		0.449171	2.14631	1.64837	3.22764	1.68718	1.72963	1.47851	3.35123	2.40562	1.13165	1.20067	NA	1.52534	1.85567	1.37328	1.44457	2.96429	2.5925	1.24821	1.23522	NA	2.10075	2.53299	1.39067	3.35123	21	Expanding leaves
Potri.011G135000	CE8		0.55568	1.78643	1.54053	2.58527	5.27181	1.49276	1.63746	1.82635	1.8126	NA	2.12108	NA	2.13636	2.8502	1.56893	1.82274	3.56836	3.22042	1.24821	1.35404	1.21274	4.86042	4.41391	3.78861	5.27181	21	Expanding female flower buds
Potri.002G202500	CE8		0.461838	3.34806	3.95681	5.28655	4.62807	2.72175	3.6421	4.39192	4.37387	1.29309	2.03727	NA	2.20715	2.794	2.30277	2.19105	2.25065	2.53236	NA	1.23522	NA	2.52184	2.08451	3.54287	5.28655	20	Dormant female flower bud
Potri.008G011100	CE8		0.713386	1.13333	1.77152	4.9914	3.69266	2.79402	2.40563	1.15861	1.13043	NA	NA	1.10642	1.21558	1.10177	1.33423	1.25134	1.25254	1.34968	1.24821	1.29976	1.21274	0.596691	0.126327	NA	4.9914	20	Dormant female flower bud
Potri.014G149700	CE8		0.49066	NA	1.1654	NA	1.90071	5.52641	4.58956	1.2095	1.13043	7.44952	2.91397	7.80638	1.93981	6.07697	6.80117	6.99325	2.20883	1.30153	7.90534	7.79127	7.89419	0.892928	0.911739	NA	7.90534	20	Beetle damaged leaf
Potri.015G127800	CE8		0.672022	1.60481	1.57835	1.89536	1.95516	4.11368	5.41535	1.77019	2.21406	NA	1.20067	NA	1.84182	1.93891	1.67573	1.51887	1.41501	1.58459	NA	1.15089	1.21274	0.744359	1.86919	2.46181	5.41535	20	Mature seeds
Potri.003G002800	CE8	PtPME3	0.433723	1.20252	1.30497	1.87517	2.2011	1.17077	1.15058	1.91608	2.85977	NA	1.67951	NA	1.40428	3.00521	2.3228	2.11136	2.31677	1.87921	NA	1.44476	1.08499	1.57829	1.66452	1.16639	3.00521	20	Sucker
Potri.010G109400	CE8		0.494149	1.0429	NA	1.40498	1.63587	1.93937	3.0356	1.09219	1.39419	3.73902	1.12294	3.1388	NA	2.52138	4.43736	3.24852	1.17029	NA	3.07046	3.96373	3.68875	NA	NA	0.949976	4.43736	18	Leaf-drought
Potri.016G017700	CE8		0.593346	1.51069	1.1654	2.05904	1.60864	1.4317	1.82156	1.90384	2.3247	NA	NA	NA	1.21558	2.01494	1.83303	1.51887	1.17029	1.16957	NA	NA	1.08499	0.296735	0.451818	3.55576	3.55576	18	Developing xylem
Potri.014G010500	CE8		0.362609	NA	1.06621	1.1925	1.36996	1.64479	1.37738	NA	1.13043	1.13165	1.26018	NA	1.21558	1.23884	1.40713	1.18369	1.31551	NA	NA	NA	1.08499	0.301689	0.314295	0.183994	1.64479	17	Expanded female flowers
Potri.014G067100	CE8		0.790632	1.0429	2.95949	2.28229	4.43914	6.86361	9.93905	1.62544	1.35553	NA	NA	NA	1.44862	1.74317	1.79914	1.35819	1.78208	1.76791	1.48666	NA	NA	0.724594	NA	0.615968	9.93905	17	Mature seeds
Potri.014G117100	CE8		0.598849	2.02881	1.82675	3.0843	1.86238	NA	NA	4.40173	4.66825	NA	1.20067	NA	1.44862	3.23347	1.85531	2.43675	1.41501	1.49786	NA	NA	NA	0.383795	0.255116	1.15953	4.66825	16	Expanded leaves
Potri.015G110700	CE8		0.674881	NA	1.79958	1.97175	2.73002	2.88864	4.81198	1.2095	NA	NA	1.60744	1.10642	1.40428	1.55973	1.16941	1.09528	1.25254	NA	1.1675	NA	NA	0.770018	1.73485	NA	4.81198	16	Mature seeds
Potri.015G127700	CE8		0.348491	NA	NA	1.1925	1.12667	1.54774	1.47851	NA	1.13043	1.29309	1.46428	1.46904	NA	NA	1.40466	1.18369	1.68243	2.09162	1.6152	1.29976	1.21274	NA	NA	1.33987	2.09162	16	Root -drought
Potri.002G145700	CE8		0.417069	1.13333	1.06621	1.25795	NA	1.17077	1.15058	1.2095	1.13043	NA	1.20067	NA	1.21558	1.44267	1.40243	1.18369	NA	1.43022	NA	NA	NA	NA	2.02281	0.514146	2.02281	15	Developing phloem
Potri.003G002600	CE8		0.304182	NA	NA	1.1925	1.27103	1.17077	NA	1.29002	1.71523	NA	1.20067	NA	NA	1.55973	1.44399	1.40324	NA	1.39202	1.1675	NA	1.21274	1.16143	0.560178	0.683038	1.71523	15	Expanded leaves
Potri.010G247700	CE8		0.622186	1.54355	1.06621	4.13662	2.15949	1.17077	1.79385	3.32319	1.89904	NA	1.39399	1.51753	NA	1.95464	1.22844	1.09528	NA	NA	NA	NA	NA	0.716612	NA	1.01758	4.13662	15	Dormant female flower bud
Potri.006G186000	CE8		0.207544	NA	1.06621	1.36136	1.27103	1.4317	NA	NA	1.31269	1.22311	NA	1.10642	1.21558	1.44267	1.24752	1.18369	NA	NA	NA	NA	NA	0.556064	1.27089	0.615968	1.44267	14	Sucker
Potri.006G256700	CE8		0.402147	NA	NA	NA	1.60864	NA	NA	1.50723	1.71523	NA	1.26018	NA	1.40428	2.28144	1.9865	2.19105	1.56479	1.58459	NA	1.35404	NA	1.2035	2.65981	1.01081	2.65981	14	Developing phloem
Potri.013G013400	CE8		0.228116	1.13333	NA	1.25795	1.58018	NA	1.37738	1.43722	NA	NA	1.12294	NA	1.40428	1.1794	1.35687	1.09528	1.17029	1.2443	NA	NA	NA	1.35148	NA	0.725625	1.58018	14	Expanding female flower buds
Potri.T148200	CE8		0.319646	NA	NA	NA	1.4117	1.17077	NA	NA	1.71523	NA	1.20067	NA	1.29389	2.02942	1.66753	1.51887	1.56479	1.30153	NA	1.23522	NA	1.37175	1.66199	0.835459	2.02942	14	Sucker
Potri.002G145500	CE8		0.544048	NA	1.24124	1.44499	1.45	1.17077	1.47851	1.09219	NA	1.13165	NA	NA	1.29389	NA	NA	1.09528	2.74731	3.00644	1.1675	NA	NA	NA	1.13617	NA	3.00644	13	Root -drought
Potri.006G256600	CE8		0.354395	NA	NA	NA	1.48556	NA	NA	1.15861	1.35553	NA	NA	NA	1.29389	1.93891	1.51987	1.48293	1.31551	1.2443	NA	NA	1.08499	1.00294	2.04847	0.987033	2.04847	13	Developing phloem
Potri.017G054700	CE8		0.165396	1.40011	NA	1.1925	1.12667	1.36211	1.37738	1.09219	NA	1.35191	NA	1.2107	NA	NA	1.38198	NA	NA	1.16957	1.1675	1.15089	NA	0.439	NA	NA	1.40011	13	Dormant buds
Potri.T148300	CE8		0.493924	NA	NA	NA	1.12667	NA	NA	1.09219	1.26397	NA	1.20067	NA	NA	1.40886	1.40185	1.44457	1.17029	1.39202	NA	1.15089	NA	1.34698	2.50549	1.21669	2.50549	13	Developing phloem
Potri.003G002100	CE8		0.264288	NA	NA	1.1925	1.20844	NA	NA	1.09219	1.52268	NA	1.12294	NA	NA	1.47435	1.41724	1.30821	1.31551	NA	NA	NA	NA	0.763691	0.906853	0.520865	1.52268	12	Expanded leaves
Potri.014G127000	CE8		0.675001	NA	1.1654	1.31299	NA	1.27923	1.52246	NA	NA	NA	1.12294	NA	NA	2.32522	1.24752	NA	1.94872	2.45949	NA	NA	NA	3.29989	3.83305	6.01874	6.01874	12	Developing xylem
Potri.T151400	CE8		0.160785	NA	NA	1.25795	1.12667	NA	NA	1.09219	1.26397	NA	1.20067	NA	1.21558	1.44267	1.24752	1.18369	1.25254	1.39202	NA	NA	1.08499	NA	NA	NA	1.44267	12	Sucker
Potri.009G117700	CE8		0.191137	1.13333	NA	NA	1.12667	NA	NA	NA	1.13043	NA	NA	1.10642	1.21558	NA	1.16941	NA	1.17029	NA	NA	1.15089	NA	0.608115	0.620825	0.615968	1.21558	11	Twig
Potri.003G021600	CE8		0.259362	NA	NA	1.25795	1.51889	1.27923	1.15058	NA	NA	NA	NA	NA	NA	NA	1.20937	NA	NA	NA	NA	NA	NA	NA	0.718027	1.13452	1.51889	7	Expanding female flower buds
Potri.006G134700	CE8		0.316675	NA	NA	NA	1.32368	1.49276	1.56325	NA	NA	NA	NA	NA	1.29389	NA	NA	NA	NA	NA	NA	NA	NA	0.726339	0.554983	1.01758	1.56325	7	Mature seeds
Potri.006G186100	CE8		0.0447452	NA	NA	1.10698	NA	1.17077	NA	NA	1.13043	NA	NA	1.10642	NA	1.10177	1.16941	1.09528	NA	NA	NA	NA	NA	NA	NA	NA	1.17077	7	Expanded female flowers
Potri.012G126600	CE8		0.149575	NA	NA	NA	1.12667	NA	NA	NA	1.13043	1.13165	1.12294	NA	NA	1.10177	NA	NA	NA	NA	NA	NA	NA	0.492598	0.799875	NA	1.13165	7	Mature leaves
Potri.012G126900	CE8		0.726074	NA	NA	NA	NA	3.01265	4.80461	NA	NA	NA	NA	NA	NA	NA	NA	NA	1.41501	1.16957	NA	NA	NA	0.997019	0.534256	0.768142	4.80461	7	Mature seeds
Potri.001G209200	CE8		0.271469	NA	NA	NA	1.32368	NA	1.24477	NA	1.13043	NA	NA	NA	1.21558	NA	NA	NA	NA	NA	NA	NA	NA	NA	1.52911	0.65557	1.52911	6	Developing phloem
Potri.003G021300	CE8		0.375462	NA	NA	1.10698	1.48556	NA	1.15058	NA	NA	NA	NA	NA	1.35384	NA	NA	NA	NA	NA	NA	NA	NA	NA	0.529606	0.497947	1.48556	6	Expanding female flower buds
Potri.005G022900	CE8		0.440308	NA	NA	NA	1.63587	1.17077	1.15058	NA	NA	NA	NA	NA	1.21558	NA	NA	NA	NA	NA	NA	NA	NA	NA	2.09666	0.694615	2.09666	6	Developing phloem
Potri.012G126800	CE8		0.272839	NA	1.1654	1.1925	NA	1.64479	NA	NA	NA	NA	NA	NA	NA	NA	1.40961	NA	NA	1.30153	NA	NA	NA	NA	NA	0.911114	1.64479	6	Expanded female flowers
Potri.015G127500	CE8		0.19261	NA	NA	NA	NA	NA	NA	NA	NA	NA	1.12294	NA	NA	NA	1.20937	NA	NA	NA	1.1675	1.15089	1.08499	NA	0.355839	NA	1.20937	6	Leaf-drought
Potri.001G209000	CE8		0.366572	NA	NA	NA	1.66201	1.17077	NA	NA	1.13043	NA	NA	NA	1.29389	NA	NA	NA	NA	NA	NA	NA	NA	NA	NA	0.615968	1.66201	5	Expanding female flower buds
Potri.001G314600	CE8		0.158087	NA	NA	1.1925	NA	NA	NA	NA	NA	NA	1.12294	NA	NA	NA	1.16941	NA	NA	NA	1.1675	NA	NA	0.556064	NA	NA	1.1925	5	Dormant female flower bud
Potri.T030500	CE8		0.463131	NA	NA	NA	1.71147	1.17077	NA	1.09219	NA	NA	NA	NA	1.21558	NA	NA	NA	NA	NA	NA	NA	NA	0.196808	NA	NA	1.71147	5	Expanding female flower buds
Potri.004G156300	CE8		0.422582	NA	NA	NA	NA	NA	NA	NA	NA	NA	NA	NA	NA	NA	NA	NA	1.31551	1.2443	NA	NA	NA	NA	1.55878	0.140387	1.55878	4	Developing phloem
Potri.006G134800	CE8		0.333234	NA	NA	NA	NA	1.17077	1.37738	NA	1.13043	NA	NA	NA	NA	NA	NA	NA	NA	NA	NA	NA	NA	NA	NA	1.83902	1.83902	4	Developing xylem
Potri.008G104800	CE8		0.396639	NA	NA	NA	1.4117	NA	NA	NA	NA	NA	NA	NA	1.21558	NA	NA	NA	NA	NA	NA	NA	NA	0.556064	NA	0.783654	1.4117	4	Expanding female flower buds
Potri.010G247600	CE8		0.597115	NA	NA	1.31299	NA	NA	NA	NA	NA	NA	NA	NA	NA	NA	NA	NA	NA	NA	NA	NA	NA	NA	0.274317	0.783654	1.31299	3	Dormant female flower bud
Potri.013G008100	CE8		0.352305	NA	NA	NA	NA	NA	NA	NA	NA	NA	NA	NA	NA	1.44267	NA	NA	NA	NA	NA	NA	NA	1.22563	2.05984	NA	2.05984	3	Developing phloem
Potri.018G051200	CE8		0.358493	NA	NA	NA	1.27103	1.17077	NA	NA	NA	NA	NA	NA	NA	NA	NA	NA	NA	NA	NA	NA	NA	NA	NA	1.90318	1.90318	3	Developing xylem
Potri.006G137100	CE8		0.406498	NA	NA	NA	1.12667	NA	NA	NA	NA	NA	NA	NA	NA	NA	NA	NA	NA	NA	NA	NA	NA	0.668679	NA	NA	1.12667	2	Expanding female flower buds
Potri.012G112800	CE8		0.416847	NA	NA	2.00765	NA	1.17077	NA	NA	NA	NA	NA	NA	NA	NA	NA	NA	NA	NA	NA	NA	NA	NA	NA	NA	2.00765	2	Dormant female flower bud
Potri.012G114900	CE8		0.129074	NA	NA	1.10698	1.27103	NA	NA	NA	NA	NA	NA	NA	NA	NA	NA	NA	NA	NA	NA	NA	NA	NA	NA	NA	1.27103	2	Expanding female flower buds
Potri.004G033700	CE8		1	NA	NA	NA	NA	NA	NA	NA	NA	NA	NA	NA	NA	NA	NA	NA	NA	NA	NA	NA	NA	NA	1.20105	NA	1.20105	1	Developing phloem
Potri.005G022800	CE8		1	NA	NA	NA	NA	NA	NA	NA	NA	NA	NA	NA	NA	NA	NA	NA	NA	NA	NA	NA	NA	NA	NA	0.489405	0.489405	1	Developing xylem
Potri.014G067200	CE8		1	NA	NA	NA	NA	NA	NA	NA	NA	NA	NA	NA	NA	NA	NA	NA	NA	NA	NA	NA	NA	NA	0.666896	NA	0.666896	1	Developing phloem
Potri.006G179300	EXPN		0.479301	1.40011	3.70849	3.53546	3.77219	3.85998	3.55508	2.52705	4.46262	1.56966	3.65695	1.93186	5.46259	4.13576	5.46774	2.71853	2.84033	2.64168	2.36701	2.49341	2.50843	1.68962	1.06387	0.734366	5.46774	23	Leaf-drought
Potri.006G252200	EXPN		0.48068	1.13333	3.10546	1.31299	1.32368	1.90788	2.46346	1.35527	1.26397	1.40359	2.25835	1.10642	2.55196	2.00023	1.5132	1.30821	2.1945	1.65968	2.05261	1.90874	1.3919	0.805907	1.55938	1.0047	3.10546	23	Dormant buds
Potri.018G031900	EXPN		0.646374	1.31179	2.65594	1.58094	2.25407	2.83545	5.86391	1.46163	1.64968	2.47673	2.41049	2.63316	2.70822	2.05772	2.40445	2.25066	2.44923	2.49651	2.46818	1.52087	1.9089	0.765964	0.963573	2.35579	5.86391	23	Mature seeds
Potri.004G181700	EXPN	PtEXLA1	0.455861	3.51113	4.33005	4.11408	3.94974	2.75117	3.23966	3.39557	2.83968	2.11001	5.72339	1.98458	6.19103	3.332	2.68701	1.88833	3.96752	4.5466	2.17355	2.49341	1.9089	4.34399	4.17601	4.64681	6.19103	23	Twig
Potri.001G240900	EXPN	PtEXPA1	0.396118	5.36314	4.46923	5.8054	3.68032	2.64496	2.88588	5.89666	4.89408	1.75683	3.61832	1.98458	4.0836	6.05838	2.92253	4.55667	6.28475	5.98206	1.67019	2.07372	2.05203	6.80018	5.86678	5.7931	6.80018	23	Cambium
Potri.013G060800	EXPN	PtEXPA11	0.608133	2.4122	2.06129	5.12197	4.04191	2.41842	2.83523	3.41886	4.81312	1.13165	1.31025	1.10642	1.8206	2.91709	1.77653	2.02475	2.30387	2.05024	1.30999	1.61834	1.08499	0.80593	0.0207477	0.874465	5.12197	23	Dormant female flower bud
Potri.019G057500	EXPN	PtEXPA12	0.469071	5.05708	2.89011	3.88548	6.69912	4.64786	5.20417	3.9418	6.12301	2.05347	2.13437	1.68183	2.823	6.42643	3.31713	5.73774	4.96061	4.79201	1.52177	1.90874	2.11664	1.5612	2.1392	3.32498	6.69912	23	Expanding female flower buds
Potri.010G202500	EXPN	PtEXPA15	0.357495	3.59842	2.97865	4.36338	3.62985	4.3993	5.24643	3.20865	2.83968	1.69982	3.61046	1.81616	2.823	3.98744	3.92618	3.16248	3.72298	3.84172	2.42436	2.18446	1.86954	4.92185	4.78586	4.36469	5.24643	23	Mature seeds
Potri.006G086100	EXPN	PtEXPA16	0.389822	6.08505	5.06376	7.0546	6.01712	3.03608	2.87591	6.25904	4.654	2.94407	3.27223	2.72835	3.76404	6.37617	3.70451	4.44187	4.7889	5.80067	2.35517	3.31878	3.36363	4.93119	4.60273	4.31709	7.0546	23	Dormant female flower bud
Potri.013G154700	EXPN	PtEXPA2	0.590965	4.3117	2.70404	5.26644	8.37242	5.47245	4.15756	3.96641	5.54089	1.40359	1.76517	1.29041	2.07559	7.26058	4.30605	7.0314	2.83215	3.27495	1.1675	1.82381	2.46326	1.65559	2.61194	2.95995	8.37242	23	Expanding female flower buds
Potri.009G169500	EXPN	PtEXPA21	0.467515	4.33545	3.22908	3.2821	2.2669	2.05537	2.0984	3.47063	2.70426	1.80985	2.14748	1.60459	2.38208	2.42756	2.24126	2.09464	3.01493	2.74171	1.76807	1.9672	1.58671	2.41605	2.03998	1.4395	4.33545	23	Dormant buds
Potri.017G140000	EXPN	PtEXPA23	0.225135	4.23796	3.84068	4.81838	4.53898	3.70642	3.50631	4.64518	3.66649	2.71144	4.02024	2.52989	3.82023	4.26025	2.94507	3.3768	4.8257	4.73875	2.41313	2.89822	2.90362	4.49233	4.1599	4.03358	4.8257	23	Root-control
Potri.010G167200	EXPN	PtEXPA3	0.405186	8.51138	7.78851	6.27767	6.70012	5.81511	6.42408	6.65492	7.58012	2.32394	3.04666	2.23263	4.11663	8.98518	4.85943	7.87667	8.40304	8.7018	2.18766	3.12536	3.29307	4.26559	3.45733	3.93754	8.98518	23	Sucker
Potri.008G088300	EXPN	PtEXPA4	0.426828	7.83354	5.26457	7.20979	7.67939	4.89035	6.10231	6.33551	6.39225	1.75683	3.06455	1.41612	3.28862	7.12362	3.72714	5.38834	5.33645	5.31223	1.95015	1.92867	1.58671	4.84522	3.90849	4.27193	7.83354	23	Dormant buds
Potri.009G031800	EXPN	PtEXPA5	0.475457	2.83784	2.81677	4.10103	3.85472	1.93937	2.03673	3.51437	3.26628	1.56966	2.55324	1.68183	2.44891	5.27574	2.88227	3.38841	5.49713	5.33701	1.95015	1.94815	1.78535	6.27113	5.81274	5.87084	6.27113	23	Cambium
Potri.008G057100	EXPN	PtEXPA7	0.57057	4.13327	3.68613	4.91399	7.95287	3.29835	3.42972	4.99745	3.35545	2.01383	3.26716	2.10492	3.34185	4.33602	3.66251	3.46151	3.13667	3.13145	2.17355	2.424	2.34215	3.4771	4.14966	4.29772	7.95287	23	Expanding female flower buds
Potri.004G080200	EXPN	PtEXPA8	0.301035	5.13825	4.17971	4.8803	4.69594	3.63396	3.33453	4.00578	3.37796	3.01301	4.41666	3.14828	4.62661	4.10624	2.54357	3.09946	5.28327	4.65852	2.96126	2.92989	2.98209	3.30789	3.19385	3.00836	5.28327	23	Root-control
Potri.019G101900	EXPN	PtEXPB2	0.488525	5.62971	5.23836	6.83516	6.1981	2.31772	2.13743	6.83119	6.95989	1.72887	2.29282	1.41612	3.65675	7.588	3.18457	5.84374	4.51031	4.4831	1.30999	1.64764	1.64121	4.42995	3.2593	3.83176	7.588	23	Sucker
Potri.001G147200	EXPN	PtEXPLB3	0.313044	2.71811	3.75217	2.71161	3.43696	3.10395	3.4032	2.935	2.92451	2.96166	4.1598	2.57524	4.64102	3.28364	3.57896	3.07777	3.79225	3.61615	3.72802	3.38672	3.15331	2.79512	2.53188	2.51388	4.64102	23	Twig
Potri.003G087000	EXPN	PtEXPLB4	0.565806	1.26069	1.41133	1.40498	1.20844	2.37923	4.16531	1.15861	1.26397	2.51505	1.31025	2.48273	1.70361	1.90658	3.04919	2.60731	1.41501	1.55723	3.64965	2.71732	2.55196	0.698041	0.964098	0.572887	4.16531	23	Mature seeds
Potri.004G208300	EXPN	PtEXPA22	0.54504	4.14342	2.79501	2.77458	1.45	1.64479	1.31683	2.33144	1.91528	1.13165	2.09395	NA	2.16531	2.20018	1.39893	1.25134	2.74731	2.77088	1.24821	1.15089	1.08499	2.28489	2.75549	1.07491	4.14342	22	Dormant buds
Potri.006G249500	EXPN		0.26568	NA	1.71235	1.10698	1.27103	1.27923	1.24477	NA	1.97734	1.56966	1.55439	1.60459	1.40428	2.00023	2.03848	1.82274	1.53128	1.5284	1.44885	1.5552	1.3919	1.13264	1.26428	1.53774	2.03848	21	Leaf-drought
Potri.018G098200	EXPN		0.484537	1.9156	6.52921	3.57425	5.16444	5.34698	6.85338	1.70949	4.11627	6.11934	2.74304	6.04439	3.2388	5.36935	8.7772	5.97362	2.34209	2.11821	5.75667	7.97742	6.97829	NA	0.615669	NA	8.7772	21	Leaf-drought
Potri.003G083200	EXPN	PtEXPLB1	0.592671	NA	1.90353	NA	3.82527	4.85947	6.28937	1.25234	1.31269	2.80381	2.86648	2.05854	1.7287	2.86386	4.67907	2.32078	2.48275	3.53457	3.17115	2.94543	2.90362	NA	0.420874	0.742096	6.28937	20	Mature seeds
Potri.014G082700	EXPN		0.385203	1.54355	1.06621	1.93438	1.27103	1.76862	1.79385	2.11183	2.21406	2.50242	1.49601	1.90432	1.35384	2.77954	1.95364	2.12781	NA	NA	1.48666	2.00412	1.3102	NA	0.916859	NA	2.77954	19	Sucker
Potri.018G029100	EXPN		0.563593	NA	1.06621	NA	1.45	1.5981	2.07828	NA	1.39419	1.90648	3.92618	2.23263	4.13725	1.47435	1.73792	1.48293	1.41501	1.46529	2.96836	2.78061	2.01814	NA	0.653578	0.851214	4.13725	19	Twig
Potri.014G066300	EXPN	PtEXPB1	0.546324	1.93543	1.5004	NA	3.06394	1.36211	2.86586	2.08194	3.53383	1.66955	2.1858	1.71762	2.71679	3.8082	3.13511	4.3288	5.66525	5.17649	1.74486	1.90874	1.52785	NA	NA	NA	5.66525	19	Root-control
Potri.006G108000	EXPN	PtEXPA14	0.582199	NA	NA	1.76613	1.55034	1.49276	1.70415	1.64311	2.25973	1.40359	1.12294	1.29041	1.21558	2.23578	3.58672	2.34761	NA	NA	1.55468	1.86739	1.46349	0.431133	0.126327	NA	3.58672	18	Leaf-drought
Potri.004G123200	EXPN	PtEXPA6	0.514146	3.04823	4.12719	4.95232	5.27449	NA	1.15058	3.16152	4.07647	NA	1.60744	1.10642	1.75286	5.30295	3.05519	5.0481	1.25254	1.16957	NA	1.5876	1.3102	0.11908	NA	NA	5.30295	18	Sucker
Potri.017G085300	EXPN	PtEXPA9	0.509806	3.97914	4.68491	2.67412	1.71147	NA	NA	4.90664	3.7908	1.13165	1.39399	NA	2.05974	4.49917	1.90448	3.1418	2.86452	3.44779	NA	NA	NA	0.499711	0.255116	0.444912	4.90664	17	Expanding leaves
Potri.018G041100	EXPN		0.227043	NA	NA	1.1925	1.12667	NA	1.31683	1.15861	1.39419	1.22311	1.12294	1.2107	NA	1.3328	1.22844	1.09528	1.17029	NA	1.52177	1.52087	1.21274	NA	NA	0.337963	1.52177	16	Beetle damaged leaf
Potri.001G001100	EXPN	PtEXPA10	0.407854	NA	1.1654	NA	1.32368	1.5981	1.15058	1.15861	1.13043	1.29309	1.12294	1.51753	1.67748	1.81991	1.22844	1.18369	2.35453	2.30828	NA	1.23522	NA	NA	NA	NA	2.35453	16	Root-control
Potri.005G244100	EXPN	PtEXPA18	0.635885	3.80601	2.56694	4.37693	1.86238	1.17077	1.37738	1.9518	1.39419	NA	NA	NA	1.35384	1.61052	1.2999	NA	1.17029	1.16957	NA	1.15089	NA	NA	0.615939	1.40514	4.37693	16	Dormant female flower bud
Potri.014G081800	EXPN		0.203684	1.31179	1.1654	1.10698	1.12667	NA	1.15058	1.09219	NA	1.13165	NA	NA	NA	1.10177	1.20937	NA	1.25254	1.43022	1.1675	1.29976	NA	NA	0.839257	0.989286	1.43022	15	Root -drought
Potri.002G017900	EXPN	PtEXPA17	0.605287	2.461	1.1654	3.63046	1.20844	1.36211	1.52246	1.70949	1.57676	NA	NA	NA	NA	1.10177	1.35763	1.25134	1.25254	1.61069	NA	NA	NA	NA	NA	1.04925	3.63046	14	Dormant female flower bud
Potri.002G184700	EXPN	PtEXPA19	0.207387	NA	NA	1.10698	NA	NA	1.37738	NA	NA	1.13165	NA	1.10642	1.21558	1.10177	1.40185	NA	1.25254	1.30153	1.1675	1.15089	1.08499	0.949478	NA	0.497947	1.40185	14	Leaf-drought
Potri.013G134300	EXPN	PtEXPB3	0.3769	NA	1.41133	2.44385	1.86238	NA	NA	2.40052	2.03532	NA	1.31025	NA	1.29389	2.45652	1.57435	1.94932	1.41501	1.30153	NA	NA	NA	0.467226	NA	0.433612	2.45652	14	Sucker
Potri.001G151500	EXPN	PtEXPLB2	0.622014	1.13333	4.19939	4.72015	6.09423	3.69223	3.56701	1.09219	NA	NA	1.31025	NA	3.29404	2.07156	1.71605	NA	1.17029	1.2443	NA	NA	NA	NA	0.735143	NA	6.09423	14	Expanding female flower buds
Potri.016G135200	EXPN	PtEXPA13	0.500133	NA	NA	1.36136	2.25407	NA	1.31683	1.48493	1.79412	NA	NA	NA	NA	1.88995	2.82383	2.00646	NA	NA	1.40764	1.44476	1.08499	0.196808	NA	0.696584	2.82383	13	Leaf-drought
Potri.001G112900	EXPN	PtEXPA24	0.158314	1.0429	NA	1.1925	NA	1.17077	1.31683	1.32403	1.20606	NA	NA	NA	NA	1.1794	1.24752	1.25134	NA	1.2443	NA	NA	NA	0.462008	NA	0.945027	1.32403	12	Expanding leaves
Potri.018G101600	EXPN		0.209806	NA	1.30497	NA	NA	1.4317	NA	NA	1.13043	NA	1.26018	NA	NA	1.3328	NA	NA	1.25254	1.16957	NA	NA	NA	0.608861	1.26344	1.51222	1.51222	10	Developing xylem
Potri.001G401700	EXPN	PtEXPA20	0.399638	1.13333	1.1654	1.93438	1.20844	1.17077	NA	1.2095	1.13043	NA	1.12294	NA	NA	1.10177	1.20937	NA	NA	NA	NA	NA	NA	NA	NA	NA	1.93438	10	Dormant female flower bud
Potri.016G097500	EXPN	PtEXPA25	0.216605	1.0429	NA	1.10698	1.12667	NA	1.15058	NA	1.13043	NA	NA	NA	1.21558	NA	NA	NA	NA	NA	NA	NA	NA	0.492598	0.615795	NA	1.21558	8	Twig
Potri.003G126400	EXPN		0.164507	1.0429	NA	NA	NA	NA	NA	1.09219	NA	NA	1.12294	NA	NA	NA	1.20937	NA	NA	NA	NA	NA	NA	NA	NA	0.783654	1.20937	5	Leaf-drought
Potri.018G041300	EXPN		0.063308	NA	NA	NA	1.12667	NA	1.15058	NA	NA	NA	NA	NA	1.21558	NA	NA	NA	NA	NA	NA	NA	NA	NA	NA	NA	1.21558	3	Twig
Potri.003G126200	EXPN		0.0218047	NA	NA	NA	NA	NA	NA	NA	NA	NA	1.12294	NA	NA	NA	NA	NA	NA	NA	NA	NA	NA	1.09845	NA	NA	1.12294	2	Mature petiole
Potri.014G081900	EXPN		0.322272	NA	NA	NA	NA	NA	NA	NA	NA	NA	NA	NA	NA	NA	NA	NA	NA	NA	NA	NA	NA	NA	0.758631	0.514146	0.758631	2	Developing phloem
Potri.017G092700	EXPN	PtEXPA27	0.344297	NA	NA	1.10698	NA	NA	NA	NA	NA	NA	NA	NA	NA	NA	NA	NA	NA	NA	NA	NA	NA	NA	0.725848	NA	1.10698	2	Dormant female flower bud
Potri.003G218300	EXPN		1	NA	NA	NA	NA	1.17077	NA	NA	NA	NA	NA	NA	NA	NA	NA	NA	NA	NA	NA	NA	NA	NA	NA	NA	1.17077	1	Expanded female flowers
Potri.003G223500	EXPN		1	NA	NA	NA	NA	NA	NA	NA	NA	NA	NA	NA	NA	NA	1.20937	NA	NA	NA	NA	NA	NA	NA	NA	NA	1.20937	1	Leaf-drought
Potri.014G082000	EXPN		1	NA	NA	NA	NA	NA	NA	NA	NA	NA	NA	NA	NA	NA	NA	NA	NA	NA	NA	NA	NA	NA	2.02281	NA	2.02281	1	Developing phloem
Potri.016G098700	EXPN	PtEXPA26	1	NA	NA	NA	NA	NA	NA	NA	NA	NA	NA	NA	NA	NA	NA	NA	NA	NA	NA	NA	NA	NA	0.718027	NA	0.718027	1	Developing phloem
Potri.001G403900	GH1		0.210824	3.223	4.26436	3.0843	4.40506	3.24989	3.7133	3.90984	3.43906	3.5164	4.4277	3.53199	4.9327	4.02816	4.2884	4.44729	4.9236	4.8668	4.33592	4.67113	4.51436	3.08384	2.81886	2.89765	4.9327	23	Twig
Potri.001G409900	GH1		0.635397	1.97388	2.60588	2.73899	3.9395	6.86128	6.73605	1.9518	2.6424	1.45017	2.28145	1.35736	2.57148	2.35693	2.20543	1.82274	2.58783	3.02422	2.30644	1.40174	1.46349	1.53615	2.87013	3.21208	6.86128	23	Expanded female flowers
Potri.004G019300	GH1		0.5189	4.14005	2.35039	3.36822	3.19435	3.51757	3.19349	2.40052	2.14143	1.95098	3.89444	1.5625	3.99583	3.14905	1.79803	2.20627	5.79937	5.87091	1.91311	1.98585	2.01814	2.60964	3.01078	1.93887	5.87091	23	Root -drought
Potri.004G019800	GH1		0.380941	1.7629	2.23334	3.44392	3.42706	3.00078	3.08754	2.15032	2.15391	2.53992	2.75822	2.49866	3.28317	2.77225	1.78609	2.44893	4.46425	3.81586	2.6741	2.0568	1.9089	3.25005	3.60391	4.14336	4.46425	23	Root-control
Potri.008G101800	GH1		0.430569	1.31179	1.30497	1.44499	1.36996	1.17077	1.37738	2.1216	1.46262	1.60468	1.58149	1.2107	1.29389	1.63448	2.83314	1.61557	1.45699	1.63568	1.44885	1.52087	1.3102	2.71106	2.86839	2.89683	2.89683	23	Developing xylem
Potri.010G149500	GH1		0.186143	5.04459	4.92495	5.80838	5.6917	6.39616	6.09128	5.41283	6.23264	6.48976	5.32972	6.46114	5.33855	5.63334	6.71488	6.18998	4.12637	4.34688	6.73489	6.33263	6.19993	3.94866	4.22775	3.64522	6.73489	23	Beetle damaged leaf
Potri.010G178800	GH1		0.448796	5.04279	5.81192	4.51061	5.30369	4.86259	5.25726	3.82902	3.6701	4.43459	6.03574	4.42945	8.18281	6.16521	5.40429	4.26563	9.38019	9.35151	3.99362	4.61727	4.39326	4.63817	5.45351	4.09575	9.38019	23	Root-control
Potri.012G049300	GH1		0.428934	5.05174	3.32771	5.4342	3.22936	2.76562	2.90558	5.90296	5.22507	1.35191	2.60574	1.10642	3.42773	4.73537	2.13401	3.28019	5.46933	5.51235	1.24821	1.48422	1.3919	4.96523	4.27782	3.23186	5.90296	23	Expanding leaves
Potri.015G041300	GH1		0.463716	2.95534	2.01878	4.68802	2.44301	1.90788	2.69301	4.43553	5.43797	2.77378	2.73538	3.27439	2.16531	5.87612	5.48985	6.7556	2.5573	2.51458	5.35133	6.0008	5.1021	3.10369	3.15828	3.02177	6.7556	23	Leaf-control
Potri.004G040700	GH1		0.598691	3.01032	3.22908	3.78245	5.29711	3.47647	3.29158	3.269	2.95568	2.35333	1.58149	1.93186	1.52534	1.1794	2.51878	2.00646	NA	1.2443	1.24821	1.8459	1.64121	0.61906	1.06524	0.866209	5.29711	22	Expanding female flower buds
Potri.001G227400	GH1		0.542173	3.45707	3.26787	6.51859	7.22327	4.3466	3.97528	7.14296	4.45028	2.88982	2.46009	2.64722	1.7287	4.24559	2.89399	4.42547	1.17029	NA	1.69601	3.6787	3.317	NA	1.33057	0.497947	7.22327	21	Expanding female flower buds
Potri.008G094200	GH1		0.461702	1.54355	1.90353	4.47332	3.7799	3.74815	4.68648	2.50012	1.93122	1.35191	1.92877	1.10642	1.67748	2.93005	1.65541	1.9878	2.2776	2.88767	NA	1.35404	NA	4.32621	3.61185	3.47946	4.68648	21	Mature seeds
Potri.001G222800	GH1		0.64243	NA	2.16034	1.58094	1.51889	2.80798	4.04011	1.15861	NA	1.22311	1.26018	1.10642	1.52534	1.72271	1.54267	1.18369	1.31551	1.86175	2.05261	1.40174	1.21274	0.196808	0.615795	NA	4.04011	20	Mature seeds
Potri.001G223500	GH1		0.575963	1.13333	3.64029	1.61063	1.90071	2.56293	3.99723	NA	1.13043	1.35191	1.43043	1.29041	2.89884	1.83799	1.67022	1.30821	1.36846	1.80688	2.33109	1.23522	NA	1.20178	0.494661	NA	3.99723	20	Mature seeds
Potri.004G019400	GH1		0.491095	2.34815	1.5004	1.98988	1.80127	1.17077	1.79385	1.64311	1.46262	1.49289	2.91397	NA	2.6464	2.00023	1.5049	NA	3.4255	3.64599	NA	1.35404	1.21274	1.77419	1.7862	1.43269	3.64599	20	Root -drought
Potri.004G019500	GH1		0.562647	NA	1.57835	1.31299	1.80127	1.68847	1.76513	NA	1.13043	1.13165	1.58149	NA	1.77619	2.1507	1.30732	1.09528	3.91757	3.70025	1.30999	NA	1.08499	1.3756	2.25486	2.79558	3.91757	19	Root-control
Potri.010G159900	GH1		0.766255	1.0429	1.97434	1.51694	2.96913	7.06918	8.42569	1.60727	1.57676	NA	1.26018	NA	1.8206	1.65761	1.78336	1.40324	2.2776	2.68115	NA	1.23522	NA	0.645961	1.28316	1.64574	8.42569	19	Mature seeds
Potri.T177800	GH1		0.549487	2.22277	2.28503	4.71591	5.41369	3.26948	2.42037	5.32163	3.04486	1.83509	1.89514	1.84655	1.55943	3.01732	1.91687	2.92312	NA	NA	1.30999	2.3876	1.9089	NA	0.0207477	NA	5.41369	19	Expanding female flower buds
Potri.001G223800	GH1		0.517554	1.0429	1.90353	1.69258	1.55034	2.15876	3.12106	NA	NA	NA	1.26018	1.51753	1.48863	1.74317	1.37176	1.09528	1.31551	1.58459	1.67019	1.48422	1.21274	NA	NA	NA	3.12106	17	Mature seeds
Potri.002G219600	GH1		0.481307	NA	1.36092	1.25795	1.36996	1.72963	2.49131	NA	NA	NA	1.31025	1.2107	NA	1.58564	1.72678	1.09528	1.25254	1.39202	1.6433	1.15089	1.08499	0.593653	NA	0.911114	2.49131	17	Mature seeds
Potri.004G019700	GH1		0.526396	NA	1.30497	1.25795	1.51889	1.4317	1.60144	NA	1.20606	NA	1.49601	NA	1.84182	2.04368	1.35763	1.09528	3.50617	3.34125	NA	1.29976	NA	1.23299	1.88606	2.6531	3.50617	17	Root-control
Potri.001G222900	GH1		0.421267	NA	1.41133	NA	1.12667	1.54774	1.37738	NA	NA	1.13165	NA	1.10642	1.29389	1.3328	1.42774	1.25134	2.00346	2.27527	1.58573	1.44476	1.21274	NA	NA	0.497947	2.27527	16	Root -drought
Potri.001G227300	GH1		0.515446	1.60481	1.41133	3.09799	3.74487	1.90788	1.70415	3.45787	1.99219	1.40359	1.35427	1.2107	NA	1.83799	1.54327	1.82274	NA	NA	1.1675	1.70259	NA	NA	NA	NA	3.74487	16	Expanding female flower buds
Potri.003G211100	GH1		0.611867	1.0429	NA	3.35705	1.20844	1.72963	1.47851	NA	NA	1.13165	NA	1.35736	1.21558	1.23884	1.44176	1.44457	1.25254	NA	1.52177	1.40174	1.46349	NA	NA	0.615968	3.35705	16	Dormant female flower bud
Potri.005G059500	GH1		0.618784	1.20252	1.06621	1.40498	1.27103	NA	1.24477	6.05312	4.31146	NA	NA	NA	1.44862	5.27215	5.22037	5.29116	1.17029	1.2443	NA	NA	1.3919	NA	NA	0.765865	6.05312	15	Expanding leaves
Potri.001G015100	GH1		0.544453	NA	1.92774	NA	1.20844	1.99919	1.63746	1.09219	NA	NA	1.99236	NA	3.69747	3.19193	NA	NA	2.53649	2.00687	NA	1.15089	NA	0.556064	NA	0.912861	3.69747	13	Twig
Potri.001G223900	GH1		0.497302	NA	1.85309	1.31299	1.27103	2.05537	2.94409	NA	NA	1.13165	1.20067	NA	1.55943	1.1794	1.67022	NA	NA	1.46529	1.72087	NA	NA	NA	NA	1.33987	2.94409	13	Mature seeds
Potri.019G010800	GH1		0.339749	NA	1.1654	NA	NA	NA	1.15058	NA	NA	NA	1.12294	NA	NA	1.23884	1.3561	1.09528	1.31551	1.65968	NA	1.23522	1.08499	0.556064	NA	0.732925	1.65968	12	Root -drought
Potri.001G225900	GH1		0.387414	NA	NA	1.10698	2.02291	NA	NA	1.56926	NA	NA	NA	NA	NA	1.76308	2.6569	2.66923	NA	NA	1.1675	1.48422	1.3102	NA	NA	NA	2.66923	9	Leaf-control
Potri.001G226100	GH1		0.270336	NA	NA	1.10698	1.4117	NA	NA	1.2095	NA	NA	NA	NA	NA	1.37246	1.56459	1.67303	1.31551	1.16957	NA	NA	NA	NA	0.615669	NA	1.67303	9	Leaf-control
Potri.T019200	GH1		0.280709	NA	1.06621	NA	NA	NA	NA	1.09219	NA	NA	NA	1.10642	NA	1.10177	NA	1.18369	1.31551	1.58459	1.1675	NA	1.08499	NA	NA	NA	1.58459	9	Root -drought
Potri.001G224000	GH1		0.347609	NA	1.06621	NA	NA	1.17077	1.82156	NA	NA	NA	NA	1.10642	1.21558	1.10177	1.40961	NA	NA	NA	1.24821	NA	NA	NA	NA	NA	1.82156	8	Mature seeds
Potri.001G226000	GH1		0.545839	NA	NA	NA	NA	NA	NA	NA	NA	NA	1.35427	NA	NA	NA	1.20937	NA	NA	NA	NA	NA	NA	NA	0.0207477	NA	1.35427	3	Mature petiole
Potri.001G226200	GH1		0.18174	1.0429	NA	NA	NA	NA	NA	NA	NA	NA	1.31025	NA	NA	NA	NA	NA	NA	NA	NA	NA	NA	NA	1.4379	NA	1.4379	3	Developing phloem
Potri.004G109200	GH1		0.0606409	NA	NA	NA	NA	NA	NA	NA	NA	NA	NA	NA	NA	1.10177	1.20937	NA	1.17029	NA	NA	NA	NA	NA	NA	NA	1.20937	3	Leaf-drought
Potri.004G110200	GH1		0.345131	NA	NA	NA	NA	NA	NA	NA	NA	NA	NA	NA	NA	1.10177	NA	NA	1.17029	NA	NA	NA	NA	NA	0.431001	NA	1.17029	3	Root-control
Potri.011G130200	GH1		0.660762	NA	NA	NA	1.12667	NA	NA	NA	NA	NA	NA	NA	NA	NA	NA	NA	NA	NA	NA	NA	NA	0.0864078	NA	0.678009	1.12667	3	Expanding female flower buds
Potri.001G227200	GH1		0.511866	NA	NA	NA	NA	NA	NA	NA	NA	NA	NA	NA	NA	NA	NA	NA	NA	1.34968	NA	NA	NA	NA	0.658825	NA	1.34968	2	Root -drought
Potri.T018000	GH1		0.000135931	NA	NA	NA	NA	NA	NA	NA	NA	NA	NA	NA	NA	NA	1.16941	NA	NA	1.16957	NA	NA	NA	NA	NA	NA	1.16957	2	Root -drought
Potri.001G223600	GH1		1	NA	1.06621	NA	NA	NA	NA	NA	NA	NA	NA	NA	NA	NA	NA	NA	NA	NA	NA	NA	NA	NA	NA	NA	1.06621	1	Dormant buds
Potri.001G223700	GH1		1	NA	NA	NA	NA	NA	1.24477	NA	NA	NA	NA	NA	NA	NA	NA	NA	NA	NA	NA	NA	NA	NA	NA	NA	1.24477	1	Mature seeds
Potri.013G006600	GH100	PtNINV1	0.36185	3.09953	3.9334	2.9076	3.21779	3.99256	3.48126	3.1535	3.94684	3.68918	3.13934	3.66739	4.10471	3.48454	5.77353	4.36081	3.441	3.66432	5.3653	5.33272	4.76383	2.54124	2.91491	2.85459	5.77353	23	Leaf-drought
Potri.019G082000	GH100	PtNINV10	0.249263	4.70203	3.80491	5.03456	4.10728	3.93385	4.17302	5.08385	5.29312	3.49319	3.73473	3.53909	3.4992	4.47638	4.09508	4.18655	3.75601	3.73527	3.9903	3.99247	3.61435	3.37229	3.48461	3.61333	5.29312	23	Expanded leaves
Potri.004G167500	GH100	PtNINV11	0.297416	5.14828	4.57215	4.86507	4.859	4.58495	4.58956	4.23785	3.87722	2.65694	4.21963	2.91077	4.73226	3.36484	2.41837	2.38668	4.50793	4.56396	2.85735	2.68916	2.17751	2.69405	3.43845	2.37259	5.14828	23	Dormant buds
Potri.005G010800	GH100	PtNINV2	0.196848	4.0202	4.07693	3.7988	4.16683	5.15466	4.55768	3.48955	5.00333	5.28105	4.60331	5.10446	4.61831	4.09261	5.07744	4.81714	4.34613	4.06874	5.34878	5.0784	4.88956	2.70607	2.56138	2.99682	5.34878	23	Beetle damaged leaf
Potri.008G101500	GH100	PtNINV3	0.379314	4.79459	4.89885	4.67496	4.7722	4.7559	6.44628	3.98842	3.25164	3.58923	4.77005	4.66416	4.66338	3.96663	6.38683	4.25017	4.29985	4.73875	5.99556	7.229	4.72951	3.00966	2.98462	3.08142	7.229	23	Mechanically damaged leaf
Potri.004G186500	GH100	PtNINV4	0.188141	4.38464	3.75217	4.42984	4.16683	4.33762	4.42896	4.57627	4.60666	5.15151	3.95414	4.86291	4.1255	4.40793	4.82996	4.83787	3.89561	4.05781	4.85648	4.94664	4.81382	2.73418	2.43611	2.56867	5.15151	23	Mature leaves
Potri.010G236100	GH100	PtNINV5	0.315531	4.2845	3.52492	4.32476	4.22955	5.68942	5.95523	3.70628	4.61956	6.55119	4.19133	6.07451	3.3155	4.64738	5.54141	5.37141	2.64659	3.1793	5.25776	5.682	5.33921	3.05007	3.84635	4.17287	6.55119	23	Mature leaves
Potri.008G024100	GH100	PtNINV6	0.332258	3.78006	5.00939	4.61695	4.03232	5.40363	5.51785	4.18379	5.40866	6.35765	4.21197	5.94487	3.85287	5.5539	6.73226	5.77788	2.30387	2.46886	5.48989	6.44387	6.03642	1.97724	2.38507	2.14209	6.73226	23	Leaf-drought
Potri.013G110800	GH100	PtNINV8	0.18398	5.48424	5.06802	5.72566	5.07483	6.26961	5.98045	5.55061	5.7712	4.53819	4.53361	4.69874	4.6834	5.18453	5.42459	4.54155	4.75516	5.2847	4.52077	4.97005	4.65372	5.00164	5.55295	5.55626	6.26961	23	Expanded female flowers
Potri.014G188100	GH100	PtNINV17	0.660767	1.20252	1.06621	1.36136	NA	1.17077	1.15058	1.09219	1.13043	1.53253	1.26018	1.29041	1.52534	NA	NA	1.40324	1.25254	NA	1.1675	1.44476	1.3102	4.75295	4.42368	4.23797	4.75295	19	Cambium
Potri.009G129000	GH100	PtNINV7	0.478452	1.57486	1.45754	2.92329	2.2921	2.29642	1.67161	1.25234	1.26397	NA	1.46428	NA	1.21558	1.28884	NA	NA	1.25254	NA	NA	NA	1.21274	0.948447	2.4341	1.24415	2.92329	16	Dormant female flower bud
Potri.014G188200	GH100	PtNINV18	0.528222	1.20252	NA	NA	1.20844	NA	NA	NA	1.20606	NA	NA	NA	1.35384	NA	1.16941	1.18369	1.17029	1.16957	1.1675	1.15089	1.08499	2.97373	2.719	2.45199	2.97373	14	Cambium
Potri.002G173600	GH100	PtNINV12	0.382315	NA	NA	NA	NA	NA	NA	1.50723	1.35553	NA	NA	NA	1.21558	NA	1.20937	NA	1.17029	1.16957	NA	NA	NA	0.398062	0.545903	0.383657	1.50723	9	Expanding leaves
Potri.014G100500	GH100	PtNINV15	0.130561	NA	1.06621	1.10698	NA	NA	NA	1.15861	1.20606	NA	NA	NA	NA	1.10177	1.16941	NA	1.17029	NA	NA	NA	NA	0.566879	NA	NA	1.20606	8	Expanded leaves
Potri.005G239400	GH100	PtNINV9	0.46952	NA	1.06621	NA	NA	NA	NA	1.09219	NA	NA	NA	1.10642	NA	NA	NA	NA	NA	NA	NA	NA	NA	NA	2.13187	1.25884	2.13187	5	Developing phloem
Potri.003G003400	GH116		0.339462	4.17014	5.01823	3.60732	5.00859	6.25076	6.30073	3.54778	4.79051	6.20352	6.59065	6.51833	5.68453	4.71431	5.67584	6.0553	4.57102	4.74383	7.57471	6.71429	6.46449	2.47426	3.05516	1.91478	7.57471	23	Beetle damaged leaf
Potri.003G178000	GH116		0.114094	5.05708	5.56337	5.59019	5.42822	6.25432	6.26102	5.42324	5.76956	5.65804	6.21025	5.39955	6.13139	5.39815	5.6745	5.20138	5.53726	6.08191	5.5231	5.15263	5.25142	4.98873	5.496	5.23661	6.26102	23	Mature seeds
Potri.004G227200	GH116		0.33042	4.32362	5.25899	4.58238	5.72443	5.92328	5.42338	4.0293	3.88032	4.49021	4.74035	4.24116	5.05121	4.15161	3.04558	3.52045	4.08831	4.10102	3.90118	3.77759	3.61435	1.64205	2.35299	1.31398	5.92328	23	Expanded female flowers
Potri.019G072800	GH116		0.343466	2.13033	4.79201	2.58527	3.56404	5.01044	3.7345	1.69349	3.03911	3.40244	3.93556	3.73043	4.18044	4.54169	6.05014	4.93343	4.61601	5.18272	6.12417	5.44477	5.45376	2.4221	3.59193	4.42128	6.12417	23	Beetle damaged leaf
Potri.T163400	GH116		0.29423	NA	1.36092	NA	1.27103	1.36211	1.15058	NA	1.13043	1.29309	1.31025	1.2107	1.29389	1.40886	1.83533	1.51887	1.45699	1.46529	1.79055	1.64764	1.3919	0.720025	1.05204	0.77587	1.83533	20	Leaf-drought
Potri.002G014300	GH13_6	PtAAMY1	0.377643	4.47019	4.33717	3.37929	4.61325	6.04045	6.82765	2.68846	3.38241	7.25014	7.75863	6.72528	5.75495	5.56175	4.69838	4.84813	4.88561	5.02515	4.69647	5.98678	5.28129	2.96764	4.36312	2.44637	7.75863	23	Mature petiole
Potri.002G126300	GH13_6	PtAAMY3	0.389819	4.69747	5.43249	5.61083	5.83572	6.94573	8.06256	4.19703	6.74433	4.47868	6.19558	4.94629	6.43718	5.76495	7.44846	5.03022	4.46425	4.39519	4.97406	5.96192	4.99436	1.31784	1.0795	1.27955	8.06256	23	Mature seeds
Potri.017G093200	GH13_6	PtAAMY5	0.206533	4.48881	4.48851	4.59861	5.25831	4.06539	4.37335	5.66896	5.72443	5.11304	4.40777	4.97986	4.63897	5.36823	5.19894	5.62688	3.30037	3.73181	5.07345	5.0883	5.15469	2.88023	3.15013	3.27265	5.72443	23	Expanded leaves
Potri.014G029400	GH13_6	PtAAMY6	0.267656	NA	1.1654	1.10698	1.32368	1.17077	1.56325	NA	1.31269	1.13165	1.20067	1.10642	1.44862	1.1794	1.36087	1.09528	1.17029	NA	1.1675	1.23522	1.08499	NA	NA	0.20176	1.56325	18	Mature seeds
Potri.001G359100	GH13_8		0.244719	4.22529	3.29062	3.57902	3.19435	2.86233	3.07903	4.33331	3.62988	3.6269	3.36504	3.64135	3.28862	3.30804	3.04678	3.82508	3.04299	3.07046	4.21956	3.58177	3.74205	2.16916	2.10925	2.10555	4.33331	23	Expanding leaves
Potri.T101100	GH14		0.357862	2.43686	3.68048	3.45961	3.39182	3.85998	3.20906	1.54931	1.88247	1.72887	2.83143	1.75183	3.94644	2.53926	2.30186	2.0427	3.61434	3.42194	1.48666	1.94815	2.01814	2.16747	2.59959	1.82974	3.94644	23	Twig
Potri.017G040800	GH14	PtBAMY1	0.301806	4.26606	5.80301	5.87718	5.81193	5.99727	5.23004	2.55337	2.81926	2.6115	4.74564	2.79213	5.83728	4.33602	4.36548	4.0924	5.9005	5.72426	2.24216	3.07046	3.64272	3.83123	3.8308	2.73631	5.99727	23	Expanded female flowers
Potri.002G159300	GH14	PtBAMY10	0.178046	4.66513	3.90959	4.33868	4.01619	3.72047	4.21467	4.8731	4.34968	4.07649	3.93244	3.93098	3.99583	4.26511	4.18373	4.48996	4.10429	4.21833	4.22237	4.26337	3.84291	3.21545	3.3036	2.86083	4.8731	23	Expanding leaves
Potri.014G083700	GH14	PtBAMY11	0.150663	3.04823	3.00687	2.92329	2.75527	2.52846	2.96292	2.84112	3.00401	3.43337	3.10535	3.23955	3.03134	2.80116	2.91183	3.14873	3.28315	3.2652	3.46837	3.13206	3.19288	2.59926	2.5268	2.06706	3.46837	23	Beetle damaged leaf
Potri.003G106500	GH14	PtBAMY12	0.0491156	5.12136	4.88924	4.7884	4.74529	4.8657	4.92282	4.98776	4.84949	5.11119	4.78724	4.9567	4.94268	4.85715	5.00428	4.87646	5.08708	5.02515	4.98234	5.01922	4.82198	4.47142	4.66496	4.47944	5.12136	23	Dormant buds
Potri.010G062900	GH14	PtBAMY2	0.379638	5.10598	4.82516	5.91638	4.95933	6.28359	6.82402	5.07168	5.98818	6.7766	4.39207	5.44087	5.16351	5.97197	8.94426	5.94724	4.67883	7.53848	4.73819	7.47993	6.96825	4.55388	3.87407	3.57278	8.94426	23	Leaf-drought
Potri.003G085500	GH14	PtBAMY3	0.451848	3.2681	2.12186	3.54036	3.83269	5.92626	5.0897	2.20539	7.63392	7.73824	5.86481	8.39104	2.69958	6.71056	7.22363	7.04656	1.94872	1.78766	8.29522	7.61354	7.06739	1.11171	1.39555	1.06902	8.39104	23	Mature leaves
Potri.001G148900	GH14	PtBAMY4	0.489654	1.78643	2.17907	2.62557	5.10834	7.3664	7.21178	2.45142	4.89256	4.47578	4.6827	4.89034	2.52203	4.76296	4.76904	3.99149	2.20883	2.4405	5.08425	4.7566	3.48423	2.94984	2.82836	2.605	7.3664	23	Expanded female flowers
Potri.008G204200	GH14	PtBAMY5	0.300372	5.18613	4.82264	6.25091	5.71162	7.34878	6.39014	4.28638	5.37875	5.66057	5.62297	5.19513	5.37702	5.67646	7.94844	5.4339	5.94063	6.66885	6.16315	5.90901	5.56228	4.53077	4.64242	4.58246	7.94844	23	Leaf-drought
Potri.003G143500	GH14	PtBAMY6	0.203056	3.52169	3.49935	3.92316	4.44634	4.08167	3.77082	4.44504	4.08184	5.10373	3.64931	4.66416	3.72134	4.56739	4.59138	4.86034	3.91029	3.9495	4.10501	4.94845	4.72516	3.38668	3.22294	3.41062	5.10373	23	Mature leaves
Potri.008G174100	GH14	PtBAMY7	0.352666	5.04817	5.45053	5.62443	5.89266	5.78757	6.79899	4.46855	5.55242	6.4419	6.23104	5.67447	6.21242	5.75814	8.07823	4.67679	5.34313	7.70182	5.05631	5.80697	4.3486	2.41217	2.34251	2.41526	8.07823	23	Leaf-drought
Potri.001G087600	GH14	PtBAMY8	0.209059	4.12987	4.29027	4.26186	4.63856	4.23008	4.45754	4.9856	4.21967	5.76925	4.20684	5.48822	4.11663	5.00587	5.51324	5.48724	4.27191	4.16599	4.81813	5.3697	5.1021	3.8121	3.80445	4.01299	5.76925	23	Mature leaves
Potri.014G083800	GH14	PtBAMY9	0.192432	3.90925	3.313	4.1899	3.92225	3.78865	4.06523	3.31253	3.49753	3.14079	3.63002	3.01937	3.92619	3.43264	2.72785	2.63866	3.98146	4.18616	3.12177	3.00578	2.55196	3.49776	3.03007	2.74089	4.1899	23	Dormant female flower bud
Potri.T101200	GH14		0.298274	NA	1.24124	1.40498	1.55034	1.8412	1.37738	1.09219	1.64968	1.66955	1.35427	2.05854	1.59139	1.74317	1.76499	1.88833	1.31551	1.2443	1.52177	1.5876	1.64121	0.691848	NA	0.719612	2.05854	21	Mature leaves
Potri.001G018200	GH146		0.350612	6.7901	5.77206	6.25237	6.87665	8.01844	9.42375	4.63692	5.61879	6.061	5.52014	5.56665	7.46052	6.26707	5.35845	6.08066	7.10242	6.81603	6.37471	6.36414	6.43827	4.50724	5.15444	5.59554	9.42375	23	Mature seeds
Potri.003G206000	GH146		0.395858	3.86064	3.85573	2.80062	3.9153	4.04338	4.53702	4.28107	4.87426	5.5904	4.88625	5.38037	3.58897	5.06931	3.90435	5.37425	2.37899	2.47815	6.25726	5.25578	5.32781	0.596691	0.383021	0.783654	6.25726	23	Beetle damaged leaf
Potri.T087500	GH146		0.370243	2.95534	3.2602	2.21313	3.15231	3.42545	3.59055	3.42215	3.93795	4.61649	4.08895	4.42193	3.16334	3.98449	3.04932	4.29003	1.86976	2.11821	5.05631	4.43971	4.31416	NA	0.371711	0.183994	5.05631	22	Beetle damaged leaf
Potri.001G102400	GH152		0.49436	2.97129	8.02165	4.61239	6.21284	7.98641	9.5606	2.4795	4.55001	3.8563	5.53948	4.80353	8.34602	5.08849	9.19631	4.49782	4.26057	3.58565	5.6622	6.09283	5.9142	1.02461	0.746557	0.9043	9.5606	23	Mature seeds
Potri.001G107600	GH152		0.46985	3.39503	7.70875	4.18374	5.535	7.8534	8.20344	1.79878	5.20694	4.85986	6.72726	5.44825	9.06659	5.25287	6.74042	5.28515	3.85062	2.34027	6.02701	6.73382	6.52182	0.556064	0.929982	0.587884	9.06659	23	Twig
Potri.001G210400	GH152		0.387304	1.0429	1.24124	1.63905	1.84252	1.36211	2.34462	1.79878	1.71523	1.22311	1.84201	1.10642	1.55943	1.93891	2.14416	1.72623	2.46051	2.21777	1.44885	1.77767	1.3102	2.04406	2.7758	1.63009	2.7758	23	Developing phloem
Potri.001G221500	GH152		0.543593	2.38701	4.57215	3.92688	2.50632	3.40801	5.47217	3.52051	6.47372	2.95289	2.66418	3.8257	2.60015	3.332	4.4038	3.83347	1.45699	1.43022	3.26466	3.99603	3.66132	0.556064	0.615795	0.615968	6.47372	23	Expanded leaves
Potri.002G020500	GH152		0.412692	5.40279	4.24556	5.60055	5.76979	6.81152	7.77861	5.09292	3.96444	4.2397	5.28817	4.66734	4.53251	4.2939	3.26777	3.7472	4.10429	3.89511	4.26398	4.46538	3.35212	3.96284	4.40496	5.13288	7.77861	23	Mature seeds
Potri.004G014700	GH152		0.491813	2.0976	2.48505	2.40859	2.72149	2.80798	4.21094	1.92815	2.56873	1.72887	2.54425	1.64425	2.7913	2.40783	3.45558	2.11136	2.08782	2.63363	2.28121	2.48213	1.78535	0.634224	0.611857	0.861468	4.21094	23	Mature seeds
Potri.004G173200	GH152		0.392513	5.71426	5.2155	5.16142	3.37126	1.99919	1.92382	5.58807	4.42105	1.53253	2.95975	1.2107	3.36256	5.09527	2.39944	3.22263	5.50071	5.49845	1.40764	1.61834	1.64121	5.90176	5.17896	4.85252	5.90176	23	Cambium
Potri.005G112600	GH152		0.287992	2.48465	2.70404	2.69301	3.58633	4.37758	3.44928	1.87881	4.47079	3.4149	3.48681	3.33326	2.66439	4.64553	2.62757	3.45052	4.16342	3.6423	2.14472	2.78061	2.74915	4.23439	4.68034	4.33149	4.68034	23	Developing phloem
Potri.005G112700	GH152		0.515113	1.60481	1.1654	2.25517	2.11607	3.75498	4.30151	1.66032	2.65031	3.09432	2.89384	2.98774	1.44862	2.76492	2.04792	2.43675	1.62644	1.49786	2.88792	2.77176	1.64121	0.892782	0.959254	0.728015	4.30151	23	Mature seeds
Potri.005G240900	GH152		0.35077	3.2681	3.07046	3.12496	3.05082	3.32661	3.56701	3.55377	2.80546	1.6379	3.25184	1.75183	4.32582	3.02333	1.70748	1.48293	3.78027	3.81586	2.01975	2.0568	1.69212	4.12255	2.48203	3.19394	4.32582	23	Twig
Potri.006G088100	GH152		0.443904	1.66122	1.41133	2.25517	2.36434	1.54774	1.24477	1.89142	2.37598	1.53253	2.75822	1.46904	2.24727	2.6493	2.00895	1.64489	2.79892	2.56711	1.48666	1.5552	1.3102	2.94332	3.57931	2.06614	3.57931	23	Developing phloem
Potri.009G028800	GH152		0.46271	4.71111	4.9848	6.66488	3.98668	3.02442	3.28428	6.0023	3.72312	1.40359	3.69082	1.35736	4.32837	5.10472	2.85737	2.93131	5.65992	4.71135	1.6152	1.82381	2.11664	7.19293	5.91286	5.1283	7.19293	23	Cambium
Potri.009G132200	GH152		0.336577	2.97129	2.63116	3.11155	2.8591	3.10395	2.79319	2.68846	2.81926	2.80381	2.75065	2.56031	2.61887	3.30804	2.81967	3.09946	4.4814	4.04126	2.96126	3.14536	3.11252	3.66636	2.97664	2.56518	4.4814	23	Root-control
Potri.009G132500	GH152		0.515703	6.23988	4.93432	5.62893	2.63267	1.76862	1.82156	6.37186	4.43574	1.22311	2.10761	1.10642	2.97031	3.9992	1.79378	2.50798	4.07863	3.85129	1.24821	1.29976	1.08499	5.40165	3.89098	3.8635	6.37186	23	Expanding leaves
Potri.012G004800	GH152		0.44588	1.43932	1.5004	1.71791	1.73496	2.08226	3.17773	1.70949	1.73577	1.40359	1.70191	1.46904	1.59139	1.90658	2.55264	1.55276	1.98559	1.89629	1.40764	1.67567	1.3919	2.06658	2.92682	1.29012	3.17773	23	Mature seeds
Potri.015G000800	GH152		0.276317	2.01085	1.54053	2.22733	2.25407	1.90788	1.94757	2.05108	2.22567	1.92901	2.4003	1.98458	1.9933	2.4373	2.92637	2.09464	2.6561	2.37133	1.93184	2.36266	1.78535	2.43996	2.69983	1.33969	2.92637	23	Leaf-drought
Potri.T091200	GH152		0.505848	1.89533	2.21556	2.51126	2.51654	2.83545	4.30151	1.86601	2.6967	1.60468	2.68838	1.60459	2.52203	2.42756	3.64146	1.9878	2.13499	2.50558	2.14472	2.59021	1.82843	0.451246	1.0135	1.08117	4.30151	23	Mature seeds
Potri.001G222100	GH152		0.672247	2.16205	1.77152	3.85067	1.45	1.72963	2.07828	4.01866	5.50575	1.60468	1.31025	1.68183	1.67748	3.03527	1.71341	1.75149	1.17029	NA	1.40764	1.86739	1.3919	1.35148	0.255116	0.615968	5.50575	22	Expanded leaves
Potri.005G241000	GH152		0.54138	1.31179	1.99682	2.76578	2.30449	1.76862	1.73527	1.75547	2.3455	1.13165	1.89514	NA	2.27314	2.88408	2.29915	2.23607	2.5573	2.77088	1.30999	1.52087	1.3102	2.41428	3.21574	4.54804	4.54804	22	Developing xylem
Potri.015G039200	GH152		0.492937	7.3021	5.47478	5.57393	2.78816	2.29642	1.92382	6.82306	4.98923	NA	2.37963	1.10642	3.42283	4.55756	2.20407	3.46698	4.77708	4.46882	1.40764	1.61834	1.3919	6.66139	5.26752	5.15564	7.3021	22	Dormant buds
Potri.001G221200	GH152		0.593518	2.82014	4.40642	5.17073	2.85142	4.23976	5.83173	4.00362	8.79604	3.31188	2.76574	3.85418	3.3261	4.2208	4.76038	4.4337	1.92968	1.49786	3.00331	4.46283	3.92175	NA	NA	0.696584	8.79604	21	Expanded leaves
Potri.002G020400	GH152		0.563243	1.60481	2.71578	1.97175	2.30449	3.85364	3.01781	2.00828	1.96223	NA	1.43043	NA	2.01039	3.01732	2.40465	1.82274	2.5153	2.98234	1.1675	1.48422	1.82843	2.94984	4.47665	5.44109	5.44109	21	Developing xylem
Potri.005G173900	GH152		0.462191	1.83163	1.36092	2.18414	1.97258	1.68847	1.37738	1.66032	1.83065	1.22311	2.03727	1.10642	1.65018	2.09866	1.23095	1.09528	3.33415	2.87448	1.1675	NA	NA	2.36367	3.06622	2.0429	3.33415	21	Root-control
Potri.001G220900	GH152		0.700053	1.85338	1.71235	1.31299	1.4117	1.68847	2.03673	1.38429	1.26397	NA	1.76517	NA	6.95508	2.92359	1.2835	1.18369	7.58492	6.71632	NA	1.77767	1.3102	2.02575	2.56556	2.05596	7.58492	20	Root-control
Potri.001G221100	GH152		0.591564	1.9156	3.74679	3.63046	2.22792	3.35429	4.92055	2.84624	7.22793	2.81367	2.24661	3.2307	2.57148	3.16529	3.67004	3.18283	1.41501	1.39202	2.6741	3.80633	3.28094	NA	NA	NA	7.22793	20	Expanded leaves
Potri.001G221700	GH152		0.633684	1.83163	2.80594	3.24604	1.88177	2.49293	3.69178	2.67091	6.6394	2.07269	1.76517	2.66112	2.19341	2.72758	3.14278	2.70882	1.49551	1.46529	2.00286	2.93768	2.41631	NA	NA	NA	6.6394	20	Expanded leaves
Potri.001G221800	GH152		0.613546	2.0976	2.98813	3.79473	1.97258	2.37923	3.96641	3.48327	6.57925	1.99335	1.89514	2.52989	1.84182	2.93005	3.10566	2.81159	1.36846	1.39202	2.05261	3.01313	2.6932	NA	NA	NA	6.57925	20	Expanded leaves
Potri.002G087100	GH152		0.410061	1.20252	1.30497	1.71791	1.77981	1.17077	1.15058	1.60727	1.69408	NA	1.89514	NA	1.67748	2.05772	1.93014	1.75149	1.96735	1.8439	NA	1.15089	1.08499	2.15845	2.7076	1.20354	2.7076	20	Developing phloem
Potri.003G020100	GH152		0.24465	1.13333	1.24124	1.25795	1.4117	NA	NA	1.29002	1.42967	1.13165	1.49601	NA	1.29389	1.40886	1.44399	1.18369	1.45699	1.58459	1.24821	1.15089	1.08499	1.36115	1.70083	0.800876	1.70083	20	Developing phloem
Potri.001G221400	GH152		0.500126	1.13333	1.5004	1.91509	1.20844	1.27923	2.05773	1.98611	3.7908	2.21425	1.78511	2.082	1.35384	1.98529	2.57634	2.36079	NA	NA	2.31884	2.3876	2.28992	NA	1.67423	NA	3.7908	19	Expanded leaves
Potri.001G221900	GH152		0.474342	1.26069	1.82675	1.87517	1.12667	1.54774	2.05773	2.15971	2.98007	1.49289	NA	1.81616	1.35384	1.74317	1.8957	1.72623	NA	NA	1.72087	1.7535	1.69212	0.532348	0.615669	NA	2.98007	19	Expanded leaves
Potri.001G237600	GH152		0.565507	5.74761	4.48211	6.02026	2.34079	2.45628	2.6457	7.07997	3.14436	1.35191	1.31025	NA	2.84625	3.87694	1.65543	2.07763	2.08782	1.99192	NA	NA	NA	4.6602	4.19547	2.4806	7.07997	19	Expanding leaves
Potri.010G200800	GH152		0.596165	1.0429	1.06621	1.10698	1.12667	NA	1.24477	1.25234	1.20606	NA	1.55439	NA	1.44862	1.93891	1.25834	1.09528	3.71459	3.57791	NA	1.15089	NA	1.92932	1.61253	1.8893	3.71459	18	Root-control
Potri.012G047800	GH152		0.451715	5.62852	6.24182	3.54036	2.35263	1.17077	1.31683	4.30045	3.14967	NA	1.39399	NA	2.74215	4.03959	1.8833	2.07763	4.22602	4.45646	NA	NA	NA	6.10643	4.78636	5.00782	6.24182	18	Dormant buds
Potri.014G040700	GH152		0.627669	NA	1.95133	4.3552	2.07063	2.0277	1.92382	NA	1.31269	1.13165	1.35427	NA	1.7287	1.63448	1.72727	1.25134	2.4029	2.64168	1.30999	NA	NA	1.0196	1.20829	0.870428	4.3552	18	Dormant female flower bud
Potri.017G075500	GH152		0.615882	1.7629	1.36092	2.13905	2.14523	1.4317	1.56325	2.27449	2.1784	NA	NA	NA	1.29389	2.89075	1.83576	1.90913	2.00346	2.26402	NA	NA	1.08499	2.54908	3.6505	5.25842	5.25842	18	Developing xylem
Potri.T091600	GH152		0.215228	NA	1.30497	1.10698	NA	NA	1.37738	1.09219	1.20606	1.29309	1.39399	1.46904	NA	1.28884	1.60407	1.48293	1.59642	1.63568	1.55468	1.44476	1.52785	0.5603	0.518271	NA	1.63568	18	Root -drought
Potri.T091300	GH152		0.20873	NA	1.24124	1.1925	1.12667	NA	NA	1.09219	NA	1.22311	1.35427	NA	1.40428	1.28884	1.44371	NA	1.56479	1.49786	1.30999	1.23522	1.08499	0.83957	NA	NA	1.56479	15	Root-control
Potri.004G014400	GH152		0.148544	NA	1.06621	1.10698	1.12667	1.17077	1.15058	NA	NA	NA	1.35427	NA	NA	1.1794	1.22844	NA	1.41501	1.43022	1.36196	1.23522	NA	NA	NA	NA	1.43022	12	Root -drought
Potri.011G003900	GH152		0.143493	NA	NA	NA	NA	NA	NA	1.09219	NA	1.13165	NA	NA	1.21558	NA	NA	NA	NA	NA	NA	NA	NA	1.16257	1.31659	1.03637	1.31659	6	Developing phloem
Potri.018G095200	GH16	PtXTH18	0.65153	1.26069	1.24124	2.54355	2.31672	1.96977	4.92961	1.32403	1.42967	1.13165	3.10535	1.35736	1.59139	1.44267	1.87753	1.09528	1.41501	3.25538	1.48666	1.5552	1.08499	1.12357	2.40418	1.78011	4.92961	23	Mature seeds
Potri.002G236200	GH16	PtXTH21	0.382221	3.69916	4.70972	5.81334	6.39194	3.91574	5.29626	3.82412	4.19761	2.07269	4.65672	2.25249	5.48776	3.17601	4.11878	2.6283	4.7889	4.13258	2.25534	2.28415	1.86954	6.07536	4.98582	4.63322	6.39194	23	Expanding female flower buds
Potri.018G084300	GH16	PtXTH23	0.267912	1.60481	1.57835	1.31299	1.12667	1.27923	1.47851	1.54931	1.26397	1.53253	1.43043	1.51753	1.65018	1.37246	1.52088	1.48293	1.59642	1.72668	1.89395	1.48422	1.08499	1.06671	1.06242	0.781627	1.89395	23	Beetle damaged leaf
Potri.001G071000	GH16	PtXTH27	0.442821	6.80337	4.81504	7.38588	7.69946	4.9325	6.2054	5.92957	6.06053	2.12816	4.03483	1.60459	3.36256	5.24679	2.54633	3.17608	5.47542	4.7969	1.24821	1.8459	1.3102	5.50011	5.1254	4.84585	7.69946	23	Expanding female flower buds
Potri.003G097300	GH16	PtXTH3	0.468804	2.14631	3.23693	2.7208	4.52093	6.0636	6.22112	1.56926	1.88247	4.30005	3.24153	3.8821	2.43805	2.93649	5.24089	4.12335	3.01493	3.24051	4.954	4.21259	4.00366	1.14747	1.95055	1.87548	6.22112	23	Mature seeds
Potri.013G152400	GH16	PtXTH30	0.426852	5.83295	9.6424	6.57156	9.31557	5.16731	5.21532	7.52058	8.09443	2.64574	6.80492	4.32839	8.49657	5.37605	5.22388	6.06585	4.40898	4.92454	2.46818	3.00578	3.62387	6.34501	5.11959	5.02852	9.6424	23	Dormant buds
Potri.007G008500	GH16	PtXTH36	0.379444	4.84697	7.04855	6.36725	9.57251	8.51159	7.98944	5.685	6.62312	8.32261	7.44956	8.19157	6.69863	7.3862	7.91634	6.96536	2.2369	2.48737	6.6923	7.95106	8.15023	1.02152	1.22878	0.915852	9.57251	23	Expanding female flower buds
Potri.014G115000	GH16	PtXTH38	0.49718	2.58564	1.99682	4.5155	2.99694	1.8412	2.0984	2.79939	2.15391	1.40359	2.12108	1.2107	2.6464	2.88408	1.54235	1.70011	2.35453	2.14408	1.1675	1.23522	1.21274	4.22464	3.54256	4.08882	4.5155	23	Dormant female flower bud
Potri.008G138400	GH16	PtXTH39	0.228239	4.18658	4.6625	3.67561	5.75643	5.5916	5.36289	3.80184	5.78754	7.28754	6.32839	6.89749	4.49896	6.39714	6.02849	6.58771	6.00428	5.90892	6.28953	7.1044	7.08101	5.5822	4.80199	5.39771	7.28754	23	Mature leaves
Potri.010G102300	GH16	PtXTH40	0.29709	3.45707	3.56855	3.24604	3.59953	4.26842	4.40307	4.31957	3.86162	2.68993	4.18612	2.49866	3.5313	3.95157	5.34939	2.95556	4.56873	5.27074	2.6741	2.92989	2.87086	4.52996	4.50634	4.83546	5.34939	23	Leaf-drought
Potri.001G136100	GH16	PtXTH41	0.425716	1.0429	2.23334	2.0251	4.82087	4.58873	4.82904	1.48493	1.86557	2.14597	1.8601	2.082	2.05974	2.39784	4.62724	2.44893	3.28891	3.37771	3.22456	2.67963	2.20671	2.30177	3.86793	4.38081	4.82904	23	Mature seeds
Potri.002G153200	GH16	PtXTH8	0.289819	2.58564	2.39705	2.87564	3.07046	2.0277	1.79385	2.70575	2.21406	1.60468	2.02254	1.60459	2.28583	2.4373	2.11815	2.07763	2.42631	2.55852	1.95015	1.86739	1.78535	2.2102	2.0664	2.35803	3.07046	23	Expanding female flower buds
Potri.014G146100	GH16	PtXTH14	0.380843	3.21643	2.89011	5.08305	5.06245	3.23998	3.77082	4.85543	4.15499	1.45017	3.82533	1.60459	5.21789	2.93005	3.38954	3.01045	3.02904	3.64968	1.1675	NA	1.08499	3.83453	3.0589	3.53648	5.21789	22	Twig
Potri.018G095100	GH16	PtXTH17	0.656077	1.13333	1.45754	2.57498	2.03909	1.72963	4.99581	1.2095	1.67225	1.22311	3.08219	1.60459	1.35384	1.44267	1.90094	1.25134	1.41501	3.13685	1.40764	1.40174	NA	1.05734	2.15229	1.83575	4.99581	22	Mature seeds
Potri.006G071200	GH16	PtXTH6	0.500785	2.34815	6.32766	3.0352	5.70964	3.57311	4.17302	3.06616	3.88341	1.56966	5.89593	2.19177	6.03704	3.77079	2.0111	1.51887	5.09502	4.86059	2.09979	2.18446	1.78535	0.426399	NA	1.10058	6.32766	22	Dormant buds
Potri.009G006600	GH16	PtXTH7	0.694979	1.95485	1.45754	1.25795	NA	1.68847	1.76513	1.58855	1.71523	1.45017	2.16041	1.2107	1.77619	2.52138	1.35763	1.51887	5.61871	4.78546	1.30999	1.70259	1.3102	1.19492	0.936469	1.32764	5.61871	22	Root-control
Potri.016G098600	GH16	PtXTH31	0.478398	1.0429	2.59304	3.36264	4.31347	1.93937	2.82485	4.14331	1.91528	1.22311	2.17318	NA	2.17946	3.1326	1.71066	1.58492	3.53043	3.84811	NA	1.15089	1.08499	2.09618	2.18475	1.2776	4.31347	21	Expanding female flower buds
Potri.019G125000	GH16	PtXTH35	0.531122	5.09218	5.95084	6.19434	8.69155	1.90788	1.70415	7.83447	6.15294	1.40359	1.84201	1.84655	3.0247	3.9992	2.21859	3.61665	4.91644	4.87608	NA	1.15089	NA	6.5044	5.54254	5.72711	8.69155	21	Expanding female flower buds
Potri.013G005700	GH16	PtXTH37	0.436343	1.7629	2.54026	3.41199	2.14523	1.5981	3.69719	2.17823	1.35553	NA	4.12209	1.78462	2.07559	2.34646	1.9873	1.40324	2.70257	4.03848	1.40764	1.35404	NA	3.49435	2.93556	4.2882	4.2882	21	Developing xylem
Potri.002G060500	GH16	PtXTH12	0.553784	NA	1.36092	1.98988	1.63587	1.68847	3.26216	1.15861	1.35553	NA	2.17318	1.2107	1.29389	1.40886	1.52837	1.18369	1.17029	1.2443	1.1675	1.15089	NA	1.29052	1.48133	2.16409	3.26216	20	Mature seeds
Potri.011G025800	GH16	PtXTH16	0.414081	1.66122	2.28503	1.98988	2.59522	1.17077	1.31683	1.83979	1.39419	NA	1.39399	NA	1.59139	2.1507	1.30732	1.09528	1.80496	1.65968	NA	1.15089	1.08499	1.23205	1.58935	1.17291	2.59522	20	Expanding female flower buds
Potri.004G021000	GH16	PtXTH25	0.587098	3.26175	2.59304	4.9342	5.52377	1.93937	2.3602	3.38884	2.9495	1.13165	1.74468	NA	1.62155	2.33589	1.54327	2.06033	1.78208	1.76791	1.1675	NA	NA	2.57678	2.09469	2.08149	5.52377	20	Expanding female flower buds
Potri.006G122900	GH16	PtXTH32	0.451423	3.82727	3.29812	5.20284	4.09812	2.73655	2.68136	3.10431	2.07651	NA	1.43043	NA	1.97585	4.55953	1.51238	1.84518	4.4911	3.27495	NA	1.44476	1.08499	4.21363	3.8976	2.67643	5.20284	20	Dormant female flower bud
Potri.003G159700	GH16	PtXTH34	0.464746	5.06063	4.09388	6.5698	5.07174	3.27918	3.23208	3.34078	2.45334	NA	2.00758	NA	2.88404	4.58877	2.65706	2.995	3.09735	3.43923	1.24821	1.35404	NA	6.0309	4.97581	5.00408	6.5698	20	Dormant female flower bud
Potri.018G094900	GH16	PtXTH11	0.588753	1.0429	1.1654	1.54978	1.66201	NA	1.43057	NA	NA	1.35191	3.64931	NA	2.13636	1.10177	1.78925	1.18369	1.91018	2.86116	NA	1.5876	1.08499	0.617844	1.96924	1.06841	3.64931	18	Mature petiole
Potri.005G007200	GH16	PtXTH2	0.396567	NA	1.1654	1.54978	1.75772	1.36211	2.17498	NA	1.13043	NA	1.78511	1.78462	1.29389	1.23884	NA	1.18369	1.17029	1.16957	1.40764	1.23522	1.21274	1.41608	NA	0.448652	2.17498	18	Mature seeds
Potri.014G140300	GH16	PtXTH26	0.282602	1.66122	1.92774	1.87517	1.12667	1.17077	2.0984	1.48493	1.97734	NA	NA	NA	1.21558	1.50426	1.74683	NA	1.91018	1.99192	1.1675	1.15089	NA	2.27938	1.64056	2.14882	2.27938	18	Cambium
Potri.009G083800	GH16	PtXTH29	0.398083	1.47605	NA	1.71791	1.71147	2.39899	2.17498	1.46163	1.8126	1.22311	1.80454	NA	1.35384	1.81991	1.77665	1.30821	1.96735	1.80688	NA	NA	NA	1.85053	2.95456	2.56809	2.95456	18	Developing phloem
Potri.005G201200	GH16	PtXTH28	0.686617	NA	1.24124	1.78915	1.20844	1.5981	4.50698	1.15861	1.26397	NA	2.8243	1.29041	1.48863	NA	1.25834	NA	1.36846	1.5284	NA	1.15089	NA	0.496954	2.14899	0.783654	4.50698	17	Mature seeds
Potri.014G152700	GH16	PtXTH1	0.294563	1.47605	1.5004	1.61063	1.82217	NA	NA	1.41151	1.20606	NA	1.20067	NA	1.29389	1.47435	1.24752	1.25134	1.49551	1.34968	NA	NA	NA	0.863018	1.36599	0.534753	1.82217	16	Expanding female flower buds
Potri.002G244200	GH16	PtXTH15	0.772756	NA	3.30558	3.31721	4.21554	7.34268	9.68142	1.56926	1.13043	NA	1.20067	NA	1.44862	1.81991	1.27	1.30821	1.41501	1.43022	1.1675	NA	NA	NA	NA	1.05983	9.68142	16	Mature seeds
Potri.018G094800	GH16	PtXTH19	0.361649	NA	1.06621	NA	NA	1.80574	1.47851	NA	1.52268	2.32394	NA	2.36462	NA	1.47435	1.26276	1.72623	NA	NA	2.70078	2.15408	1.78535	NA	NA	NA	2.70078	12	Beetle damaged leaf
Potri.002G060400	GH16	PtXTH42	0.316201	NA	NA	1.10698	1.12667	NA	1.52246	NA	NA	NA	1.20067	NA	NA	1.10177	1.16941	NA	1.25254	NA	NA	NA	NA	NA	0.758631	0.611786	1.52246	9	Mature seeds
Potri.T180200	GH16	PtXTH44	0.232437	NA	1.06621	NA	1.12667	1.17077	1.52246	NA	NA	NA	1.26018	NA	1.21558	NA	1.16941	NA	1.17029	1.16957	NA	NA	NA	NA	NA	NA	1.52246	9	Mature seeds
Potri.006G160700	GH16	PtXTH5	0.345995	1.13333	NA	1.25795	NA	NA	NA	1.97482	1.75573	NA	NA	NA	NA	1.44267	1.20937	NA	NA	NA	NA	NA	NA	NA	1.566	0.675743	1.97482	8	Expanding leaves
Potri.011G077400	GH16	PtXTH10	1	NA	NA	NA	NA	NA	NA	NA	NA	NA	NA	NA	NA	NA	NA	NA	NA	NA	NA	NA	NA	NA	2.09666	NA	2.09666	1	Developing phloem
Potri.T112300	GH16	PtXTH43	1	NA	NA	NA	NA	NA	NA	NA	NA	NA	NA	NA	NA	NA	NA	NA	NA	NA	NA	NA	NA	NA	NA	0.783654	0.783654	1	Developing xylem
Potri.001G192200	GH17	PtGHL17_23	0.284139	2.17756	1.99682	2.53289	2.69552	2.22986	2.07828	2.2231	2.5938	2.64574	3.15048	2.76701	2.6464	2.94289	3.4054	2.7377	3.31172	3.12602	2.41313	2.64071	2.23514	2.34077	3.57783	1.45609	3.57783	23	Developing phloem
Potri.001G255100	GH17	PtGHL17_45	0.524212	3.41223	6.85612	5.87812	5.86447	7.73468	9.81332	2.5663	7.5196	4.94376	3.95106	5.71482	3.88827	5.13797	9.6126	5.45547	2.00346	1.7051	5.37913	6.58716	6.11802	0.725098	0.882242	0.783654	9.81332	23	Mature seeds
Potri.001G449100	GH17	PtGHL17_21	0.165163	6.86287	6.54073	6.25674	7.0355	5.23134	5.31018	6.05877	6.04363	5.02499	6.28807	4.97475	5.45101	5.98661	5.1438	5.88405	6.59339	6.67504	5.9021	4.68863	4.8973	6.57556	6.23985	6.58748	7.0355	23	Expanding female flower buds
Potri.004G202400	GH17	PtGHL17_26	0.394271	4.08491	4.14356	5.28083	5.22816	5.58031	6.0618	2.90122	3.6737	2.62302	3.33642	2.43359	3.86714	4.02529	4.9303	2.93944	3.56367	3.20002	2.76082	2.85747	2.23514	2.74593	4.02003	4.34884	6.0618	23	Mature seeds
Potri.006G067500	GH17		0.304259	1.6879	2.35039	1.93438	2.6141	2.22986	2.44928	2.75622	2.98007	2.23064	3.26716	2.05854	2.89146	3.21805	3.6347	2.78439	3.24208	3.48981	2.59989	2.64071	2.74915	2.18617	2.16342	1.11008	3.6347	23	Leaf-drought
Potri.009G163700	GH17	PtGHL17_24	0.327528	3.61327	3.94281	3.26419	4.78547	6.73561	7.4034	2.00828	3.45602	6.35452	5.33206	6.14091	4.51023	5.35473	6.25296	5.31497	4.9236	5.23881	6.37909	6.10667	5.47716	3.82676	4.75889	5.75174	7.4034	23	Mature seeds
Potri.011G152400	GH17	PtGHL17_18	0.276785	3.54775	3.65189	4.37693	5.40881	3.9218	3.77593	4.83154	5.00052	3.8518	3.6339	3.67383	2.55196	4.96641	3.3483	4.61077	3.67623	3.21026	2.70954	3.16507	3.67052	5.09	4.5261	4.2671	5.40881	23	Expanding female flower buds
Potri.014G184100	GH17	PtGHL17_31	0.564345	1.20252	3.41279	1.36136	2.18742	2.0277	2.69301	1.09219	1.35553	1.22311	2.39001	1.2107	3.93297	3.47603	1.30561	1.30821	2.08782	2.38149	1.24821	1.15089	1.08499	0.754004	1.62699	1.1146	3.93297	23	Twig
Potri.018G129500	GH17	PtGHL17_25	0.161175	3.63282	3.82546	4.10757	5.04051	5.29724	5.40079	2.99999	4.36293	5.02103	5.12911	4.80929	4.69725	4.55361	5.35595	4.39491	4.78694	5.47023	4.52986	4.93204	4.56883	3.72511	4.53443	5.24271	5.47023	23	Root -drought
Potri.010G142800	GH17	PtGHL17_49	0.47416	2.14631	6.30622	3.41199	4.7336	7.60855	8.41789	1.83979	4.92255	3.75846	3.55003	4.34839	5.75871	4.72137	7.37909	4.25946	4.2434	3.35046	6.0841	6.8559	5.9199	0.630513	NA	1.12687	8.41789	22	Mature seeds
Potri.016G057600	GH17	PtGHL17_48	0.620801	4.87548	3.58684	2.85112	1.91925	3.4512	3.7861	1.56926	5.51364	1.22311	2.77321	1.51753	5.79671	3.67075	3.84343	2.55316	7.76366	4.41662	1.1675	1.88832	2.31633	1.3755	NA	1.72839	7.76366	22	Root-control
Potri.T167100	GH17		0.519583	1.78643	4.71245	2.30874	3.52298	5.86092	6.87575	1.43722	3.5575	2.66804	2.42059	3.1388	4.17191	3.36484	6.07984	2.97937	3.02904	2.40151	4.65971	5.40706	4.44188	0.556064	NA	0.862826	6.87575	22	Mature seeds
Potri.003G032600	GH17	PtGHL17_20	0.344158	1.73867	1.5004	2.54355	2.31672	1.90788	1.24477	2.13126	2.51691	NA	2.14748	1.2107	1.77619	2.63302	2.36357	1.88833	2.76476	2.49651	NA	1.23522	1.58671	2.20547	2.99916	1.13144	2.99916	21	Developing phloem
Potri.006G048100	GH17	PtGHL17_51	0.627891	1.60481	2.36616	6.6823	5.40637	3.6561	2.65771	5.1237	7.28797	1.22311	1.92877	1.10642	2.77514	4.18791	4.81038	3.38841	1.31551	1.43022	1.1675	1.48422	1.3102	NA	0.613381	NA	7.28797	21	Expanded leaves
Potri.016G057400	GH17		0.525278	3.78876	4.82516	4.87841	4.01943	6.70997	7.04991	3.24669	9.26392	2.47673	5.40384	3.02975	7.44458	6.00183	7.22783	5.30312	2.54694	1.86175	1.6433	4.08869	4.90116	1.50796	NA	NA	9.26392	21	Expanded leaves
Potri.004G132700	GH17	PtGHL17_19	0.335562	1.73867	1.97434	2.13905	1.75772	1.90788	1.73527	1.98611	2.39583	NA	2.02254	NA	1.77619	2.29255	2.31732	1.67303	2.4029	2.29739	1.24821	NA	1.08499	1.98	2.86144	1.39375	2.86144	20	Developing phloem
Potri.011G084900	GH17	PtGHL17_17	0.216948	1.26069	1.45754	1.69258	1.73496	1.27923	1.24477	1.85301	1.55036	NA	1.43043	NA	1.29389	1.80142	1.68425	1.58492	1.84875	1.65968	NA	1.15089	1.21274	1.55809	1.24089	0.882905	1.85301	20	Expanding leaves
Potri.014G184900	GH17	PtGHL17_33	0.423566	1.0429	2.14128	1.31299	1.58018	1.80574	2.73855	1.29002	1.13043	NA	1.80454	NA	2.48084	2.21218	1.30732	1.09528	1.62644	1.80688	NA	1.15089	1.08499	1.26714	2.23155	1.62166	2.73855	20	Mature seeds
Potri.006G046100	GH17	PtGHL17_43	0.486403	1.13333	1.87866	2.3598	2.30449	2.59642	2.79319	1.60727	4.59923	2.38195	2.45034	2.79213	1.7287	2.87064	4.04423	2.53079	NA	1.16957	2.81003	2.55883	2.50843	NA	NA	NA	4.59923	19	Expanded leaves
Potri.014G183500	GH17	PtGHL17_37	0.44805	NA	2.5267	1.36136	1.48556	1.4317	2.07828	1.29002	1.13043	NA	1.87781	1.10642	2.92792	2.28144	1.22844	NA	1.84875	2.00687	NA	1.15089	NA	0.718781	2.15568	1.79397	2.92792	18	Twig
Potri.014G183800	GH17	PtGHL17_29	0.442308	1.0429	2.70404	1.44499	1.63587	1.49276	2.13743	NA	NA	NA	1.84201	1.10642	3.04451	2.76492	1.20937	NA	1.84875	1.87921	1.1675	NA	1.08499	0.669641	3.01168	1.82183	3.04451	18	Twig
Potri.014G185100	GH17		0.491184	1.0429	2.9203	1.25795	1.77981	1.8412	2.90558	1.15861	1.13043	NA	1.87781	1.29041	3.30481	2.77954	1.35846	NA	2.00346	2.00687	NA	NA	NA	0.997952	1.63486	0.600038	3.30481	18	Twig
Potri.014G182000	GH17	PtGHL17_30	0.589891	1.0429	2.36616	NA	1.45	1.90788	4.28385	1.09219	NA	NA	1.72361	NA	3.30481	1.70167	1.35369	NA	2.26421	2.39155	1.1675	1.15089	NA	1.14864	2.7827	1.26116	4.28385	17	Mature seeds
Potri.014G184300	GH17		0.473702	NA	2.06129	NA	1.32368	1.36211	2.94409	NA	1.13043	1.13165	1.31025	NA	2.57148	1.90658	1.18939	NA	1.78208	1.99192	NA	1.15089	1.08499	0.701284	2.85879	1.23473	2.94409	17	Mature seeds
Potri.014G182800	GH17		0.466278	NA	1.92774	NA	1.45	1.17077	1.56325	1.09219	1.13043	NA	1.49601	NA	2.33507	1.92289	1.16941	NA	1.49551	1.5284	NA	1.15089	NA	0.556064	0.702656	0.337963	2.33507	16	Twig
Potri.009G050300	GH17		0.457242	NA	1.57835	NA	1.20844	1.72963	2.40563	1.09219	1.60204	1.29309	NA	1.10642	1.21558	1.23884	2.1955	NA	NA	NA	1.1675	1.15089	1.08499	NA	NA	0.615968	2.40563	15	Mature seeds
Potri.010G193700	GH17		0.409385	1.31179	1.06621	NA	NA	NA	1.24477	1.25234	NA	NA	1.12294	NA	1.21558	1.23884	1.27	1.09528	1.25254	2.02156	NA	1.15089	NA	1.14608	1.38087	0.967366	2.02156	15	Root -drought
Potri.014G184200	GH17		0.250991	NA	1.24124	NA	1.20844	1.17077	1.60144	1.09219	NA	NA	1.12294	1.10642	1.55943	1.44267	NA	NA	1.25254	1.30153	NA	NA	1.21274	0.527887	1.60879	1.02975	1.60879	15	Developing phloem
Potri.014G183000	GH17		0.415359	NA	2.19747	1.1925	1.68718	1.49276	1.37738	NA	NA	NA	1.78511	NA	2.70822	2.28144	NA	NA	1.49551	1.34968	1.1675	NA	NA	0.744705	2.24713	1.565	2.70822	14	Twig
Potri.014G182200	GH17		0.31695	1.0429	1.68103	NA	1.32368	NA	1.24477	NA	NA	NA	1.39399	NA	1.90208	1.65761	NA	NA	1.25254	1.43022	NA	NA	NA	0.348259	1.58554	1.33083	1.90208	12	Twig
Potri.014G184400	GH17		0.328774	NA	1.06621	NA	1.20844	NA	1.56325	NA	NA	NA	1.12294	NA	1.62155	1.3328	NA	1.09528	1.17029	1.16957	NA	NA	NA	0.556064	1.45502	0.232856	1.62155	12	Twig
Potri.014G184600	GH17		0.418423	NA	1.61422	NA	1.27103	NA	1.24477	NA	NA	NA	1.12294	NA	2.01039	1.72271	1.20937	NA	NA	1.2443	NA	NA	NA	0.519336	1.26521	0.47808	2.01039	11	Twig
Potri.005G172000	GH17	PtGHL17_44	0.227309	1.13333	NA	1.10698	1.27103	1.27923	1.31683	NA	1.13043	NA	NA	NA	NA	NA	NA	NA	NA	NA	NA	NA	NA	NA	NA	0.183994	1.31683	7	Mature seeds
Potri.010G088500	GH17	PtGHL17_50	0.492617	NA	NA	NA	NA	2.66071	2.24616	1.09219	NA	NA	NA	NA	NA	NA	NA	NA	1.17029	NA	NA	NA	NA	1.20639	1.26596	1.11901	2.66071	7	Expanded female flowers
Potri.014G182700	GH17		0.305201	NA	1.06621	NA	NA	NA	NA	NA	NA	NA	NA	NA	1.29389	1.10177	NA	NA	NA	1.16957	NA	NA	NA	0.11908	0.89859	1.03872	1.29389	7	Twig
Potri.002G089200	GH17	PtGHL17_38	0.537537	NA	NA	NA	1.12667	NA	NA	NA	NA	NA	NA	NA	NA	NA	NA	NA	NA	NA	NA	NA	NA	0.552679	NA	0.489405	1.12667	3	Expanding female flower buds
Potri.001G255200	GH17		0.640515	NA	NA	NA	NA	1.17077	NA	NA	NA	NA	NA	NA	NA	NA	NA	NA	NA	NA	NA	NA	NA	NA	0.420874	NA	1.17077	2	Expanded female flowers
Potri.016G135900	GH17		0.338033	NA	NA	NA	NA	NA	NA	NA	NA	NA	NA	NA	NA	NA	NA	NA	NA	NA	NA	NA	NA	NA	0.735143	1.11054	1.11054	2	Developing xylem
Potri.006G280400	GH17		1	NA	NA	NA	1.12667	NA	NA	NA	NA	NA	NA	NA	NA	NA	NA	NA	NA	NA	NA	NA	NA	NA	NA	NA	1.12667	1	Expanding female flower buds
Potri.016G042800	GH17		1	NA	NA	NA	NA	NA	NA	NA	1.13043	NA	NA	NA	NA	NA	NA	NA	NA	NA	NA	NA	NA	NA	NA	NA	1.13043	1	Expanded leaves
Potri.001G006500	GH17-CBM43	PtGHL17_1	0.41431	3.50582	2.98813	2.54355	2.49601	1.64479	1.43057	3.74322	2.12879	1.56966	1.58149	1.35736	2.09117	2.53926	1.59014	1.88833	3.13667	2.87448	1.36196	1.29976	1.3102	3.64072	3.17754	2.07564	3.74322	23	Expanding leaves
Potri.001G240000	GH17-CBM43	PtGHL17_16	0.390954	5.51427	4.41317	4.88409	4.58314	2.13391	1.99324	5.54109	3.23684	1.49289	3.0996	1.2107	3.5493	4.39029	2.40156	2.71853	4.90925	4.88987	1.74486	1.70259	1.78535	5.48548	4.46108	3.64511	5.54109	23	Expanding leaves
Potri.002G224600	GH17-CBM43	PtGHL17_9	0.443685	4.82833	5.00495	4.24125	3.08981	1.99919	2.0984	5.61065	3.60365	1.45017	2.72767	1.2107	2.89884	3.68915	2.04686	2.32078	4.48383	4.51718	1.6433	1.52087	1.52785	5.60775	4.29356	3.86426	5.61065	23	Expanding leaves
Potri.002G261800	GH17-CBM43	PtGHL17_28	0.404882	3.99795	3.26787	4.87841	3.74487	3.12581	2.81439	3.71162	4.32507	1.49289	3.888	1.41612	3.18703	3.40142	2.4656	2.39941	3.55897	3.5895	1.48666	1.5552	1.52785	2.63936	4.64873	1.62673	4.87841	23	Dormant female flower bud
Potri.003G218500	GH17-CBM43	PtGHL17_2	0.368007	5.87882	4.11479	4.90843	3.92225	3.87257	3.48757	5.14709	4.14477	2.64574	3.16152	2.56031	3.41791	3.90852	2.87089	3.0631	4.08509	3.9286	2.81003	2.83237	2.71213	5.1217	4.63758	4.38526	5.87882	23	Dormant buds
Potri.004G010500	GH17-CBM43		0.175613	3.35402	3.6227	3.34012	3.60826	2.66071	2.69301	3.8842	4.11889	3.36437	3.39768	3.07046	3.67318	4.27477	3.39965	3.79531	4.11695	3.8765	3.23614	3.6787	3.46308	4.20649	3.64318	3.32584	4.27477	23	Sucker
Potri.004G086400	GH17-CBM43	PtGHL17_4	0.508663	5.30752	3.75217	3.75335	1.93739	1.8752	1.94757	5.77018	3.43479	1.99335	2.03727	1.68183	2.31074	3.59457	2.03304	2.72815	3.39396	3.40442	1.48666	1.5552	1.64121	5.01913	3.72508	3.75972	5.77018	23	Expanding leaves
Potri.004G153800	GH17-CBM43	PtGHL17_11	0.262949	3.71755	5.5932	5.80838	6.01872	6.0757	7.00684	5.83211	7.29141	3.69929	6.24474	4.4257	7.05737	6.08039	6.41892	4.73548	6.77588	6.13096	4.87972	5.23663	4.88956	4.21766	4.15151	3.23468	7.29141	23	Expanded leaves
Potri.005G003500	GH17-CBM43		0.335156	4.87346	3.75217	4.737	3.61694	3.15794	2.84553	3.48955	3.849	1.97241	3.86524	2.23263	3.65261	4.21829	2.86966	2.80259	4.68728	4.94817	2.18766	2.10667	2.34215	5.34097	4.91988	4.99332	5.34097	23	Cambium
Potri.006G002100	GH17-CBM43		0.187217	3.47351	3.39898	3.09116	3.88711	3.35429	3.12106	3.751	2.8261	2.75335	3.19946	2.63316	3.40304	3.48454	2.75881	3.32936	3.77223	3.75586	2.76082	2.92989	3.08463	3.11059	2.7797	2.73485	3.88711	23	Expanding female flower buds
Potri.006G080600	GH17-CBM43		0.159269	5.46564	5.51587	5.05984	4.7798	5.39935	5.81354	4.51743	4.6396	5.58907	5.79457	5.2742	5.9202	5.06517	4.45399	4.60836	5.04506	5.70968	5.0453	4.02064	4.26089	4.91572	4.48334	4.04353	5.9202	23	Twig
Potri.006G216700	GH17-CBM43	PtGHL17_46	0.48588	1.60481	1.57835	2.1543	2.34079	1.72963	1.15058	2.02993	2.53444	1.29309	2.8243	1.10642	2.02715	2.74265	2.61335	2.06033	2.79892	2.67336	1.1675	1.29976	1.3102	2.18436	3.76661	1.37844	3.76661	23	Developing phloem
Potri.008G055900	GH17-CBM43	PtGHL17_13	0.619776	2.13033	2.33441	3.72364	3.12143	4.45427	7.06177	1.96338	2.41533	1.6379	5.16105	2.61894	2.50162	2.52138	3.4284	1.75149	2.22296	2.46886	2.60943	2.22838	1.3102	2.44741	3.46892	2.55155	7.06177	23	Mature seeds
Potri.008G133200	GH17-CBM43		0.398454	2.75617	2.39705	1.87517	1.51889	1.76862	1.63746	3.56862	2.12879	2.21425	2.02254	2.12733	2.7913	2.20018	2.82127	2.39941	3.45123	3.73527	2.60943	2.45924	2.11664	1.72724	1.7169	1.12488	3.73527	23	Root -drought
Potri.009G076500	GH17-CBM43	PtGHL17_39	0.44254	3.32396	2.41218	2.94646	2.13076	1.49276	1.63746	4.17617	2.60204	2.6115	1.39399	2.14926	1.79874	2.70462	2.00106	2.8294	2.42631	2.31905	2.01975	2.00412	2.05203	3.4959	2.34748	2.51821	4.17617	23	Expanding leaves
Potri.009G115400	GH17-CBM43	PtGHL17_12	0.228538	4.65105	5.38891	6.22959	6.39748	6.22564	6.72312	5.36048	6.64837	4.9142	5.31915	4.72033	5.82926	5.47813	6.89022	4.91988	5.46933	5.50938	3.83968	4.53732	4.15446	5.15555	4.74408	4.72657	6.89022	23	Leaf-drought
Potri.010G108500	GH17-CBM43	PtGHL17_3	0.281032	4.70203	4.22267	3.98499	2.7385	2.56293	2.65771	4.14331	3.72312	3.61088	3.12811	3.29147	3.84928	3.47603	3.17076	3.5152	4.05907	3.98173	3.30905	3.46709	3.35212	3.32418	2.17239	2.63284	4.70203	23	Dormant buds
Potri.011G006100	GH17-CBM43	PtGHL17_5	0.217366	4.14679	3.87556	4.40891	4.76456	3.69223	3.80622	3.77156	4.11366	4.16948	3.50396	3.78482	4.02148	4.02242	3.03179	3.7157	4.23763	3.94356	3.36777	3.37563	3.39759	3.92443	3.23706	2.4878	4.76456	23	Expanding female flower buds
Potri.011G094400	GH17-CBM43	PtGHL17_7	0.315989	4.13327	4.56309	5.4823	4.31871	4.29651	4.94533	5.65273	5.0917	2.01383	2.99772	1.84655	4.33347	4.68395	4.16656	2.89824	5.35507	5.61164	2.69195	3.60077	2.11664	6.02848	5.06979	6.10691	6.10691	23	Developing xylem
Potri.012G017800	GH17-CBM43	PtGHL17_10	0.484596	2.3742	2.23334	2.1543	2.2921	1.80574	1.24477	2.17823	3.03332	1.29309	3.07046	1.10642	2.66439	2.98683	2.51649	2.38668	2.97897	2.91362	1.30999	1.40174	1.52785	3.16454	4.28812	1.98542	4.28812	23	Developing phloem
Potri.013G059700	GH17-CBM43	PtGHL17_40	0.234112	5.93104	4.72602	5.60513	4.91522	5.4826	6.13685	5.63838	4.54422	5.00511	5.67451	5.00014	4.82883	4.40793	4.1384	4.18003	4.21724	4.53686	4.41425	4.27215	3.70674	4.41458	3.96567	3.79804	6.13685	23	Mature seeds
Potri.014G158400	GH17-CBM43	PtGHL17_8	0.425588	7.3517	5.97596	6.81408	4.87149	2.91443	2.77162	7.70606	6.81253	1.69982	3.11678	1.68183	3.7292	5.90339	3.6186	4.52627	6.04083	5.86009	1.85422	2.89017	2.08484	6.42797	5.21526	5.22095	7.70606	23	Expanding leaves
Potri.015G010100	GH17-CBM43		0.30818	1.71369	1.36092	1.40498	1.66201	1.36211	1.15058	1.98611	2.14143	1.29309	1.96114	1.46904	1.93981	2.23578	1.62507	1.48293	1.65505	1.61069	1.1675	1.15089	1.08499	1.3768	1.99248	1.43734	2.23578	23	Sucker
Potri.016G002800	GH17-CBM43	PtGHL17_34	0.139193	3.70378	4.12307	3.95986	5.33489	4.92655	4.51606	4.01438	4.83063	5.35665	4.8343	5.30097	4.59734	4.61743	4.00095	4.93919	4.34345	5.1988	5.13112	4.90612	4.9578	3.87864	4.38459	4.94306	5.35665	23	Mature leaves
Potri.017G060300	GH17-CBM43		0.237991	1.63356	1.97434	1.66632	1.60864	1.17077	1.43057	1.96338	2.00679	1.29309	1.20067	1.10642	1.44862	1.80142	1.78072	1.51887	1.49551	1.5284	1.24821	1.5876	1.21274	1.66926	1.79163	1.51151	2.00679	23	Expanded leaves
Potri.017G130200	GH17-CBM43		0.349229	4.57099	3.89024	4.44019	3.60826	2.72175	2.65771	4.50688	3.06764	1.85957	2.8243	1.71762	4.04977	4.12777	2.53657	2.87286	4.86901	4.84965	1.58573	2.09034	1.98306	5.11741	4.64856	3.78731	5.11741	23	Cambium
Potri.018G000900	GH17-CBM43	PtGHL17_36	0.521427	1.78643	1.79958	1.71791	2.24108	2.72175	2.81439	1.09219	1.60204	3.2003	2.54425	2.75425	3.05105	2.1507	1.9549	2.36079	4.58693	4.17358	2.80196	2.60048	2.53039	1.00141	0.762177	0.632297	4.58693	23	Root-control
Potri.018G068600	GH17-CBM43	PtGHL17_6	0.351646	4.8031	4.42989	3.93427	3.76055	2.56293	2.77162	5.31132	3.60365	2.64574	2.89384	2.30998	3.71739	3.88649	2.84104	3.39417	4.2434	4.43353	2.17355	2.65056	2.90362	4.63813	3.7964	3.3658	5.31132	23	Expanding leaves
Potri.018G150400	GH17-CBM43	PtGHL17_41	0.184754	5.45894	4.8747	5.40559	4.67775	4.00401	3.52481	5.61484	5.26419	4.55475	4.43428	4.16638	4.34361	4.92888	4.46651	4.74649	4.87826	4.94963	3.63686	4.4931	4.58813	4.69483	4.68051	3.93238	5.61484	23	Expanding leaves
Potri.019G032900	GH17-CBM43		0.341474	3.14891	2.5267	3.32871	5.09016	3.07046	3.07046	4.14526	3.10107	3.6269	2.78064	3.3738	2.35883	4.07053	3.64538	3.8501	3.04991	3.92559	3.62394	3.52812	3.17982	3.8887	3.20407	3.24617	5.09016	23	Expanding female flower buds
Potri.002G247900	GH17-CBM43	PttGH17A	0.365337	5.60566	4.57515	6.14256	4.76265	3.76855	3.84073	6.7376	6.00224	1.99335	3.66833	1.93186	4.46227	5.11143	4.99222	3.7996	4.55261	5.619	2.30644	2.55883	2.11664	5.94576	5.29676	5.02166	6.7376	23	Expanding leaves
Potri.002G247800	GH17-CBM43	PtGHL17_15	0.381914	2.42459	2.28503	2.59547	2.69552	2.72175	2.73855	2.93023	3.5378	1.6379	1.92877	1.68183	2.16531	3.12707	3.91006	2.96355	2.1038	2.19382	2.49995	2.28415	2.14751	2.44226	2.19614	1.86756	3.91006	23	Leaf-drought
Potri.002G007300	GH17-CBM43	PtGHL17_22	0.4893	6.38886	5.03575	5.60969	2.54667	1.8412	1.8994	6.09773	2.6424	1.29309	2.34789	NA	2.823	4.44043	1.64565	2.00646	5.20916	4.91107	1.24821	1.29976	1.08499	5.64054	4.33029	4.56525	6.38886	22	Dormant buds
Potri.008G056000	GH17-CBM43	PtGHL17_14	0.483682	2.13033	1.68103	3.00629	2.73002	1.5981	1.94757	2.89632	2.50804	1.13165	1.78511	1.2107	1.8206	2.86386	2.2349	2.26505	2.64659	2.49651	NA	1.15089	1.08499	4.31547	3.75839	3.84423	4.31547	22	Cambium
Potri.006G280700	GH17-CBM43	PtGHL17_42	0.316909	NA	NA	1.10698	1.20844	1.4317	1.31683	NA	1.35553	1.75683	1.63235	1.41612	1.7287	1.23884	1.40961	1.55276	1.98559	1.94547	1.72087	1.64764	1.21274	0.646442	0.604248	0.838384	1.98559	20	Root-control
Potri.018G077000	GH17-CBM43	PtGHL17_53	0.326337	1.0429	1.30497	1.36136	1.51889	NA	1.24477	2.09201	1.89904	NA	1.20067	NA	NA	1.95464	1.50045	1.40324	1.75846	1.82562	NA	NA	NA	0.64206	1.07324	NA	2.09201	15	Expanding leaves
Potri.018G072300	GH17-CBM43		0.347551	1.0429	1.06621	1.25795	1.36996	NA	NA	1.86601	1.49352	NA	NA	NA	NA	1.37246	1.34387	1.18369	1.45699	1.61069	NA	NA	NA	0.83957	0.57191	NA	1.86601	13	Expanding leaves
Potri.005G253900	GH17-CBM43		0.286038	NA	1.1654	NA	NA	NA	1.15058	1.25234	1.20606	1.13165	NA	NA	NA	1.1794	NA	NA	NA	1.16957	NA	NA	NA	0.316509	0.185295	0.54264	1.25234	10	Expanding leaves
Potri.014G182500	GH17-CBM43	PtGHL17_27	0.330725	NA	1.95133	NA	1.20844	NA	NA	NA	NA	NA	1.35427	NA	1.90208	1.76308	1.16941	NA	NA	1.2443	NA	NA	NA	NA	1.05204	0.75417	1.95133	9	Dormant buds
Potri.007G078900	GH17-CBM43	PtGHL17_47	0.15018	NA	NA	NA	NA	NA	1.15058	1.09219	NA	NA	NA	NA	NA	NA	NA	NA	NA	NA	1.1675	NA	NA	0.65116	1.07475	NA	1.1675	5	Beetle damaged leaf
Potri.010G203800	GH17-CBM43	PtGHL17_32	0.634883	NA	NA	NA	1.20844	NA	NA	NA	NA	NA	NA	NA	1.21558	NA	NA	NA	NA	NA	NA	NA	NA	0.658231	2.95839	1.23838	2.95839	5	Developing phloem
Potri.001G321900	GH17-CBM43		0.368371	NA	NA	NA	NA	NA	NA	NA	NA	NA	NA	NA	NA	NA	NA	NA	NA	NA	NA	NA	NA	0.337568	NA	0.53444	0.53444	2	Developing xylem
Potri.002G000700	GH17-CBM43		1	NA	NA	NA	NA	NA	NA	NA	NA	NA	NA	NA	NA	NA	NA	NA	NA	NA	NA	NA	NA	NA	1.05204	NA	1.05204	1	Developing phloem
Potri.001G341700	GH18		0.293537	1.7629	1.82675	2.04222	1.97258	1.54774	1.56325	2.38554	1.73577	1.83509	1.55439	1.81616	1.67748	1.93891	1.81762	1.72623	2.22296	1.99192	1.85422	1.94815	1.64121	0.613498	1.31158	0.675896	2.38554	23	Expanding leaves
Potri.012G033900	GH18		0.604091	1.40011	6.72901	2.85935	4.18996	5.42273	8.27624	1.90384	4.74756	2.71144	2.25835	3.41316	2.67329	3.5056	6.86742	3.82928	1.98559	1.97672	4.35142	4.9357	4.17383	0.882308	0.49513	0.774269	8.27624	23	Mature seeds
Potri.012G102400	GH18		0.210483	2.55291	1.74248	2.78332	2.64186	2.05537	1.79385	2.93975	2.68909	1.85957	2.52607	1.98458	2.27314	2.94926	2.38875	2.49641	2.35453	2.42118	2.22881	2.49341	2.57316	2.58407	1.84896	1.99551	2.94926	23	Sucker
Potri.014G092800	GH18		0.6173	4.00168	3.50579	5.65014	3.43696	2.75117	3.33453	5.25954	7.49968	1.69982	3.36504	1.93186	4.46459	4.75954	3.11698	3.02571	2.16519	2.15675	1.55468	1.44476	1.08499	1.59252	1.82195	1.01866	7.49968	23	Expanded leaves
Potri.018G111600	GH18		0.368445	2.461	3.07046	2.92329	3.69675	2.91443	2.85574	4.01009	4.1293	2.92624	3.05861	3.3738	3.01132	3.0877	4.62987	3.7157	1.96735	2.09162	4.33592	4.69515	4.24878	0.794262	1.1649	0.768217	4.69515	23	Mechanically damaged leaf
Potri.018G111700	GH18		0.515723	1.60481	1.99682	1.63905	1.66201	1.80574	2.19325	1.35527	1.46262	1.85957	1.76517	1.51753	2.38208	1.44267	3.28409	1.30821	2.055	1.86175	1.36196	1.7535	1.52785	0.611969	1.20619	0.615968	3.28409	23	Leaf-drought
Potri.018G111900	GH18		0.336047	3.61327	3.98895	2.38446	3.47587	2.2067	1.94757	4.23051	5.23942	5.9283	5.21148	5.62971	4.99158	3.58672	5.4065	5.26695	4.38574	4.40809	4.80137	5.48525	5.81368	1.3851	1.84879	1.28683	5.9283	23	Mature leaves
Potri.018G112000	GH18		0.383562	1.63356	1.54053	2.0251	1.4117	1.49276	1.70415	2.11183	3.13367	2.05347	2.4003	2.49866	1.79874	2.29255	1.88524	2.36079	2.22296	2.02156	2.69195	3.03493	2.20671	0.849423	1.39499	0.865796	3.13367	23	Expanded leaves
Potri.002G169200	GH18		0.287408	2.30791	1.45754	2.04222	1.98967	1.49276	1.47851	2.00828	2.08985	1.45017	1.52596	1.35736	2.13636	1.70167	1.74243	1.35819	2.13499	2.10501	1.52177	1.44476	NA	1.0326	1.1476	1.31892	2.30791	22	Dormant buds
Potri.015G023900	GH18		0.55262	1.31179	1.87866	2.67412	2.05499	2.52846	2.54507	1.52867	4.96062	3.1783	2.49826	3.65443	1.8206	3.27871	5.83578	3.91076	1.41501	1.30153	3.52533	4.28376	3.86703	2.09678	NA	0.514146	5.83578	22	Leaf-drought
Potri.015G024200	GH18		0.467439	1.13333	1.41133	2.1543	1.45	2.75117	2.68136	2.33144	3.48933	1.35191	2.30406	1.81616	1.62155	2.48477	2.21454	1.96876	2.32951	2.19382	1.83358	1.90874	1.46349	NA	0.906203	0.713833	3.48933	22	Expanded leaves
Potri.018G112100	GH18		0.312762	1.0429	1.1654	1.31299	1.12667	1.17077	NA	1.46163	2.04925	1.53253	1.87781	1.5625	1.40428	1.65761	1.52623	1.64489	1.56479	1.55723	2.00286	1.86739	1.74002	0.823864	0.938845	0.593575	2.04925	22	Expanded leaves
Potri.006G188300	GH18		0.505446	1.66122	3.06156	3.94895	2.14523	4.06539	3.41653	2.70575	4.23419	1.29309	1.67951	1.46904	1.40428	4.65661	3.32663	2.14399	1.62644	1.65968	2.26836	1.88832	1.64121	NA	0.4195	NA	4.65661	21	Sucker
Potri.014G092900	GH18		0.397104	1.20252	1.45754	1.36136	1.80127	1.72963	1.63746	1.29002	2.3455	1.40359	3.13934	1.2107	2.84625	2.89739	2.93941	1.55276	2.637	2.09162	2.01975	2.0568	2.26286	NA	NA	1.11054	3.13934	21	Mature petiole
Potri.018G111800	GH18		0.497198	1.51069	1.77152	1.31299	1.45	1.36211	2.15638	1.29002	NA	1.66955	1.78511	1.41612	2.02715	1.28884	2.80784	1.09528	1.59642	1.72668	1.1675	1.61834	1.08499	NA	0.408086	0.497947	2.80784	21	Leaf-drought
Potri.006G188400	GH18		0.486642	NA	3.75754	2.05904	2.27958	2.72175	3.9797	NA	1.8126	2.30894	2.02254	2.46658	1.67748	1.83799	4.59035	2.20627	2.47169	2.36108	3.89764	3.11185	2.14751	0.383795	NA	1.26979	4.59035	20	Leaf-drought
Potri.015G024000	GH18		0.424859	1.20252	1.57835	2.1543	1.90071	2.0277	2.13743	1.46163	3.23186	1.72887	1.89514	2.10492	1.52534	1.87298	2.93121	1.72623	NA	1.16957	1.98565	2.16938	1.9089	1.83589	NA	NA	3.23186	20	Expanded leaves
Potri.015G100600	GH18		0.397208	1.13333	2.21556	1.44499	1.12667	NA	NA	2.29927	2.37598	1.22311	NA	1.2107	NA	1.53265	1.34387	1.55276	1.62644	1.55723	1.30999	1.35404	1.3919	1.00423	1.10494	1.3483	2.37598	19	Expanded leaves
Potri.002G165700	GH18		0.143193	NA	1.24124	1.31299	1.4117	1.17077	1.31683	1.32403	1.39419	1.13165	1.20067	1.10642	1.29389	1.23884	NA	1.09528	NA	1.16957	1.1675	NA	NA	NA	1.3194	0.869604	1.4117	17	Expanding female flower buds
Potri.015G024100	GH18		0.249651	NA	1.06621	NA	NA	1.27923	1.15058	1.09219	1.49352	1.13165	1.26018	1.35736	NA	1.1794	1.42834	1.18369	NA	NA	NA	1.23522	NA	NA	0.420874	0.783654	1.49352	14	Expanded leaves
Potri.002G242000	GH18		0.203102	1.47605	1.1654	1.10698	NA	1.17077	NA	1.09219	1.26397	NA	NA	NA	1.40428	NA	1.20937	NA	1.17029	NA	NA	1.35404	1.21274	NA	1.4085	0.556601	1.47605	13	Dormant buds
Potri.014G091700	GH18		0.19107	NA	NA	NA	NA	NA	NA	NA	NA	NA	NA	NA	NA	NA	1.20937	NA	NA	NA	NA	NA	NA	1.01775	1.03164	0.885499	1.20937	4	Leaf-drought
Potri.006G261800	GH18		1	NA	NA	NA	NA	NA	NA	NA	NA	NA	NA	NA	NA	NA	NA	NA	NA	NA	NA	NA	NA	NA	NA	0.615968	0.615968	1	Developing xylem
Potri.015G100500	GH18		1	NA	NA	NA	NA	NA	NA	1.09219	NA	NA	NA	NA	NA	NA	NA	NA	NA	NA	NA	NA	NA	NA	NA	NA	1.09219	1	Expanding leaves
Potri.009G142200	GH19		0.521722	1.0429	2.04026	1.91509	1.80127	3.84089	3.87916	1.15861	2.02117	1.35191	1.76517	1.64425	2.99098	1.47435	2.55143	1.55276	2.31677	2.03601	2.39031	2.56938	2.23514	0.876188	0.534256	0.707943	3.87916	23	Mature seeds
Potri.014G146600	GH19		0.21889	6.5718	8.1939	8.23213	9.56965	8.70653	8.278	7.90713	8.4034	6.16026	7.12898	5.9643	7.51011	8.61428	7.21805	7.62818	8.93693	9.19744	6.24908	6.72171	6.68684	6.69709	6.75971	6.68299	9.56965	23	Expanding female flower buds
Potri.010G141600	GH19	PtGH19A	0.559119	2.64855	7.38258	3.31721	5.25831	10.9782	7.30146	3.30178	4.11889	1.92901	3.33159	1.29041	4.64102	7.33765	5.27663	3.73827	5.80711	7.73348	1.67019	3.7139	5.45899	5.68702	7.04915	8.48803	10.9782	23	Expanded female flowers
Potri.T175200	GH19		0.494206	1.40011	2.26807	2.10782	2.03909	4.38631	4.39323	1.25234	2.2485	1.45017	1.99236	1.35736	3.29404	1.97009	3.50417	1.55276	2.67491	2.54987	2.60943	2.51563	2.31633	NA	NA	0.95204	4.39323	21	Mature seeds
Potri.014G111800	GH19		0.379442	1.0429	1.30497	1.95326	1.20844	1.80574	1.99324	1.09219	2.4345	1.56966	2.72767	2.17073	1.40428	2.02942	2.45018	1.67303	1.84875	1.91301	1.55468	1.40174	1.3102	NA	NA	NA	2.72767	20	Mature petiole
Potri.002G186500	GH19		0.34505	NA	NA	NA	NA	NA	NA	NA	NA	NA	NA	NA	NA	1.10177	NA	NA	NA	1.30153	NA	NA	NA	0.83957	NA	0.615968	1.30153	4	Root -drought
Potri.001G027400	GH2		0.19709	4.91133	5.52209	5.46224	5.651	5.7528	5.52234	4.7725	5.33935	4.96244	5.00257	5.00767	5.54117	4.92126	6.60761	5.62688	5.4583	6.1271	5.94411	5.73014	5.70121	4.6451	4.67164	4.44372	6.60761	23	Leaf-drought
Potri.003G196500	GH2		0.226134	4.58835	4.27922	4.12378	4.34208	3.01265	3.07903	5.21321	4.51293	4.10692	4.23986	4.16186	4.34108	4.37467	3.15872	4.47941	4.19953	4.71653	4.77681	4.2397	4.39326	3.41943	3.19944	3.00993	5.21321	23	Expanding leaves
Potri.013G021200	GH2		0.204436	5.47231	5.10582	6.19662	6.51088	5.49066	5.56794	6.42293	6.14979	3.99334	4.92557	4.24116	5.17906	5.61837	5.57549	5.39254	5.5592	5.53588	4.80324	4.91357	4.93165	4.42622	4.0808	4.37395	6.51088	23	Expanding female flower buds
Potri.001G232600	GH20		0.234385	3.16953	2.61859	3.39574	2.98311	3.03608	2.73855	3.74061	3.48933	2.76361	2.83852	2.72835	2.94221	3.24366	3.57662	3.40563	2.87248	2.80639	3.15285	3.15197	3.02701	1.66008	1.96881	1.43595	3.74061	23	Expanding leaves
Potri.001G232800	GH20		0.228248	2.95534	2.56694	3.41199	3.25784	3.02442	2.68136	3.6573	3.50161	2.76361	2.75065	2.49866	2.98413	3.19193	3.31614	3.31113	2.87248	2.57564	3.10913	3.24108	2.83725	2.02873	1.57693	1.63859	3.6573	23	Expanding leaves
Potri.008G079400	GH20		0.294578	4.81997	3.89995	4.90471	4.90832	3.22999	3.07046	5.09993	4.09253	1.92901	2.571	2.2124	3.16931	4.38807	2.94984	4.04645	4.38052	4.25218	2.48946	2.87393	2.99724	3.96097	4.16479	3.8361	5.09993	23	Expanding leaves
Potri.010G211000	GH20		0.100223	4.6929	5.31918	4.86316	5.92288	5.45401	5.29275	5.13545	5.37983	5.61417	5.55757	5.42598	5.42401	5.63892	5.07935	5.57486	5.766	5.81355	5.62683	5.66007	5.58877	4.82832	4.51251	4.99579	5.92288	23	Expanding female flower buds
Potri.008G049800	GH20		0.258294	NA	NA	NA	NA	NA	1.15058	NA	NA	NA	NA	NA	NA	NA	NA	NA	1.17029	NA	1.1675	NA	NA	0.961084	NA	0.192877	1.17029	5	Root-control
Potri.T132300	GH20		1	NA	NA	NA	NA	NA	NA	1.09219	NA	NA	NA	NA	NA	NA	NA	NA	NA	NA	NA	NA	NA	NA	NA	NA	1.09219	1	Expanding leaves
Potri.004G038100	GH27		0.441204	4.1093	5.31022	4.92321	4.61112	2.69161	2.72732	3.76389	3.9847	1.13165	3.58661	1.29041	5.72162	5.04287	2.68126	3.45052	5.31351	5.92385	1.1675	1.5876	1.82843	2.69195	3.06283	2.14676	5.92385	23	Root -drought
Potri.008G185300	GH27		0.180133	4.16018	4.50752	4.43761	5.26912	4.96477	4.43536	4.61745	4.41046	4.34844	4.17565	4.03884	4.33092	4.73537	4.22802	4.59622	5.00515	5.08229	4.16198	4.64221	4.6213	3.34859	2.82491	3.36622	5.26912	23	Expanding female flower buds
Potri.010G048300	GH27		0.45598	2.13033	2.31819	1.97175	2.91897	3.44267	3.2013	1.91608	2.8261	6.29861	4.57187	5.89308	3.3155	4.14634	4.12882	4.9845	2.98624	2.97625	5.55999	5.51244	5.4616	1.68972	1.78025	1.65258	6.29861	23	Mature leaves
Potri.010G048400	GH27		0.189651	3.93293	4.27922	4.28506	4.24066	2.67626	2.22882	4.02505	4.29772	3.18567	3.44298	3.02975	3.47106	3.92713	2.98666	3.57192	3.35073	3.60479	2.36701	3.17805	3.13985	3.82823	4.01398	3.85254	4.29772	23	Expanded leaves
Potri.010G255200	GH27		0.310186	5.76509	5.61808	6.61756	5.76789	4.88116	4.96309	6.00816	6.20737	3.4149	3.72751	3.2307	4.53251	5.56077	4.96545	4.76827	4.48383	4.36464	3.70375	3.99957	4.03937	3.79534	3.5914	3.03856	6.61756	23	Dormant female flower bud
Potri.018G152200	GH27		0.497019	2.0638	3.30558	3.45961	5.13371	3.48479	2.99066	4.52043	6.53738	3.94351	3.75971	4.44809	3.48051	3.77423	4.71207	3.8124	1.62644	1.39202	4.34885	4.26044	3.73331	1.30532	1.87336	0.911114	6.53738	23	Expanded leaves
Potri.019G056700	GH27		0.307496	4.82833	4.42322	5.41606	5.89005	7.19217	7.30796	4.20454	4.84637	5.55535	5.21528	5.22556	4.50799	4.941	5.72105	5.46348	5.29158	5.27191	5.79279	5.7164	5.43794	3.25201	3.36958	3.77485	7.30796	23	Mature seeds
Potri.010G118200	GH27		0.186477	NA	NA	NA	1.12667	NA	NA	NA	NA	NA	NA	NA	NA	1.10177	1.20937	NA	NA	NA	NA	1.15089	NA	0.556064	NA	NA	1.20937	5	Leaf-drought
Potri.018G121400	GH27		1	NA	NA	NA	NA	NA	NA	1.09219	NA	NA	NA	NA	NA	NA	NA	NA	NA	NA	NA	NA	NA	NA	NA	NA	1.09219	1	Expanding leaves
Potri.001G100000	GH28		0.462837	4.92892	4.42989	6.32142	5.741	6.58857	8.34364	4.49473	6.49823	2.77378	3.6339	2.85283	5.16776	5.29825	3.47373	3.18955	7.45008	6.57558	1.98565	2.50457	2.57316	4.27158	4.10924	3.7392	8.34364	23	Mature seeds
Potri.001G171900	GH28		0.314901	3.34806	3.59288	3.60264	3.54138	2.629	2.47747	3.22781	3.44757	1.99335	2.54425	1.60459	4.08056	3.49722	2.41842	2.48472	3.8845	4.17105	1.79055	1.88832	1.78535	3.20662	3.121	2.70065	4.17105	23	Root -drought
Potri.002G162400	GH28		0.51635	7.89232	6.66099	4.81243	4.98417	4.11368	3.9797	3.99278	5.39912	2.91723	4.36014	2.46658	8.7148	5.79522	3.93513	4.86439	10.366	9.222	2.21528	2.21395	2.55196	6.76171	6.77727	5.66616	10.366	23	Root-control
Potri.002G186900	GH28		0.187254	4.48352	4.89405	4.70311	4.88387	3.45967	3.21678	4.57338	4.15753	3.45159	4.1809	3.45894	4.55663	4.2939	3.25798	3.72024	4.83142	4.68166	3.52067	3.6334	3.43072	4.02987	3.70613	3.27581	4.89405	23	Dormant buds
Potri.003G131700	GH28		0.31757	2.98704	2.70404	3.24604	3.81407	2.51083	2.95354	2.92063	3.35998	1.45017	3.2467	1.41612	2.7913	3.90539	3.27903	3.07046	2.36683	3.06477	1.48666	1.70259	1.86954	1.81868	3.23749	3.33694	3.90539	23	Sucker
Potri.003G139100	GH28		0.375594	3.91719	3.48638	5.0748	5.41733	3.03608	2.98148	4.72915	5.22507	2.27831	2.16041	1.93186	2.75876	4.66943	3.69964	4.34635	3.22408	3.79946	1.6152	2.13853	1.86954	4.13797	3.55697	3.78087	5.41733	23	Expanding female flower buds
Potri.005G063400	GH28		0.465746	1.43932	1.5004	1.40498	1.80127	2.52846	3.39649	1.09219	1.39419	2.43708	1.91212	3.00891	1.79874	1.65761	1.51392	2.50798	1.45699	1.63568	3.44391	2.25664	2.34215	1.20172	1.18537	1.00611	3.44391	23	Beetle damaged leaf
Potri.007G105800	GH28		0.494267	1.71369	2.10207	2.56459	2.11607	2.629	4.01023	1.32403	1.62631	1.60468	2.52607	1.87591	1.93981	2.07156	2.74602	2.00646	2.17995	2.34027	1.95015	2.03957	1.64121	2.20439	1.42354	1.99301	4.01023	23	Mature seeds
Potri.008G189200	GH28		0.389678	4.06367	4.21108	3.36822	4.58964	2.75117	3.4032	4.89977	5.43589	3.39617	3.28732	3.15769	4.79246	5.67012	4.27227	5.58957	6.82907	5.86705	2.89545	3.42482	3.4737	4.99546	4.94201	3.20783	6.82907	23	Root-control
Potri.008G211500	GH28		0.348519	2.50784	2.91031	3.4648	3.36607	2.54582	2.54507	2.58545	2.4901	1.56966	2.10761	1.35736	2.55196	2.21218	2.15906	1.90913	2.43783	2.69658	1.67019	1.52087	1.3919	2.6299	2.25133	2.2433	3.4648	23	Dormant female flower bud
Potri.008G211900	GH28		0.30925	2.3349	1.54053	2.05904	2.50632	1.80574	2.6457	1.67711	1.93122	1.85957	1.58149	1.71762	1.88252	2.53926	1.76586	2.19105	1.96735	1.7476	1.83358	1.88832	1.78535	0.767211	1.06211	1.7617	2.6457	23	Mature seeds
Potri.010G005500	GH28		0.375539	1.83163	1.77152	2.84285	3.10887	2.52846	2.65771	2.14083	2.37598	1.45017	1.80454	1.51753	1.9933	2.08521	1.61382	1.84518	2.48275	2.5925	1.48666	1.40174	1.08499	1.95636	1.23285	2.01352	3.10887	23	Expanding female flower buds
Potri.010G008600	GH28		0.382987	2.16205	1.95133	2.85935	3.26907	2.69161	2.81439	2.02993	2.49911	1.49289	1.89514	1.29041	1.93981	2.11193	1.82215	1.64489	2.5573	2.40151	1.44885	1.35404	1.21274	2.66036	1.45203	2.08348	3.26907	23	Expanding female flower buds
Potri.010G042100	GH28		0.596278	5.74211	4.54481	4.85547	4.26535	2.54582	2.59645	3.64338	3.37348	2.70073	2.75822	2.39963	5.21515	3.61015	2.74237	3.19623	9.01608	7.45496	2.56095	2.55883	2.3674	3.5835	3.87832	3.48654	9.01608	23	Root-control
Potri.014G112100	GH28		0.28773	3.99795	3.83563	4.36338	4.88914	2.69161	2.63358	4.51292	3.91397	2.88055	3.56641	2.61894	3.5313	3.71809	2.41435	3.43943	4.17254	3.88273	2.68306	2.84916	2.67398	4.57483	3.87202	3.78619	4.88914	23	Expanding female flower buds
Potri.016G051200	GH28		0.1993	3.14197	2.99753	3.98499	3.71297	3.30784	3.31323	3.64896	3.63358	2.72205	2.70425	2.39963	3.07046	3.45451	3.58637	3.18283	3.1811	2.90071	2.97543	3.17157	2.74915	3.19858	3.28994	3.85449	3.98499	23	Dormant female flower bud
Potri.018G062700	GH28		0.245926	3.10669	4.33361	3.46997	4.4319	5.17484	4.2874	3.55078	3.71617	4.14406	4.15447	3.85981	4.15469	4.15423	4.20631	4.15697	4.26908	4.56587	4.19681	4.32368	4.03937	4.05255	4.65958	5.48589	5.48589	23	Developing xylem
Potri.006G139500	GH28	PtGH28A	0.26873	4.11962	5.50178	4.42984	5.08251	6.99185	4.65399	4.28461	4.77743	5.56352	4.24487	4.77142	4.47153	5.87139	5.55031	5.28062	4.91285	5.58275	4.66796	5.69175	5.75323	4.7345	5.93679	6.60125	6.99185	23	Expanded female flowers
Potri.011G159000	GH28		0.508013	3.14891	2.12186	3.2939	3.41708	2.15876	2.44928	2.94449	3.76075	NA	1.35427	1.2107	2.02715	3.76388	3.17469	2.7377	1.89022	2.71936	1.24821	1.35404	1.9089	1.36867	2.76665	4.91878	4.91878	22	Developing xylem
Potri.016G054800	GH28		0.450474	1.26069	2.04026	1.25795	2.15949	2.33861	2.3128	NA	1.64968	1.53253	3.28231	1.41612	3.53582	2.01494	1.48798	1.35819	2.82393	2.99445	1.81237	1.29976	1.46349	2.15186	2.6012	1.5449	3.53582	22	Twig
Potri.009G169100	GH28		0.28665	1.13333	1.06621	1.10698	NA	1.17077	1.43057	1.15861	NA	1.29309	1.31025	1.41612	1.40428	1.10177	1.66671	1.40324	1.17029	1.2443	1.1675	1.5552	1.21274	0.930405	0.603017	0.900283	1.66671	21	Leaf-drought
Potri.001G463000	GH28		0.55317	1.63356	1.54053	1.7424	2.87434	1.76862	2.07828	1.70949	1.8126	NA	1.20067	NA	1.59139	2.72758	1.7113	1.40324	1.75846	2.56711	1.1675	NA	1.52785	1.67251	2.57004	4.12938	4.12938	20	Developing xylem
Potri.010G152000	GH28		0.465391	5.73879	4.02037	5.82712	6.29234	4.64424	4.7051	3.46427	5.38414	1.13165	1.49601	NA	5.46259	4.80835	2.80252	3.89883	7.81561	6.6564	NA	NA	1.08499	4.36406	4.21407	3.39173	7.81561	20	Root-control
Potri.007G144400	GH28		0.463755	1.13333	1.30497	1.31299	1.91925	1.8752	2.84553	NA	1.13043	1.49289	1.91212	1.51753	1.77619	1.40886	1.61904	1.25134	1.49551	1.9294	1.40764	1.5876	1.3919	NA	NA	NA	2.84553	19	Mature seeds
Potri.008G100500	GH28		0.3906	4.54835	4.08118	4.91029	3.30763	1.99919	2.01524	4.39683	4.1422	1.13165	1.20067	NA	2.68212	3.57088	1.66686	2.36079	4.7471	3.51034	NA	NA	NA	3.63854	3.0127	1.84966	4.91029	19	Dormant female flower bud
Potri.007G144200	GH28		0.300448	NA	1.24124	1.40498	1.51889	1.17077	1.84833	1.09219	1.13043	NA	1.35427	1.2107	1.35384	1.1794	1.30732	1.18369	NA	1.16957	1.36196	1.35404	1.21274	NA	1.73502	NA	1.84833	18	Mature seeds
Potri.017G005800	GH28		0.507789	NA	1.64837	1.40498	2.8591	1.36211	2.3602	1.09219	1.13043	1.13165	1.63235	1.29041	2.56176	2.76492	1.23095	NA	3.3397	3.42194	1.40764	NA	NA	0.811206	NA	0.605365	3.42194	18	Root -drought
Potri.001G108000	GH28		0.321796	NA	NA	1.10698	NA	1.17077	1.15058	NA	1.49352	1.95098	NA	1.60459	1.21558	1.58564	1.79011	1.84518	1.17029	NA	1.1675	1.8459	1.64121	0.499711	1.04647	0.836577	1.95098	17	Mature leaves
Potri.001G346800	GH28		0.618697	3.97534	2.41218	1.25795	1.90071	1.17077	1.56325	NA	NA	NA	1.94511	NA	4.38836	1.37246	1.23095	1.09528	4.74912	2.93904	1.40764	NA	NA	0.83957	0.758631	0.716403	4.74912	17	Root-control
Potri.009G060400	GH28		0.737777	1.0429	1.45754	NA	1.66201	2.9397	5.90114	1.2095	NA	NA	1.31025	NA	1.95802	1.78249	1.29248	NA	2.1945	2.13123	1.30999	1.23522	NA	1.13189	0.775255	1.32566	5.90114	17	Mature seeds
Potri.002G190600	GH28		0.549794	1.54355	NA	1.40498	1.12667	NA	1.15058	1.32403	NA	NA	NA	NA	1.21558	1.23884	NA	NA	2.50455	1.89629	1.1675	NA	NA	0.720025	0.363086	0.379639	2.50455	13	Root-control
Potri.017G006200	GH28		0.412578	NA	1.30497	1.1925	2.45381	NA	2.26322	NA	NA	NA	1.31025	NA	2.07559	2.30355	1.29248	NA	2.75607	2.98234	1.1675	1.15089	NA	NA	NA	NA	2.98234	12	Root -drought
Potri.004G073900	GH28		0.473112	NA	1.06621	1.10698	1.45	NA	NA	1.15861	NA	NA	NA	NA	1.52534	NA	1.23095	NA	1.70872	1.63568	NA	NA	NA	2.88838	2.47596	3.08354	3.08354	11	Developing xylem
Potri.014G115700	GH28		0.464849	1.0429	1.06621	2.44385	1.58018	NA	1.37738	1.29002	NA	NA	NA	NA	NA	1.44267	1.20937	NA	1.91018	1.65968	NA	NA	NA	0.499711	NA	NA	2.44385	11	Dormant female flower bud
Potri.005G005500	GH28		0.219357	1.20252	1.30497	NA	1.20844	1.27923	1.56325	1.09219	NA	NA	NA	NA	NA	1.63448	NA	NA	1.49551	1.49786	NA	NA	NA	0.83957	NA	NA	1.63448	10	Sucker
Potri.006G052700	GH28		0.761886	NA	NA	NA	1.98967	4.98493	7.82531	1.2095	1.13043	NA	NA	NA	NA	1.10177	NA	NA	1.31551	1.5284	NA	NA	NA	NA	1.47137	2.03826	7.82531	10	Mature seeds
Potri.007G145300	GH28		0.625478	1.0429	1.1654	1.10698	NA	1.36211	3.05314	NA	NA	NA	1.20067	NA	1.44862	NA	NA	NA	NA	1.16957	NA	NA	NA	NA	1.20105	0.593921	3.05314	10	Mature seeds
Potri.017G145900	GH28		0.189942	1.20252	1.1654	1.10698	NA	NA	NA	1.38429	1.13043	NA	NA	NA	NA	1.1794	NA	NA	1.17029	NA	NA	NA	NA	NA	1.10473	0.911114	1.38429	9	Expanding leaves
Potri.007G144100	GH28		0.560722	NA	NA	NA	2.17355	1.4317	2.66959	NA	NA	NA	NA	NA	NA	1.10177	NA	NA	NA	1.2443	NA	NA	NA	0.704962	0.665851	0.88671	2.66959	8	Mature seeds
Potri.008G188300	GH28		0.120123	NA	NA	NA	NA	NA	NA	1.09219	NA	1.29309	NA	1.10642	NA	1.40886	1.37898	1.40324	1.25254	NA	NA	1.15089	NA	NA	NA	NA	1.40886	8	Sucker
Potri.010G007300	GH28		0.228529	NA	1.06621	NA	NA	1.17077	NA	NA	NA	NA	1.12294	NA	1.40428	NA	1.26276	NA	NA	NA	NA	1.23522	1.21274	NA	1.56934	NA	1.56934	8	Developing phloem
Potri.013G005000	GH28		0.327041	NA	1.06621	NA	NA	NA	NA	1.09219	NA	NA	NA	NA	NA	1.10177	1.16941	NA	NA	NA	NA	NA	NA	0.729247	0.300051	0.432345	1.16941	7	Leaf-drought
Potri.017G005900	GH28		0.377255	NA	NA	NA	1.45	1.27923	1.99324	1.09219	NA	NA	NA	NA	1.21558	NA	1.16941	NA	NA	NA	NA	NA	NA	NA	NA	NA	1.99324	6	Mature seeds
Potri.017G006500	GH28		0.366473	NA	NA	NA	1.12667	1.17077	1.15058	NA	NA	NA	NA	NA	NA	NA	NA	NA	NA	NA	NA	NA	NA	1.58956	0.913754	0.673376	1.58956	6	Cambium
Potri.017G006700	GH28		0.472086	NA	NA	NA	1.32368	1.36211	2.19325	NA	NA	NA	NA	NA	NA	NA	NA	NA	NA	NA	NA	NA	NA	0.621917	1.0993	1.38221	2.19325	6	Mature seeds
Potri.001G377700	GH28		0.100392	1.0429	NA	1.10698	1.20844	NA	NA	1.09219	NA	NA	NA	1.10642	NA	NA	NA	NA	NA	NA	NA	NA	NA	NA	NA	NA	1.20844	5	Expanding female flower buds
Potri.010G011100	GH28		0.424386	NA	NA	NA	1.12667	NA	NA	NA	NA	NA	NA	NA	NA	NA	1.16941	NA	NA	NA	NA	1.15089	NA	1.64179	0.333175	NA	1.64179	5	Cambium
Potri.017G005600	GH28		0.460239	NA	NA	NA	1.60864	1.36211	2.44928	NA	NA	NA	NA	NA	1.21558	1.10177	NA	NA	NA	NA	NA	NA	NA	NA	NA	NA	2.44928	5	Mature seeds
Potri.017G006400	GH28		0.325794	NA	1.06621	NA	1.12667	NA	1.47851	NA	NA	NA	NA	NA	NA	NA	NA	NA	1.17029	NA	NA	NA	NA	0.624118	NA	NA	1.47851	5	Mature seeds
Potri.007G035800	GH28		0.298097	NA	NA	NA	1.36996	NA	NA	NA	NA	NA	NA	NA	NA	1.10177	NA	NA	NA	NA	NA	NA	NA	0.556064	1.4379	NA	1.4379	4	Developing phloem
Potri.010G044000	GH28		0.241639	1.0429	NA	NA	NA	NA	NA	NA	NA	NA	NA	NA	NA	NA	NA	1.09528	1.17029	NA	NA	NA	NA	0.524331	NA	NA	1.17029	4	Root-control
Potri.017G004500	GH28		0.552749	NA	NA	NA	1.71147	1.36211	2.74967	NA	NA	NA	NA	NA	NA	NA	NA	NA	NA	NA	NA	NA	NA	NA	0.615795	NA	2.74967	4	Mature seeds
Potri.T075100	GH28		0.38545	NA	1.06621	NA	1.36996	1.27923	2.01524	NA	NA	NA	NA	NA	NA	NA	NA	NA	NA	NA	NA	NA	NA	NA	NA	NA	2.01524	4	Mature seeds
Potri.007G144500	GH28		0.351401	NA	NA	NA	NA	1.17077	1.37738	NA	NA	NA	NA	NA	NA	NA	NA	NA	NA	NA	NA	NA	NA	NA	NA	0.615968	1.37738	3	Mature seeds
Potri.012G119700	GH28		0.271036	NA	NA	1.10698	NA	NA	NA	NA	NA	NA	NA	NA	NA	NA	NA	NA	NA	NA	NA	NA	NA	NA	0.862995	0.750898	1.10698	3	Dormant female flower bud
Potri.017G003500	GH28		0.168441	NA	NA	NA	1.20844	1.17077	1.43057	NA	NA	NA	NA	NA	NA	NA	NA	NA	NA	NA	NA	NA	NA	NA	NA	NA	1.43057	3	Mature seeds
Potri.017G006300	GH28		0.272134	NA	NA	NA	NA	NA	NA	NA	NA	NA	NA	NA	NA	NA	NA	NA	NA	NA	NA	NA	NA	0.290301	0.577056	0.549737	0.577056	3	Developing phloem
Potri.019G067200	GH28		0.168681	NA	NA	1.10698	1.36996	1.17077	NA	NA	NA	NA	NA	NA	NA	NA	NA	NA	NA	NA	NA	NA	NA	NA	NA	NA	1.36996	3	Expanding female flower buds
Potri.006G252900	GH28		0.164159	NA	NA	NA	NA	NA	NA	NA	NA	NA	NA	NA	NA	NA	NA	NA	NA	NA	NA	NA	NA	NA	0.65501	0.783654	0.783654	2	Developing xylem
Potri.010G011200	GH28		0.0753835	NA	NA	NA	NA	NA	NA	NA	NA	NA	NA	NA	NA	NA	NA	NA	NA	NA	NA	NA	NA	0.556064	NA	0.514146	0.556064	2	Cambium
Potri.015G067100	GH28		0.640515	NA	NA	NA	NA	1.17077	NA	NA	NA	NA	NA	NA	NA	NA	NA	NA	NA	NA	NA	NA	NA	NA	0.420874	NA	1.17077	2	Expanded female flowers
Potri.019G067100	GH28		0.0436306	NA	NA	NA	1.27103	NA	NA	NA	NA	NA	NA	NA	1.21558	NA	NA	NA	NA	NA	NA	NA	NA	NA	NA	NA	1.27103	2	Expanding female flower buds
Potri.T170900	GH28		0.245908	NA	NA	NA	NA	NA	NA	NA	NA	NA	NA	NA	NA	NA	1.3561	NA	NA	NA	NA	NA	NA	1.79833	NA	NA	1.79833	2	Cambium
Potri.002G202100	GH28		1	NA	NA	NA	1.27103	NA	NA	NA	NA	NA	NA	NA	NA	NA	NA	NA	NA	NA	NA	NA	NA	NA	NA	NA	1.27103	1	Expanding female flower buds
Potri.006G253000	GH28		1	NA	NA	1.10698	NA	NA	NA	NA	NA	NA	NA	NA	NA	NA	NA	NA	NA	NA	NA	NA	NA	NA	NA	NA	1.10698	1	Dormant female flower bud
Potri.008G010700	GH28		1	NA	NA	NA	NA	NA	NA	NA	NA	NA	1.20067	NA	NA	NA	NA	NA	NA	NA	NA	NA	NA	NA	NA	NA	1.20067	1	Mature petiole
Potri.008G079000	GH28		1	NA	NA	NA	NA	NA	NA	NA	NA	NA	NA	NA	NA	NA	NA	NA	NA	NA	1.1675	NA	NA	NA	NA	NA	1.1675	1	Beetle damaged leaf
Potri.010G248200	GH28		1	NA	NA	NA	NA	NA	NA	NA	NA	NA	NA	NA	NA	NA	NA	NA	NA	NA	NA	NA	NA	NA	0.911739	NA	0.911739	1	Developing phloem
Potri.014G162300	GH28		1	NA	NA	NA	NA	NA	NA	NA	NA	NA	NA	NA	NA	NA	NA	NA	NA	NA	NA	NA	NA	NA	NA	0.63771	0.63771	1	Developing xylem
Potri.015G088600	GH28		1	NA	NA	NA	NA	NA	NA	NA	NA	NA	NA	NA	NA	NA	NA	NA	NA	NA	NA	NA	NA	NA	NA	0.923996	0.923996	1	Developing xylem
Potri.017G004700	GH28		1	NA	NA	NA	NA	NA	1.15058	NA	NA	NA	NA	NA	NA	NA	NA	NA	NA	NA	NA	NA	NA	NA	NA	NA	1.15058	1	Mature seeds
Potri.T171000	GH28		1	NA	NA	NA	NA	NA	NA	NA	NA	NA	NA	NA	NA	NA	NA	NA	NA	NA	NA	NA	NA	NA	NA	0.911114	0.911114	1	Developing xylem
Potri.009G006900	GH29		0.173022	4.65105	4.21495	4.67933	5.22122	5.66469	5.26443	3.9418	5.01172	4.47288	4.71181	4.26663	4.2113	4.81	5.00479	4.73105	4.64885	4.65673	4.74794	4.8392	4.56396	4.34868	4.61322	5.44909	5.66469	23	Expanded female flowers
Potri.012G131400	GH29		0.422389	2.50784	2.84871	3.60264	4.41488	1.90788	2.5185	4.53386	4.88192	1.22311	2.19825	NA	2.96334	3.51393	2.51029	3.29265	4.27754	3.55444	1.1675	1.40174	NA	3.0362	2.65572	2.26792	4.88192	21	Expanded leaves
Potri.015G133500	GH29		0.495109	NA	NA	NA	NA	NA	NA	NA	NA	NA	NA	NA	NA	NA	NA	NA	NA	NA	NA	NA	NA	NA	0.18534	0.0935764	0.18534	2	Developing phloem
Potri.001G089100	GH3		0.148282	4.22847	4.46275	4.47583	5.28118	4.58495	3.9349	4.44978	4.35411	4.40747	4.44952	4.18434	4.49669	5.26735	4.57434	5.01574	4.50793	4.66925	4.76533	4.69947	4.8179	4.12648	4.35989	4.12519	5.28118	23	Expanding female flower buds
Potri.001G206800	GH3	PtBXL3	0.409562	6.13461	4.26436	6.84631	5.224	3.9752	3.6421	4.54126	5.9305	3.29166	2.02254	3.47387	2.59067	5.31462	3.62814	4.51082	3.41507	2.53236	3.44391	3.29535	3.62387	4.4374	4.67394	4.96483	6.84631	23	Dormant female flower bud
Potri.002G093900	GH3		0.33102	6.13461	4.67375	5.78437	5.4999	4.41217	4.34981	5.50161	5.81331	3.30518	3.95722	3.12925	4.85551	5.28289	3.4461	4.54661	3.97102	4.65493	2.30644	2.64071	2.74915	3.41542	3.43194	2.55928	6.13461	23	Dormant buds
Potri.002G094000	GH3		0.339205	7.09807	6.27989	7.421	7.36477	5.04651	4.75699	6.54395	7.40896	2.05347	3.93244	1.75183	6.49858	6.22633	3.75051	5.43797	6.15285	6.63979	1.58573	2.22838	2.11664	5.56733	4.9568	4.48492	7.421	23	Dormant female flower bud
Potri.008G013500	GH3	PtBGLC3	0.29397	5.31496	4.77906	5.36969	4.82454	2.96448	3.28428	4.92595	4.52866	2.91723	3.61832	2.99837	4.47614	4.36793	2.71234	4.02472	4.19059	4.34016	2.57081	2.47074	2.83725	4.19662	3.58223	3.48027	5.36969	23	Dormant female flower bud
Potri.009G042800	GH3		0.193346	4.14679	4.29393	4.39301	4.82087	4.45427	4.1845	4.52193	5.6996	4.6932	4.87505	4.93052	5.15066	4.81331	5.01407	5.15593	4.9002	4.6639	5.33207	5.33411	5.09538	3.3514	3.33774	3.68458	5.6996	23	Expanded leaves
Potri.009G153900	GH3	PtBGLC1-A	0.396386	6.81022	6.06589	6.94972	6.49374	6.2555	4.20343	8.34023	6.59649	1.99335	2.78803	2.00987	5.08763	6.01189	6.85377	5.78747	4.82952	4.77558	2.51034	3.13206	3.38636	6.66218	5.82867	5.72245	8.34023	23	Expanding leaves
Potri.010G141400	GH3		0.479814	1.26069	4.43652	5.59365	5.96331	7.90966	6.89027	2.59804	2.39583	4.97885	3.96944	4.90923	3.01132	4.00504	5.10782	4.4337	2.39101	2.82032	5.85344	4.48057	5.08187	2.7868	3.26705	4.28417	7.90966	23	Expanded female flowers
Potri.019G037400	GH3	PtBGLC1-C	0.425194	2.71811	3.25249	3.44917	3.33982	1.72963	2.11811	4.73561	5.19962	1.6379	2.19825	1.41612	2.99098	3.91164	3.47827	4.95255	4.00554	4.03291	1.91311	2.10667	2.17751	3.16417	4.43629	1.98809	5.19962	23	Expanded leaves
Potri.002G197200	GH3	PtBXL1	0.670132	1.63356	1.57835	2.10782	2.34079	1.99919	1.70415	2.15032	1.67225	NA	2.03727	1.2107	1.9933	3.74645	1.71054	1.77595	3.16856	3.33198	1.30999	1.23522	1.64121	5.42715	5.58083	7.12487	7.12487	22	Developing xylem
Potri.003G022900	GH3	PtBXL2	0.552797	1.20252	2.42713	3.11827	5.5605	2.35911	3.38297	1.62544	2.96793	NA	1.39399	1.10642	2.01039	3.28364	1.69173	1.70011	4.06562	3.65335	1.30999	1.35404	1.08499	4.57371	3.25635	4.65244	5.5605	22	Expanding female flower buds
Potri.008G108100	GH3		0.54912	5.01196	2.38171	5.03965	3.1584	2.41842	2.0984	4.41631	3.90792	1.22311	1.26018	NA	1.75286	2.40783	1.95096	2.20627	1.82717	1.55723	1.69601	1.44476	1.21274	2.41593	1.71948	1.65017	5.03965	22	Dormant female flower bud
Potri.014G122200	GH3		0.646428	2.17756	2.25084	3.41737	7.66976	2.22986	1.56325	2.55985	2.62642	1.13165	1.67951	1.2107	1.44862	4.09261	1.90327	1.75149	3.30037	3.18971	1.1675	1.15089	NA	5.93481	5.41187	6.75001	7.66976	22	Expanding female flower buds
Potri.005G168500	GH3		0.271831	1.13333	1.06621	1.63905	1.60864	1.36211	1.24477	1.41151	1.67225	NA	1.20067	NA	1.55943	1.10177	1.16941	1.18369	1.49551	1.55723	NA	NA	NA	0.697038	0.782151	0.488015	1.67225	18	Expanded leaves
Potri.013G055600	GH3	PtBGLC1-B	0.296494	NA	1.06621	NA	1.20844	NA	1.15058	1.32403	1.52268	NA	NA	NA	NA	1.1794	1.2835	1.25134	1.25254	1.34968	NA	NA	1.08499	0.462221	0.558187	0.754658	1.52268	14	Expanded leaves
Potri.001G354200	GH3		0.252536	NA	NA	1.10698	NA	NA	NA	1.09219	1.13043	NA	1.12294	NA	1.21558	1.10177	1.18939	1.09528	1.17029	1.16957	NA	1.40174	1.08499	NA	NA	0.0935764	1.40174	13	Mechanically damaged leaf
Potri.005G059200	GH3		0.0406282	NA	NA	NA	NA	NA	NA	NA	1.20606	NA	NA	1.10642	NA	NA	1.20937	NA	1.17029	NA	1.1675	1.15089	NA	NA	NA	NA	1.20937	6	Leaf-drought
Potri.008G013700	GH3		0.271705	NA	NA	NA	1.48556	NA	1.24477	NA	NA	NA	NA	NA	1.35384	1.10177	NA	NA	NA	NA	NA	NA	NA	0.925594	NA	0.783654	1.48556	6	Expanding female flower buds
Potri.009G154000	GH3		0.210636	NA	NA	NA	NA	NA	NA	NA	1.20606	NA	NA	NA	NA	1.10177	1.20937	NA	NA	NA	NA	NA	NA	0.556064	NA	NA	1.20937	4	Leaf-drought
Potri.018G075100	GH3		0.0719859	NA	NA	1.10698	1.12667	NA	1.15058	NA	NA	NA	NA	NA	1.21558	NA	NA	NA	NA	NA	NA	NA	NA	NA	NA	NA	1.21558	4	Twig
Potri.001G294700	GH3		0.0993138	NA	NA	NA	NA	NA	NA	NA	NA	NA	NA	NA	NA	NA	NA	NA	NA	NA	NA	NA	NA	0.815603	1.01745	1.01758	1.01758	3	Developing xylem
Potri.009G154800	GH3		0.0715938	NA	NA	NA	1.12667	NA	NA	NA	1.13043	NA	NA	NA	1.21558	NA	NA	NA	NA	NA	NA	NA	NA	NA	NA	NA	1.21558	3	Twig
Potri.013G055700	GH3		0.306057	NA	NA	NA	NA	NA	1.15058	NA	NA	NA	NA	NA	NA	NA	1.20937	NA	NA	NA	NA	NA	NA	0.527887	NA	NA	1.20937	3	Leaf-drought
Potri.005G168400	GH3	PtBXL4	0.288242	NA	NA	NA	NA	NA	NA	NA	NA	NA	NA	NA	NA	NA	1.20937	NA	NA	NA	NA	NA	NA	NA	NA	1.69913	1.69913	2	Developing xylem
Potri.001G129600	GH31		0.242049	4.92892	5.36489	5.01745	5.9331	5.60094	5.9902	4.28461	4.47079	5.76453	5.73667	5.62157	5.74645	4.89969	4.70026	4.92376	6.01016	6.80238	5.53213	5.16204	4.92029	4.39127	4.40201	4.02729	6.80238	23	Root -drought
Potri.001G442800	GH31		0.144131	3.41792	4.32648	3.88165	4.34208	3.13661	3.12106	4.34692	4.09253	4.58192	3.78772	4.36026	4.45295	4.15423	4.12172	4.1636	4.1138	4.03569	3.68319	4.30671	4.0323	3.50483	3.69642	3.19486	4.58192	23	Mature leaves
Potri.005G069000	GH31		0.172711	4.70431	5.19227	4.68368	5.53276	5.46837	5.51335	4.68845	6.12815	5.57837	6.33597	5.61994	6.11389	5.63427	6.68002	5.88901	5.44098	5.34592	6.31261	6.60504	6.39119	4.8647	4.77904	4.75656	6.68002	23	Leaf-drought
Potri.006G039500	GH31		0.221741	3.16953	3.0968	3.17087	3.48542	3.85998	4.20343	3.1535	2.6967	4.22939	3.4997	3.18554	3.16931	3.17066	3.16027	3.41132	3.01493	3.1151	3.65389	3.28348	3.13985	2.96961	3.44347	3.36095	4.22939	23	Mature leaves
Potri.007G100000	GH31		0.065389	5.81208	5.64397	6.07572	5.96414	6.0636	5.88264	6.10668	5.96897	5.20996	5.34138	5.20171	5.60944	5.96311	6.05291	5.47012	5.58758	5.83976	5.41742	5.55822	5.36175	5.84725	5.88804	6.12148	6.12148	23	Developing xylem
Potri.008G120000	GH31		0.452395	7.08292	5.29214	8.09399	7.42537	3.82153	4.37335	7.0104	7.49646	2.36773	2.6723	2.52989	3.4992	6.54293	4.15696	6.22804	3.85822	5.11656	1.48666	2.33712	2.65446	4.49791	3.73365	3.32709	8.09399	23	Dormant female flower bud
Potri.010G125800	GH31		0.369518	6.3561	5.0552	6.11555	6.58344	4.31493	4.55181	6.67746	6.02653	1.53253	3.29231	1.46904	4.56313	4.88722	2.58237	4.1898	4.97446	6.02422	1.44885	1.70259	1.46349	6.00616	4.96964	4.51106	6.67746	23	Expanding leaves
Potri.011G154200	GH31		0.397676	3.91719	2.784	4.43243	3.0038	2.18301	2.01524	4.41147	5.10352	3.39617	3.74549	3.30835	2.55196	4.19302	3.17489	3.82086	2.48275	2.42118	3.21873	3.98176	3.49469	1.37943	2.44859	1.2624	5.10352	23	Expanded leaves
Potri.011G154300	GH31		0.284633	3.53738	2.86958	4.03737	3.85472	3.09288	2.63358	3.2125	3.86162	2.70073	3.04666	2.52989	3.08958	3.48029	2.72672	2.95556	4.01912	3.53457	2.74396	2.68916	2.65446	1.49644	1.23986	1.57113	4.03737	23	Dormant female flower bud
Potri.011G154500	GH31		0.364069	3.41792	4.14356	3.60732	3.83269	2.18301	2.54507	5.17391	5.4023	3.73902	3.61832	3.68661	4.65326	4.44471	3.50631	4.23138	4.46917	4.17358	2.37873	2.78061	2.87086	2.28959	2.01807	1.81716	5.4023	23	Expanded leaves
Potri.011G154100	GH31		0.365042	1.0429	NA	1.10698	NA	NA	1.15058	1.15861	1.31269	1.13165	NA	NA	1.21558	1.23884	1.24752	1.09528	1.70872	1.63568	1.1675	NA	NA	0.633648	0.614386	0.522676	1.70872	16	Root-control
Potri.001G442700	GH31		1	NA	NA	NA	NA	NA	NA	NA	NA	NA	NA	NA	NA	NA	NA	NA	NA	NA	NA	NA	NA	NA	NA	1.01758	1.01758	1	Developing xylem
Potri.006G227500	GH32	PtCWINV1	0.376159	3.65688	2.99753	3.87397	5.36919	6.20375	5.28924	2.38554	4.28385	4.70806	3.85867	4.50259	3.39303	4.42752	4.17349	4.25327	4.43437	3.77279	4.3693	4.28376	4.2118	2.37974	2.38808	2.13069	6.20375	23	Expanded female flowers
Potri.006G210600	GH32	PtCWINV3	0.465735	3.90126	4.5138	6.79318	3.58633	4.84061	5.72806	6.2803	6.36911	2.40985	2.51688	2.49866	3.27222	5.31462	5.2772	3.12784	2.91922	3.09854	4.01987	4.01365	3.12626	1.09601	1.0242	0.911398	6.79318	23	Dormant female flower bud
Potri.003G112600	GH32	PtVINV1	0.518674	2.72773	3.51219	5.83493	6.29827	5.96871	7.49329	4.09557	4.8758	1.88335	2.35857	1.5625	2.33507	4.61175	9.05536	3.71114	3.76008	5.7071	5.0198	6.01641	3.39759	5.28537	4.28821	5.14536	9.05536	23	Leaf-drought
Potri.015G127100	GH32	PtVINV3	0.454934	3.22954	3.57468	6.07242	3.92918	5.25995	2.5185	5.87993	5.25715	2.52755	1.67951	2.29115	3.03794	5.26013	2.59568	3.87468	2.77339	3.33198	2.74396	3.20362	3.01221	2.64961	1.70093	2.48584	6.07242	23	Dormant female flower bud
Potri.016G077500	GH32	PtCWINV4	0.317257	1.93543	1.61422	1.25795	NA	1.4317	1.15058	NA	1.20606	1.29309	1.20067	1.51753	1.7287	1.47435	1.54327	1.61557	1.17029	1.30153	1.93184	1.5552	1.3919	0.497363	0.985833	0.560383	1.93543	21	Dormant buds
Potri.016G077400	GH32	PtCWINV5	0.524332	1.35786	1.1654	1.1925	1.55034	1.17077	1.15058	1.2095	1.39419	2.99612	1.26018	3.32501	1.52534	2.39784	2.94271	3.54643	NA	1.2443	3.90472	3.12536	3.12626	NA	0.680295	0.786015	3.90472	21	Beetle damaged leaf
Potri.006G227400	GH32	PtCWINV2	0.284809	1.13333	1.06621	1.1925	1.12667	1.17077	1.15058	NA	1.31269	1.13165	1.12294	1.10642	1.21558	1.10177	1.23095	1.25134	1.56479	1.63568	1.30999	NA	1.08499	NA	NA	0.783654	1.63568	19	Root -drought
Potri.003G126300	GH32	PtVINV2	0.233852	NA	NA	NA	1.12667	NA	NA	1.09219	NA	NA	NA	NA	NA	NA	1.16941	NA	NA	NA	NA	NA	NA	0.588728	1.07654	0.595606	1.16941	6	Leaf-drought
Potri.018G097100	GH33		0.126639	3.43483	3.55002	3.52062	3.39691	3.54165	3.62513	3.60075	3.77084	3.80591	3.8421	3.91488	3.94644	3.61402	3.62121	3.65046	4.00213	3.82885	4.06466	3.74823	3.52559	2.84824	2.60345	2.70592	4.06466	23	Beetle damaged leaf
Potri.001G200400	GH35		0.327794	6.8342	6.44836	6.30112	7.87516	3.87882	4.62912	6.25053	7.37426	5.3815	4.21197	4.3837	4.71875	5.83219	4.75678	6.36885	5.04834	5.21348	3.93268	5.55585	5.5792	5.13289	4.53392	4.09559	7.87516	23	Expanding female flower buds
Potri.003G037000	GH35		0.216445	1.95485	2.12186	2.07558	2.39874	2.52846	2.54507	2.39306	2.41533	2.24677	2.42059	2.51438	2.75876	2.30355	2.84251	2.29327	2.39101	2.5841	2.37873	2.3876	2.44002	1.26987	1.43438	1.14384	2.84251	23	Leaf-drought
Potri.003G038500	GH35		0.39995	5.74651	5.8258	7.28973	8.71466	9.19457	8.41186	5.25506	6.38958	3.50484	4.09453	3.44385	5.49454	6.11412	5.47065	5.92423	6.28751	6.46774	3.32532	3.15197	3.62387	5.53507	5.58423	5.72268	9.19457	23	Expanded female flowers
Potri.003G040000	GH35		0.20499	3.14891	3.33501	3.10479	3.89421	3.69223	3.9349	3.84605	3.90792	3.6322	3.99058	3.47387	4.07446	3.70731	4.35721	3.87061	3.8845	3.9701	3.84706	3.74399	3.56575	2.09875	1.55337	1.93206	4.35721	23	Leaf-drought
Potri.004G159800	GH35		0.34107	3.7402	5.42587	3.1773	4.61538	4.11895	3.90266	4.68578	3.79739	1.83509	4.15447	1.71762	5.31317	4.33832	2.81591	3.1693	4.39353	4.83862	1.85422	2.03957	1.9089	4.56177	4.2633	3.41442	5.42587	23	Dormant buds
Potri.005G180600	GH35		0.228687	3.07778	2.35039	2.99159	2.31672	2.72175	2.44928	2.72281	2.98007	2.57625	3.26716	2.36462	2.53209	2.32522	2.34287	2.34761	2.58783	2.43088	2.51034	2.47074	2.34215	2.55577	2.28958	2.15376	3.26716	23	Mature petiole
Potri.005G232600	GH35		0.448131	4.74465	6.38246	6.44968	8.09826	5.03274	4.87904	5.50312	5.8053	2.67903	4.92091	2.27199	4.32582	5.70686	3.78581	4.88645	4.42173	4.96274	2.60943	3.44612	4.0947	4.36996	3.55632	3.48716	8.09826	23	Expanding female flower buds
Potri.006G139100	GH35		0.351156	2.53059	1.85309	3.63961	2.85142	2.45628	2.19325	2.85642	3.24672	1.45017	2.70425	1.68183	2.97031	2.81537	2.15244	1.9878	2.07156	2.53236	1.1675	1.67567	1.78535	3.19989	3.41986	2.35179	3.63961	23	Dormant female flower bud
Potri.007G018100	GH35		0.34258	6.49473	7.46426	7.95268	8.65823	5.00763	5.89423	7.512	7.87657	2.39599	5.37124	1.93186	6.08872	7.5577	4.82883	6.14757	6.68385	7.78768	2.21528	3.31296	3.51537	6.83072	6.12078	6.2354	8.65823	23	Expanding female flower buds
Potri.007G099800	GH35		0.47609	5.53989	3.9844	6.73124	5.91087	3.13661	3.50631	5.29833	4.91063	2.14597	3.15601	2.27199	2.95634	4.24559	2.31912	3.31724	2.95689	3.64599	1.79055	2.28415	2.28992	4.21184	3.45663	4.24923	6.73124	23	Dormant female flower bud
Potri.009G012400	GH35		0.28608	5.04817	5.32809	6.29051	6.83598	5.82152	6.65738	5.90582	6.61628	4.51863	4.03483	4.17987	4.92768	5.71656	5.11441	4.76394	5.19445	5.26605	2.43548	3.09132	3.40872	4.5717	4.35662	4.11953	6.83598	23	Expanding female flower buds
Potri.017G057900	GH35		0.2448	5.53735	5.48914	5.50331	5.46861	7.14065	6.19326	4.46544	4.97357	4.91633	5.38482	4.9875	5.56285	5.56468	5.76572	5.3384	5.71856	6.23034	5.47942	5.39383	5.4951	4.30511	5.19537	5.66883	7.14065	23	Expanded female flowers
Potri.005G069200	GH35	PtGH35A	0.61733	2.4122	2.12186	2.48923	2.51654	2.82179	5.99881	2.74518	2.83291	1.40359	2.1858	1.41612	2.823	2.56558	2.07214	2.09464	2.2369	2.32972	1.72087	1.5552	1.46349	2.79989	2.36762	3.52812	5.99881	23	Mature seeds
Potri.006G144500	GH35	PtGH35B	0.492489	3.16269	5.86055	5.53125	6.68257	9.03408	8.98899	3.73014	4.20008	2.09153	3.54177	1.84655	3.36256	4.75267	6.49979	2.96355	4.1138	4.47291	4.01008	3.34181	3.19288	5.15603	6.29866	7.06687	9.03408	23	Expanded female flowers
Potri.T154000	GH35		0.383586	1.0429	1.1654	1.44499	1.20844	1.17077	1.43057	1.15861	1.91528	1.35191	1.35427	1.2107	1.29389	1.1794	2.03684	1.58492	1.31551	1.30153	1.67019	1.15089	1.21274	NA	0.747272	0.45612	2.03684	22	Leaf-drought
Potri.001G025700	GH35		0.318943	1.0429	1.30497	1.31299	1.12667	1.27923	1.31683	1.15861	1.8483	1.22311	1.43043	1.35736	1.48863	1.53265	1.88357	1.35819	1.25254	1.30153	1.55468	1.35404	1.3919	NA	0.0207477	NA	1.88357	21	Leaf-drought
Potri.011G044300	GH35		0.504922	1.0429	NA	1.1925	1.75772	NA	1.43057	2.10197	2.38595	2.21425	1.20067	2.3467	1.52534	2.08521	3.79115	2.89824	1.36846	1.72668	1.89395	2.29765	2.78512	1.81665	2.28822	1.1796	3.79115	21	Leaf-drought
Potri.004G174800	GH35		0.300117	1.20252	1.30497	1.48214	1.51889	1.8752	1.63746	1.32403	1.39419	NA	1.20067	NA	1.55943	1.23884	1.30732	1.09528	1.31551	1.16957	1.1675	NA	1.08499	0.735202	1.56807	1.62934	1.8752	20	Expanded female flowers
Potri.013G105100	GH35		0.227929	1.0429	NA	1.40498	1.12667	1.17077	1.15058	1.2095	1.13043	NA	1.12294	NA	NA	NA	NA	NA	1.25254	1.30153	NA	1.15089	NA	0.556064	1.27089	0.615968	1.40498	14	Dormant female flower bud
Potri.009G134400	GH35		0.32191	NA	1.1654	NA	1.55034	1.49276	1.56325	1.09219	1.13043	NA	NA	NA	1.35384	1.10177	1.20937	NA	NA	NA	1.36196	NA	NA	0.196808	0.666896	0.398519	1.56325	13	Mature seeds
Potri.002G080700	GH35		0.270447	NA	1.1654	1.10698	NA	NA	1.24477	1.09219	1.13043	NA	1.12294	NA	1.29389	NA	1.58427	NA	NA	NA	1.1675	NA	NA	1.52066	1.68498	1.09304	1.68498	12	Developing phloem
Potri.001G025800	GH35		0.295219	1.0429	1.45754	1.10698	1.32368	NA	1.15058	NA	NA	NA	NA	NA	1.21558	NA	NA	NA	NA	NA	1.30999	NA	NA	0.452282	NA	0.615968	1.45754	9	Dormant buds
Potri.018G062800	GH35		0.402583	NA	NA	NA	NA	NA	NA	NA	NA	NA	NA	NA	NA	NA	NA	NA	NA	NA	NA	NA	NA	0.535333	0.960507	1.25192	1.25192	3	Developing xylem
Potri.002G193700	GH36		0.342681	2.5418	1.77152	1.97175	1.20844	1.8752	1.84833	1.62544	1.49352	1.92901	1.35427	1.81616	2.52203	1.3328	1.67661	1.64489	1.84875	2.40151	1.69601	1.77767	1.3102	0.867508	1.02492	1.76048	2.5418	23	Dormant buds
Potri.006G052800	GH36		0.458819	6.84656	5.48437	6.2004	4.92381	6.27429	7.54671	6.45094	6.27379	6.29045	5.2651	5.51484	6.11536	6.28495	11.3923	5.18531	7.36261	7.24031	6.32628	7.65399	6.44223	5.17162	5.86177	4.92077	11.3923	23	Leaf-drought
Potri.006G065700	GH36		0.453061	3.48437	4.05544	4.30505	3.60826	5.09764	5.96295	4.67507	2.31415	1.40359	1.58149	1.29041	2.28583	3.3602	5.5844	1.9878	3.59154	5.10084	3.04402	2.56938	1.21274	4.10423	3.44742	3.64636	5.96295	23	Mature seeds
Potri.007G123400	GH36		0.545259	3.2032	3.85573	4.63505	3.87998	3.90354	3.59638	2.21428	1.99219	1.80985	3.91989	1.29041	4.36616	4.12777	4.70087	2.14399	3.58232	6.64294	2.42436	2.22838	2.11664	2.59872	2.70332	1.16493	6.64294	23	Root -drought
Potri.011G166700	GH36		0.510981	7.09807	5.68333	4.97732	3.32382	2.37923	2.49131	5.95459	4.99911	1.95098	3.52928	2.49866	7.8267	5.17687	2.71795	3.14873	4.43689	4.93492	2.36701	1.88832	2.08484	3.566	4.44607	4.54965	7.8267	23	Twig
Potri.014G118400	GH36		0.419547	1.51069	1.74248	1.25795	2.22792	4.04891	3.75018	1.35527	1.35553	5.58239	1.52596	5.66658	1.52534	2.80829	4.44374	4.64181	3.39927	5.34147	4.79574	5.78587	5.60538	3.97541	3.41758	3.90747	5.78587	23	Mechanically damaged leaf
Potri.015G086400	GH36		0.240406	3.57332	3.34948	3.7407	3.55954	3.95172	3.56106	2.86147	3.56918	1.97241	2.78064	1.93186	2.89884	2.94926	2.92777	2.61785	3.00782	3.1793	2.44648	2.80676	2.28992	3.17418	3.19552	3.64407	3.95172	23	Expanded female flowers
Potri.016G002300	GH36		0.523576	1.20252	1.41133	3.50058	5.16009	4.81185	3.7133	4.19514	7.24192	8.5165	1.89514	8.25916	2.32298	6.49305	5.73172	7.09498	1.49551	1.46529	6.69531	6.8404	6.89687	0.858725	1.39224	0.586034	8.5165	23	Mature leaves
Potri.016G054700	GH36		0.291653	6.67703	5.18248	7.53083	5.70964	4.3466	5.39916	4.25602	6.32672	6.41886	5.36212	5.87949	5.33729	4.60031	5.51918	5.28816	5.8386	5.62906	4.26398	6.81733	6.40073	4.5727	4.12307	3.40913	7.53083	23	Dormant female flower bud
Potri.017G036700	GH36		0.512326	1.26069	1.77152	1.97175	1.90071	2.66071	3.21678	1.32403	3.11747	3.25027	3.07634	3.23955	2.77514	3.45016	5.57549	3.03327	2.84033	3.75245	2.84958	3.94177	3.26871	2.1249	3.11477	1.87754	5.57549	23	Leaf-drought
Potri.018G126400	GH36		0.655849	3.54775	1.57835	3.15139	3.9118	1.90788	3.53092	1.67711	1.52268	NA	1.96114	1.35736	1.84182	3.1972	3.27233	1.64489	6.88037	7.86215	1.48666	1.44476	1.3102	4.08276	4.20862	3.30515	7.86215	22	Root -drought
Potri.010G016300	GH36		0.340932	1.13333	1.61422	1.58094	1.36996	1.93937	2.0984	1.58855	1.13043	1.13165	1.20067	NA	NA	1.1794	1.95161	1.18369	1.45699	1.80688	1.36196	1.15089	NA	1.07514	1.07103	1.3501	2.0984	20	Mature seeds
Potri.010G016400	GH36		0.330466	1.26069	1.36092	1.25795	1.27103	1.5981	1.8994	1.48493	1.13043	NA	NA	NA	1.29389	1.10177	1.79914	NA	1.56479	1.8439	1.24821	1.15089	NA	NA	0.255116	0.725625	1.8994	17	Mature seeds
Potri.004G207900	GH36		0.377866	1.13333	1.06621	1.25795	NA	NA	1.15058	NA	1.13043	1.13165	NA	NA	1.21558	1.23884	1.20937	NA	NA	1.34968	NA	NA	NA	NA	1.80925	0.497947	1.80925	12	Developing phloem
Potri.015G081700	GH36		0.252189	1.0429	NA	NA	NA	NA	NA	NA	NA	NA	NA	NA	NA	NA	NA	NA	NA	NA	NA	NA	NA	NA	0.904208	0.65557	1.0429	3	Dormant buds
Potri.010G146600	GH36		1	NA	NA	NA	NA	NA	1.15058	NA	NA	NA	NA	NA	NA	NA	NA	NA	NA	NA	NA	NA	NA	NA	NA	NA	1.15058	1	Mature seeds
Potri.006G068300	GH37		0.400478	1.31179	1.41133	1.44499	1.20844	1.72963	1.47851	1.35527	1.73577	1.29309	1.39399	1.29041	1.55943	1.40886	2.2411	1.30821	1.31551	1.16957	1.52177	1.80109	1.21274	0.628225	1.15239	0.827941	2.2411	23	Leaf-drought
Potri.001G087100	GH37	PtTre2	0.231206	4.84697	4.31211	4.18064	3.5819	4.26842	4.61512	3.46107	4.04654	5.24425	4.59942	4.86291	4.78692	4.26268	4.31717	4.11653	3.48645	3.20515	4.59194	4.63545	4.20554	3.19784	2.85335	2.2643	5.24425	23	Mature leaves
Potri.003G143900	GH37	PtTre3	0.310471	1.6879	2.93021	2.34725	3.0442	2.54582	2.71599	2.19641	3.25164	2.30894	2.69634	2.43359	3.17524	2.53035	3.92022	2.47292	3.44612	3.08738	2.71824	3.17157	2.87086	2.92888	2.48197	2.42648	3.92022	23	Leaf-drought
Potri.003G144000	GH37	PtTre4	0.461023	1.13333	1.5004	1.71791	1.45	1.8412	1.8994	1.35527	2.39583	1.53253	1.31025	1.5625	1.55943	1.76308	2.83654	1.48293	1.31551	1.43022	1.81237	2.13853	1.64121	1.07183	0.745497	0.974941	2.83654	23	Leaf-drought
Potri.001G350400	GH38		0.0912032	5.09045	4.85509	4.91399	4.85541	4.93842	4.97189	5.13642	5.37551	4.6451	4.96534	4.48826	5.47866	5.31345	5.29346	4.84404	5.40825	5.43416	4.98728	5.11761	4.9578	4.75752	4.36585	4.82239	5.47866	23	Twig
Potri.002G238200	GH38		0.140728	5.09564	5.86422	5.03115	5.77643	5.80383	5.93854	5.30268	5.38736	4.72521	5.51603	4.65778	6.11169	5.21475	5.61349	5.23298	5.93269	6.20613	5.20222	5.12404	4.97254	4.74376	5.0353	5.03829	6.20613	23	Root -drought
Potri.012G106500	GH38		0.323042	5.65338	4.59897	6.66104	6.60701	5.6359	5.80005	5.76012	7.18453	3.51064	3.80152	3.52486	4.34361	6.00183	5.61133	5.82936	4.47896	4.37562	3.95669	4.38153	4.58813	3.99396	4.19942	3.68571	7.18453	23	Expanded leaves
Potri.014G143600	GH38		0.126801	5.61171	5.58877	5.63566	5.61124	5.29494	5.39427	5.84109	6.1542	4.66809	5.16892	4.54818	5.60108	5.59465	5.92802	5.59565	5.57176	5.89838	5.80958	5.60374	5.57197	4.66885	4.50844	4.50956	6.1542	23	Expanded leaves
Potri.017G073900	GH38		0.111646	4.34426	4.77384	4.64402	4.73946	4.81829	4.77723	4.55449	5.55146	5.32817	5.36783	5.26795	5.37947	5.27335	5.20314	5.19978	5.16911	5.18769	5.62155	5.58058	5.41927	4.45732	4.27845	4.55127	5.62155	23	Beetle damaged leaf
Potri.007G056300	GH38		0.391027	1.31179	1.45754	1.1925	1.55034	1.27923	NA	1.46163	1.42967	1.13165	1.31025	1.2107	1.44862	1.28884	1.4675	1.25134	1.45699	1.55723	1.52177	1.29976	NA	0.99367	2.03727	2.2709	2.2709	21	Developing xylem
Potri.012G106400	GH38		0.257757	1.13333	1.06621	1.10698	1.27103	1.27923	1.24477	1.15861	NA	NA	1.12294	NA	NA	1.10177	1.32505	1.09528	1.41501	1.46529	NA	NA	1.21274	0.483468	0.718027	0.667143	1.46529	17	Root -drought
Potri.008G117400	GH38		0.180014	1.0429	NA	NA	1.12667	NA	NA	NA	NA	NA	NA	NA	1.29389	NA	1.20937	1.09528	NA	1.16957	NA	NA	1.08499	NA	NA	0.698001	1.29389	8	Twig
Potri.005G148800	GH43		0.241288	3.31787	3.7682	3.22764	4.01294	4.6149	4.17302	3.54778	3.38241	3.97279	4.0464	3.80832	3.83483	3.84135	4.30816	3.9265	4.25773	4.37781	3.83226	3.8968	3.81009	3.85105	4.46395	5.16862	5.16862	23	Developing xylem
Potri.004G132300	GH47		0.136482	3.95622	4.29759	4.52525	5.11285	4.94726	5.25005	4.41147	5.02006	4.52144	4.81097	4.67683	4.9377	4.97822	5.48197	4.81295	4.85034	5.04582	5.08578	5.16672	4.82198	4.145	4.16067	4.60788	5.48197	23	Leaf-drought
Potri.008G007500	GH47		0.0782444	5.43045	5.39401	5.7455	5.78115	5.84528	5.7752	5.60363	5.98888	5.27775	5.48591	5.27003	5.81939	5.67826	5.89387	5.28213	5.5729	5.65525	5.32299	5.52342	5.29891	5.03704	5.14109	5.61213	5.98888	23	Expanded leaves
Potri.008G160900	GH47		0.107273	3.65688	3.45342	3.9453	3.75665	3.6634	3.69719	3.9418	4.04379	3.98515	3.63777	3.60135	3.65675	3.78792	3.40169	3.63607	3.41507	3.49806	3.76365	3.40318	3.36363	3.268	3.23776	3.64932	4.04379	23	Expanded leaves
Potri.012G076600	GH47		0.142598	2.9392	2.85919	2.83451	2.90427	2.95215	3.10441	3.03129	3.24672	3.51064	3.05265	3.47387	3.07686	3.24872	3.35627	3.50992	3.1302	3.07046	3.45864	3.44082	3.317	2.31263	1.92025	1.98049	3.51064	23	Mature leaves
Potri.015G071400	GH47		0.136652	3.48976	3.79452	3.60264	3.74487	3.61146	3.65886	3.60938	3.77418	4.08798	3.64163	3.98851	3.76786	3.8544	3.97382	4.11653	3.80805	4.08497	4.08032	4.34323	3.92175	3.22874	3.15941	3.49413	4.34323	23	Mechanically damaged leaf
Potri.018G141100	GH47		0.207184	5.13488	5.41922	4.99665	5.18742	5.86712	5.64817	4.75735	6.94796	5.57433	5.94711	5.77623	6.55369	5.65735	6.62531	5.9329	5.76798	5.23282	6.20464	6.37494	6.19524	3.29331	4.28706	4.75214	6.94796	23	Expanded leaves
Potri.008G183400	GH5_11		0.479317	3.68988	5.13047	4.16508	4.86793	6.6724	7.73615	3.56566	3.52584	2.79388	4.4646	2.8289	5.81759	3.90852	4.35704	3.5152	4.93781	5.25664	3.66652	3.47745	3.41977	2.21017	2.95958	3.38682	7.73615	23	Mature seeds
Potri.010G049700	GH5_11		0.492351	2.1141	2.16034	2.47805	2.64186	2.25252	3.30605	1.89142	2.3455	1.13165	1.96114	1.10642	2.93508	2.50322	1.74204	1.61557	2.4029	2.45003	1.30999	1.5876	1.3919	2.14355	2.85233	4.14775	4.14775	23	Developing xylem
Potri.001G097900	GH5_11		0.565989	2.13033	2.01878	3.41199	2.98311	2.10842	2.01524	1.43722	1.42967	1.13165	1.46428	1.10642	1.67748	1.47435	1.22844	1.09528	1.41501	1.61069	NA	1.15089	1.21274	0.791175	0.946146	0.670364	3.41199	22	Dormant female flower bud
Potri.010G049800	GH5_11		0.36435	1.89533	2.48505	2.30874	2.65097	2.2067	2.76069	1.56926	2.11599	NA	1.67951	1.35736	2.98413	1.98529	1.62165	1.9878	2.50455	2.25266	NA	1.15089	NA	1.75074	2.71585	3.31059	3.31059	20	Developing xylem
Potri.T144300	GH5_11		0.595131	2.3349	2.41218	4.05101	3.51834	1.96977	2.44928	1.56926	1.75573	NA	1.63235	1.2107	1.55943	1.40886	NA	1.18369	1.41501	1.63568	NA	1.23522	NA	0.588995	1.15239	0.490541	4.05101	19	Dormant female flower bud
Potri.005G078500	GH5_14		0.357739	1.31179	1.92774	1.93438	2.68674	2.7799	3.15374	2.07176	2.36592	2.45045	3.58661	2.082	3.13312	3.25377	2.93109	2.77519	3.98146	3.66795	1.93184	2.68916	2.3674	2.34245	3.09423	1.71979	3.98146	23	Root-control
Potri.007G010000	GH5_14		0.152082	3.57332	3.81008	3.55499	3.72502	3.25972	3.10441	3.55377	3.41755	3.65839	3.45186	3.51048	3.7292	3.77766	3.40886	3.68346	4.1481	4.09569	3.20109	3.54788	3.51537	3.52066	3.40064	2.87941	4.1481	23	Root-control
Potri.007G089400	GH5_14		0.50725	2.1141	2.49909	1.40498	2.11607	2.37923	2.47747	1.66032	3.50568	2.59987	5.17284	2.96621	4.60996	3.58278	3.795	3.0408	1.91018	1.76791	3.5889	3.66976	3.16663	1.15074	1.30327	0.767278	5.17284	23	Mature petiole
Potri.005G167800	GH5_14		0.286579	1.0429	NA	1.66632	1.75772	2.49293	2.34462	NA	1.69408	1.45017	1.78511	1.84655	1.44862	2.48477	1.52117	1.64489	2.30387	1.86175	2.03633	1.90874	1.69212	NA	NA	1.52344	2.49293	19	Expanded female flowers
Potri.002G093000	GH5_14		1	NA	NA	NA	NA	NA	NA	NA	NA	NA	NA	NA	NA	NA	NA	NA	NA	NA	NA	NA	NA	NA	NA	0.807967	0.807967	1	Developing xylem
Potri.005G229600	GH5_7		0.300706	4.52792	4.26436	3.57902	3.30219	3.80189	3.85044	2.48642	2.97402	2.51505	3.86524	2.61894	4.67742	3.62937	2.42457	2.23607	4.4911	4.47699	2.08433	2.50457	2.59399	3.4066	3.54037	2.78617	4.67742	23	Twig
Potri.007G022000	GH5_7		0.560981	3.52694	2.38171	1.98988	2.96209	2.47475	2.40563	1.2095	1.75573	2.88055	3.91673	2.39963	4.62246	3.3602	1.68281	2.41199	6.06604	6.1994	1.40764	1.77767	1.86954	2.87372	3.47561	2.42559	6.1994	23	Root -drought
Potri.006G009400	GH5_7	PtMAN3	0.19109	3.99045	3.92867	3.36264	3.69266	3.23998	3.4032	3.61224	3.85217	3.19301	3.30224	2.98774	4.04353	3.8544	2.78814	3.63607	3.862	3.84492	3.259	3.22248	2.90362	2.32553	1.98779	1.70991	4.04353	23	Twig
Potri.006G109900	GH5_7	PtMAN4	0.374674	3.58342	3.21324	3.26419	3.43202	2.72175	2.32883	3.38547	3.74377	1.6379	2.14748	1.60459	2.9978	4.21327	3.51746	3.17608	3.91029	4.44817	1.76807	2.61067	3.05613	2.5676	3.4954	4.85736	4.85736	23	Developing xylem
Potri.016G138600	GH5_7	PtMAN6	0.430539	2.78399	2.44188	3.14483	3.37126	2.18301	2.15638	3.06616	3.1811	1.69982	1.96114	1.46904	2.73375	4.05655	3.24076	2.75659	2.89607	4.2011	1.1675	1.5876	2.59399	2.33242	3.54906	4.67539	4.67539	23	Developing xylem
Potri.005G120500	GH5_7	PtMAN7	0.459202	3.87703	2.95949	3.36822	4.53224	1.76862	1.70415	3.53875	3.71617	1.45017	1.80454	1.35736	2.89146	4.8683	2.65405	4.27483	3.47147	3.58565	1.24821	1.64764	1.64121	2.30353	1.92966	2.19648	4.8683	23	Sucker
Potri.013G130400	GH5_7	PtMAN8	0.151566	5.32826	5.6985	5.43033	6.14051	5.93366	6.05356	5.2773	5.90527	4.71789	5.44977	4.36812	5.18327	5.83947	5.05558	4.71768	5.25238	5.77702	4.51162	4.53974	4.37111	4.37312	4.8012	6.03116	6.14051	23	Expanding female flower buds
Potri.016G014800	GH5_7	PtMANP1	0.277761	2.44899	2.87988	2.16933	2.44301	1.80574	1.67161	2.24911	2.68909	2.83314	2.52607	2.4502	3.12699	2.59978	2.63793	2.7377	2.48275	2.54987	2.52064	2.66033	2.71213	0.616124	0.916162	1.0859	3.12699	23	Twig
Potri.002G033500	GH5_7		0.561231	NA	1.36092	1.1925	1.20844	1.17077	NA	1.25234	1.35553	1.22311	1.12294	NA	1.35384	1.23884	2.67518	1.18369	1.53128	1.55723	1.1675	1.15089	1.08499	0.387894	NA	0.585413	2.67518	19	Leaf-drought
Potri.002G184500	GH5_7	PtMAN1	0.500513	NA	NA	NA	NA	NA	NA	1.09219	1.20606	NA	NA	NA	NA	1.10177	NA	NA	NA	NA	NA	NA	NA	1.91241	0.420874	NA	1.91241	5	Cambium
Potri.013G098400	GH5_7		0.565221	NA	NA	NA	NA	NA	NA	1.09219	NA	NA	NA	NA	NA	NA	NA	NA	NA	NA	NA	NA	NA	NA	2.51205	NA	2.51205	2	Developing phloem
Potri.014G110100	GH5_7		1	NA	NA	NA	NA	NA	NA	NA	NA	NA	NA	NA	NA	1.10177	NA	NA	NA	NA	NA	NA	NA	NA	NA	NA	1.10177	1	Sucker
Potri.006G029900	GH51		0.360559	1.71369	2.28503	1.98988	2.51654	4.1084	3.57293	1.92815	2.52571	3.46361	3.10535	3.28296	2.8615	2.73514	3.37518	3.24852	2.84033	3.05905	3.37817	3.24108	3.38636	0.916901	1.14517	1.22444	4.1084	23	Expanded female flowers
Potri.016G025700	GH51		0.536582	2.0638	2.33441	2.24134	2.52667	3.42545	4.78725	2.15032	2.31415	2.05347	2.24661	1.90432	2.65543	2.28144	2.54113	1.94932	2.1945	2.46886	2.05261	2.00412	1.98306	1.3233	1.60449	2.48813	4.78725	23	Mature seeds
Potri.018G038200	GH51		0.203507	2.43686	2.26807	2.2956	2.03909	2.18301	2.66959	2.13126	2.30349	2.48964	2.08009	2.17073	2.34702	2.08521	2.29711	2.14399	2.36683	2.18162	2.20157	2.21395	2.05203	1.40606	1.62554	1.46002	2.66959	23	Mature seeds
Potri.016G025500	GH51	PtGH51A-1	0.530815	3.84822	4.71517	4.74118	6.3276	7.57344	9.39359	4.01438	5.08112	2.77378	4.82101	2.85283	5.75213	5.2817	4.68416	4.04645	4.80257	5.41947	2.826	3.24722	3.91407	2.493	3.79734	3.9485	9.39359	23	Mature seeds
Potri.006G027700	GH51	PtGH51A-2	0.342516	2.29417	3.29062	2.57498	3.55954	5.55168	4.64299	2.44429	3.44332	4.81256	4.24487	4.49544	3.93972	3.73234	4.62169	4.33174	4.20546	4.34688	4.50471	4.61956	4.68093	1.96594	1.74427	1.80709	5.55168	23	Expanded female flowers
Potri.016G026600	GH51		0.226082	1.0429	1.06621	1.10698	1.20844	1.27923	1.37738	1.2095	1.13043	NA	NA	1.10642	1.21558	NA	1.32505	1.09528	NA	NA	1.1675	NA	1.08499	0.43856	0.651193	0.927433	1.37738	17	Mature seeds
Potri.010G059000	GH63		0.11575	5.1077	4.93198	4.8302	5.39901	4.77921	4.94086	4.92708	5.05835	5.33454	5.13314	5.13685	5.67461	4.95302	5.16259	5.27304	5.05812	5.21226	5.16348	5.55347	5.37288	4.34601	4.1972	4.51995	5.67461	23	Twig
Potri.007G081400	GH77		0.313173	3.70839	4.1313	3.1773	4.07653	3.23998	3.43627	3.80184	3.65561	3.82904	4.1651	3.64135	4.5588	4.21579	3.20992	4.02107	5.51497	5.33813	4.02636	3.76926	3.67967	3.38187	3.36531	2.90333	5.51497	23	Root-control
Potri.006G062200	GH79		0.476617	2.47288	3.85073	3.17087	4.47242	7.06446	4.24786	3.269	2.89901	3.61624	1.91212	3.34147	2.7913	4.52362	3.71003	3.81664	3.36711	3.97592	3.29809	3.76089	3.81009	3.66321	4.76691	6.60686	7.06446	23	Expanded female flowers
Potri.010G160800	GH79		0.263828	2.88952	3.24473	4.17132	4.62174	4.27314	4.10208	2.16901	2.25973	3.90928	3.77028	3.66739	3.10842	3.25879	3.76245	4.09933	3.00067	2.90718	4.26671	4.04483	3.96702	2.63194	2.61708	2.73176	4.62174	23	Expanding female flower buds
Potri.015G049100	GH79		0.1697	5.44137	5.56638	5.96347	6.62286	7.13616	6.52436	5.56946	6.75765	6.44852	5.75333	6.30939	5.51694	6.42697	5.8498	6.10218	5.85549	6.00259	5.90731	5.88464	5.9866	4.72784	5.3672	5.76902	7.13616	23	Expanded female flowers
Potri.018G024200	GH79		0.371391	1.20252	1.5004	1.51694	1.73496	3.6561	2.62133	1.64311	3.78085	2.53992	3.25697	2.96621	2.37052	2.71232	3.72115	2.88983	1.49551	1.68279	3.6454	3.75246	3.54581	0.925767	0.984985	1.92194	3.78085	23	Expanded leaves
Potri.018G121500	GH79		0.313435	4.25987	4.75808	4.1899	5.09473	2.57979	2.47747	4.66968	3.17591	1.45017	3.51668	1.60459	4.93936	4.83296	2.68875	2.67925	4.97274	4.58867	1.85422	1.94815	1.69212	4.90667	5.03705	4.13085	5.09473	23	Expanding female flower buds
Potri.006G257500	GH79		0.238016	NA	NA	NA	NA	NA	1.15058	1.09219	NA	NA	1.12294	1.10642	NA	NA	NA	NA	NA	NA	NA	NA	NA	NA	0.18534	NA	1.15058	5	Mature seeds
Potri.004G105300	GH81		0.38584	4.14005	4.30849	4.65515	5.46392	7.04203	6.33682	3.59496	4.58239	3.79184	5.17154	3.86541	4.57606	4.20824	4.44155	3.60683	3.80412	3.97301	4.15018	4.19114	3.50507	4.08979	4.47855	4.21354	7.04203	23	Expanded female flowers
Potri.008G072900	GH85		0.246645	1.80933	2.21556	1.78915	2.07063	1.36211	1.63746	1.91608	1.67225	2.07269	1.78511	1.84655	1.59139	1.92289	2.17168	1.90913	2.34209	2.41139	1.6433	1.9672	1.69212	1.47972	1.41666	1.65286	2.41139	23	Root -drought
Potri.008G073000	GH85		0.148161	1.83163	1.77152	1.61063	1.93739	1.36211	1.70415	1.89142	1.94687	1.85957	1.52596	1.68183	1.65018	1.83799	1.80015	1.90913	1.98559	2.00687	1.81237	1.64764	1.46349	1.57043	1.18707	1.62248	2.00687	23	Root -drought
Potri.010G184200	GH85		0.330581	2.48465	2.70404	3.59324	3.77219	3.53367	3.40988	4.48554	6.28016	5.4195	5.05595	5.42972	4.255	5.21848	5.24562	5.36573	4.52219	4.63501	5.43798	5.45245	5.26941	2.13164	3.28949	1.77784	6.28016	23	Expanded leaves
Potri.010G184300	GH85		0.104378	3.84822	3.53124	3.83887	4.14627	4.12942	4.09398	3.85087	4.14733	4.55475	4.19652	4.41815	4.1489	4.2208	4.1707	4.40331	3.79621	3.75927	4.13229	4.40296	4.13482	4.16401	4.20409	4.00707	4.55475	23	Mature leaves
Potri.009G058100	GH89		0.094231	4.74906	5.2078	4.67933	5.76026	5.24094	5.23004	5.68034	5.44726	5.57298	5.16761	5.06412	5.24902	5.45934	5.66048	5.62331	5.60434	5.66949	5.66631	5.39117	5.38942	4.16559	4.36521	4.50103	5.76026	23	Expanding female flower buds
Potri.012G075900	GH89		0.218589	2.80219	2.60588	2.53289	2.6047	1.90788	1.94757	2.78338	2.45334	2.38195	2.4003	1.93186	2.7253	2.6493	2.56562	2.65913	3.11716	3.24549	2.06861	2.3876	2.31633	3.16321	2.92498	2.86418	3.24549	23	Root -drought
Potri.015G070800	GH89		1	NA	NA	NA	NA	NA	NA	NA	NA	NA	NA	NA	NA	NA	NA	NA	NA	NA	NA	NA	NA	NA	NA	0.936041	0.936041	1	Developing xylem
Potri.003G151700	GH9	PtCel9A1	0.25823	5.79836	7.83632	6.99964	7.96721	9.24779	7.14261	6.66842	7.1737	5.76807	7.11108	5.70252	7.06649	7.92531	6.50206	6.25901	7.6003	8.13854	5.26591	6.13157	6.08289	6.4292	7.31038	8.03458	9.24779	23	Expanded female flowers
Potri.001G083200	GH9	PtCel9B1	0.508523	1.54355	1.64837	1.93438	1.12667	1.27923	2.3602	2.06148	1.42967	1.35191	1.70191	1.46904	2.48084	2.39784	1.84054	1.44457	3.23011	2.19382	1.55468	1.61834	1.08499	0.492598	1.15316	0.757766	3.23011	23	Root-control
Potri.003G147600	GH9	PtCel9B2	0.51901	2.50784	2.73893	2.39659	2.66899	2.15876	3.97528	5.08688	3.22187	2.07269	2.571	2.23263	2.63729	2.68907	2.29421	2.37381	5.21499	3.44779	2.24216	1.80109	1.82843	1.50496	1.63157	1.10203	5.21499	23	Root-control
Potri.015G127900	GH9	PtGH9_18	0.727804	1.13333	2.5267	1.31299	1.91925	2.43751	6.38111	1.58855	2.03532	1.83509	2.14748	1.64425	3.05755	2.11193	1.55548	1.40324	2.5573	2.40151	1.44885	1.52087	1.3102	0.886427	0.595136	0.783139	6.38111	23	Mature seeds
Potri.005G237700	GH9	PtGH9_27	0.368808	4.19636	4.89165	5.50208	5.76599	4.77259	3.42314	5.06248	5.538	1.92901	2.94033	2.05854	3.50383	5.5018	4.06451	4.48469	4.88561	5.61624	2.08433	2.51563	2.74915	5.02679	5.70666	6.64107	6.64107	23	Developing xylem
Potri.002G023900	GH9	PtGH9_28	0.340268	3.55803	5.21933	4.6215	5.74584	4.28721	3.2013	5.05837	5.44004	1.69982	3.36504	1.71762	4.61205	5.55979	3.71929	4.31995	4.32726	5.05265	1.81237	2.80676	2.9197	3.27627	3.10899	3.71238	5.74584	23	Expanding female flower buds
Potri.001G098800	GH9	PtGH9_4	0.600966	1.26069	2.19747	3.22764	6.2219	7.11026	7.80184	1.46163	1.69408	2.71144	4.92402	2.19177	5.48549	3.56288	2.22084	2.25066	3.9212	3.79946	2.25534	2.03957	1.94669	3.04066	3.50968	1.45699	7.80184	23	Mature seeds
Potri.001G078900	GH9	PtGH9A2	0.200134	4.64395	4.90601	5.43677	5.64894	4.99064	4.40633	4.88823	5.37551	3.70933	4.39882	3.45142	4.51248	5.18453	4.58658	4.46612	4.77708	5.22439	3.60215	4.09531	3.90634	5.23716	5.31116	5.83957	5.83957	23	Developing xylem
Potri.010G177300	GH9	PtGH9A3	0.281892	3.32396	2.97865	3.22145	2.71289	2.95215	3.50009	2.15971	2.58551	2.24677	3.42504	2.27199	2.96334	2.59978	2.39348	2.11136	2.6561	2.68889	2.14472	2.12273	1.74002	1.46245	2.06475	2.47005	3.50009	23	Mature seeds
Potri.014G157600	GH9	PtGH9B11	0.328941	2.3742	2.87988	3.56465	3.53681	2.33861	2.50499	2.98634	4.21724	1.22311	2.42059	1.51753	2.71679	4.1008	2.75746	3.32331	2.98624	3.59334	1.72087	2.18446	2.05203	4.02847	3.85321	3.5966	4.21724	23	Expanded leaves
Potri.019G069300	GH9	PtGH9B3	0.530172	4.93087	4.86983	3.15139	1.93739	1.72963	1.9707	4.00578	2.1784	1.69982	3.05265	1.68183	3.35741	5.43603	2.47041	2.57512	6.66855	6.6138	2.03633	1.77767	1.82843	7.42216	6.54466	6.2004	7.42216	23	Cambium
Potri.009G123900	GH9	PtGH9B8	0.429247	3.93293	2.81677	2.82612	3.10887	1.36211	1.43057	2.86651	3.50161	1.40359	2.06603	1.2107	3.39303	3.51393	1.7071	2.53079	4.20841	3.35961	1.36196	1.48422	1.08499	2.71987	3.06079	2.1011	4.20841	23	Root-control
Potri.008G132700	GH9	PtGH9B6	0.568413	2.92285	2.85919	6.55864	4.69393	1.8752	2.19325	4.47784	4.41046	1.22311	1.58149	NA	2.15095	3.97856	2.25478	2.15992	3.2657	3.09854	1.24821	1.15089	1.21274	5.14328	4.07959	3.46269	6.55864	22	Dormant female flower bud
Potri.008G079500	GH9	PtGH9A4	0.508425	NA	1.57835	1.31299	1.45	1.96977	1.76513	1.32403	2.44396	3.09432	2.59715	3.6081	1.93981	2.9556	5.7613	4.31995	3.76819	4.11162	5.12963	5.17448	4.69878	0.83957	2.56075	NA	5.7613	21	Leaf-drought
Potri.014G126900	GH9	PtGH9B4	0.662359	5.7041	4.83771	8.38171	3.89421	1.8752	1.60144	7.38738	4.45234	1.13165	1.20067	NA	2.28583	4.55163	1.85502	3.58198	2.22296	2.11821	NA	1.23522	NA	1.1016	1.4206	1.31238	8.38171	20	Dormant female flower bud
Potri.010G109200	GH9	PtGH9B7	0.502821	4.53049	3.77879	4.47332	1.84252	1.49276	1.47851	3.92591	2.04925	NA	1.26018	NA	1.77619	2.42756	1.58035	1.75149	1.94872	1.89629	1.1675	NA	NA	3.02315	1.72106	2.95082	4.53049	19	Dormant buds
Potri.004G162200	GH9	PtGH9B9	0.380001	2.68877	1.97434	3.13824	2.64186	NA	NA	2.99545	2.19043	1.22311	1.20067	NA	1.48863	2.37757	1.47837	1.35819	2.4029	2.09162	NA	NA	NA	1.89275	1.85979	1.26681	3.13824	17	Dormant female flower bud
Potri.002G202400	GH9	PtGH9B5	0.445881	2.1141	1.71235	2.52212	1.20844	1.36211	1.43057	1.82635	1.86557	NA	NA	NA	1.29389	1.10177	NA	NA	NA	1.39202	NA	NA	NA	NA	0.729972	0.733525	2.52212	13	Dormant female flower bud
Potri.006G219700	GH9	PtGH9_16	0.299214	1.13333	NA	1.40498	1.20844	1.36211	NA	1.15861	1.13043	NA	NA	NA	NA	NA	1.18939	NA	NA	NA	NA	NA	NA	0.0864078	NA	0.607999	1.40498	9	Dormant female flower bud
Potri.005G115400	GH9	PtGH9_30	0.125471	NA	NA	NA	NA	1.17077	NA	1.09219	NA	NA	NA	1.10642	NA	NA	NA	NA	NA	1.16957	1.30999	NA	NA	NA	1.18159	1.33987	1.33987	7	Developing xylem
Potri.005G188500	GH9	PtGH9A5	0.266025	NA	NA	NA	NA	NA	1.37738	NA	NA	NA	1.12294	NA	NA	NA	NA	NA	1.17029	1.2443	NA	NA	NA	0.499711	NA	1.01758	1.37738	6	Mature seeds
Potri.002G225200	GH9		0.452304	NA	NA	NA	NA	NA	NA	NA	NA	NA	1.12294	NA	NA	NA	NA	NA	NA	NA	NA	NA	NA	1.04378	0.18534	0.615968	1.12294	4	Mature petiole
Potri.002G071200	GH9	PtCel9A4	0.193811	NA	NA	NA	NA	1.17077	NA	NA	NA	NA	NA	NA	NA	NA	1.16941	NA	NA	1.16957	NA	NA	NA	0.492598	NA	NA	1.17077	4	Expanded female flowers
Potri.015G128000	GH9	PtGH9B10	0.597192	NA	NA	NA	1.36996	NA	NA	NA	NA	NA	NA	NA	NA	NA	NA	NA	NA	NA	NA	NA	NA	0.383795	2.29335	1.01758	2.29335	4	Developing phloem
Potri.001G356000	GH9	PtGH9B12	0.47285	NA	1.06621	NA	NA	NA	NA	NA	NA	NA	NA	NA	1.52534	1.10177	NA	NA	NA	NA	NA	NA	NA	NA	0.244263	NA	1.52534	4	Twig
Potri.002G225400	GH9		0.257364	NA	NA	NA	NA	NA	NA	NA	1.13043	NA	1.12294	NA	NA	NA	NA	NA	NA	NA	NA	NA	NA	0.556064	NA	NA	1.13043	3	Expanded leaves
Potri.004G161900	GH9		1	NA	NA	NA	NA	NA	NA	NA	NA	NA	NA	NA	NA	NA	NA	NA	1.17029	NA	NA	NA	NA	NA	NA	NA	1.17029	1	Root-control
Potri.014G044400	GH9		1	1.13333	NA	NA	NA	NA	NA	NA	NA	NA	NA	NA	NA	NA	NA	NA	NA	NA	NA	NA	NA	NA	NA	NA	1.13333	1	Dormant buds
Potri.018G048400	GH9		1	NA	NA	NA	NA	NA	NA	NA	NA	NA	NA	NA	NA	NA	NA	NA	NA	NA	NA	NA	NA	NA	NA	1.11054	1.11054	1	Developing xylem
Potri.001G092200	GH9-CBM49	PtCel9I1-2	0.487791	6.53601	3.97984	6.41818	7.51841	2.54582	3.02673	6.0598	5.80048	1.49289	2.66418	1.51753	2.78325	7.01966	3.93043	6.87832	4.55493	4.73365	1.48666	1.61834	1.58671	3.90372	3.19422	2.99056	7.51841	23	Expanding female flower buds
Potri.003G139600	GH9-CBM49	PtGH9C2	0.311172	6.70558	5.5543	5.73091	5.28251	3.76178	4.05691	6.61574	6.62721	2.94407	3.95722	3.04005	4.1077	6.39605	4.15129	5.10046	4.98305	5.65882	2.35517	3.43551	3.17982	5.53434	4.61249	4.53232	6.70558	23	Dormant buds
Potri.007G071200	GH9-CBM49	PtGH9C1	0.335925	NA	1.64837	1.51694	1.51889	1.64479	2.03673	NA	NA	NA	1.20067	1.2107	1.84182	1.67999	NA	NA	1.56479	1.58459	NA	NA	NA	0.409894	0.409033	NA	2.03673	13	Mature seeds
Potri.001G298900	GH95		0.352221	3.89323	3.75754	4.20824	4.45112	4.42069	4.64023	3.19702	3.28076	2.82344	2.14748	2.71519	3.64429	3.08198	2.46079	2.48472	3.70616	3.36416	2.03633	2.02202	1.94669	2.31637	2.01464	2.15564	4.64023	23	Mature seeds
Potri.001G299000	GH95		0.325527	2.60697	2.84871	4.51795	4.76648	3.85364	4.60381	2.1216	3.67729	4.74455	3.05265	4.2792	3.15736	4.04243	2.8106	3.76049	2.35453	2.29739	3.42403	3.35318	3.81837	1.65011	2.27807	1.47394	4.76648	23	Expanding female flower buds
Potri.009G093500	GH95		0.149021	3.40652	4.17175	3.60264	4.08582	3.3992	3.29158	3.55675	3.6112	3.83362	3.93556	3.8257	4.22235	3.54676	3.55132	3.80814	4.10111	4.19862	3.79073	3.88533	3.88289	2.60161	2.49431	2.46772	4.22235	23	Twig
Potri.009G093900	GH95		0.412216	5.49737	4.34071	5.93376	4.4319	2.84896	3.2547	5.69362	4.46875	2.27831	2.75065	2.39963	3.52676	4.09808	2.50778	3.09227	4.45684	4.52902	1.79055	1.90874	1.78535	4.14963	3.57402	3.3474	5.93376	23	Dormant female flower bud
Potri.001G016300	GT1		0.268082	3.66639	3.38502	3.50562	3.02416	3.19959	2.47747	4.3316	4.54228	3.11	2.89384	3.40538	2.84625	4.21579	3.66654	3.83764	3.86578	3.21026	3.88695	3.18449	3.50507	2.7421	3.547	1.63382	4.54228	23	Expanded leaves
Potri.001G133000	GT1		0.31046	2.79312	2.93021	3.82697	2.66899	2.67626	3.16979	3.02243	2.7559	2.38195	3.5209	2.89939	3.45677	2.67332	3.29001	2.11136	2.66554	3.6423	2.826	2.424	1.74002	1.25496	1.73754	1.4139	3.82697	23	Dormant female flower bud
Potri.001G245900	GT1		0.373048	1.6879	1.64837	2.33457	2.2921	1.80574	2.07828	1.91608	2.35576	3.11	3.31699	3.30835	1.48863	2.11193	2.22921	2.54203	1.82717	1.8439	2.826	2.56938	2.01814	0.967657	1.22301	1.56691	3.31699	23	Mature petiole
Potri.001G281800	GT1		0.298995	3.33003	3.42647	4.26186	4.57878	3.79529	4.52508	4.84831	4.90012	5.32817	2.66418	5.21694	3.14529	4.56739	5.28382	4.78972	2.69342	2.55852	4.87261	4.8392	4.47858	0.768854	1.10598	1.52114	5.32817	23	Mature leaves
Potri.001G281900	GT1		0.292965	5.69842	4.74214	5.61083	5.3629	5.67534	6.16102	4.9953	5.7753	4.87747	2.4003	4.80929	4.65934	4.41885	6.12425	4.12335	3.94988	3.8671	3.89764	4.99309	4.28481	0.900643	3.39568	1.27139	6.16102	23	Mature seeds
Potri.001G302300	GT1		0.28684	1.26069	1.64837	1.31299	1.63587	1.4317	1.56325	1.62544	1.52268	1.56966	1.76517	1.87591	1.59139	1.3328	2.01392	1.70011	2.11952	2.25266	1.91311	1.61834	1.52785	1.24166	1.54064	1.53206	2.25266	23	Root -drought
Potri.001G302400	GT1		0.403376	1.13333	1.79958	1.91509	1.60864	1.96977	2.39069	1.35527	1.75573	1.85957	2.36915	1.78462	2.40482	2.23578	3.18019	2.22128	2.7385	3.01832	3.07698	2.29765	1.9089	0.556064	0.420874	0.921742	3.18019	23	Leaf-drought
Potri.001G303100	GT1		0.313909	1.13333	1.24124	1.1925	1.12667	1.27923	1.15058	1.09219	1.20606	1.13165	1.31025	1.10642	1.52534	1.23884	1.2999	1.09528	1.65505	1.49786	1.40764	1.23522	1.08499	0.743337	0.262155	0.620658	1.65505	23	Root-control
Potri.001G303800	GT1		0.310787	1.31179	1.5004	1.58094	1.51889	1.49276	1.8994	1.64311	1.39419	1.49289	1.35427	1.51753	1.40428	1.37246	2.1008	1.18369	1.56479	1.76791	1.6433	1.98585	1.21274	0.677983	1.00573	1.32887	2.1008	23	Leaf-drought
Potri.001G348100	GT1		0.542871	1.60481	2.73893	2.97673	3.30219	2.95215	3.16179	1.64311	2.31415	7.67507	4.58571	7.51263	1.93981	4.02816	4.08513	5.44877	2.46051	2.10501	6.00369	6.27686	6.217	1.72058	2.93927	1.16986	7.67507	23	Mature leaves
Potri.001G352000	GT1		0.200483	4.60062	4.97575	4.5777	4.90658	4.80862	4.75699	4.21573	4.57673	6.06866	5.54251	5.82808	5.87934	4.71784	5.20536	4.81922	4.89838	4.71653	5.1518	5.54512	5.21475	3.76066	4.01574	4.02992	6.06866	23	Mature leaves
Potri.001G389200	GT1		0.238766	4.96348	4.09388	4.27061	3.63413	3.34513	3.76569	4.95166	4.40194	4.51299	3.08802	4.46649	3.98609	4.61743	4.39731	4.86237	3.70192	3.6967	4.66591	4.25454	4.19294	1.39239	2.01541	0.810499	4.96348	23	Dormant buds
Potri.002G067100	GT1		0.210073	4.18985	4.55702	3.89689	4.13736	4.66227	4.2515	4.04826	3.77084	4.42561	4.54377	4.44067	4.90062	4.07608	4.53275	4.19628	4.83142	5.24953	4.61346	4.19422	4.19294	2.94848	3.02247	2.79568	5.24953	23	Root -drought
Potri.002G168600	GT1		0.314053	1.31179	2.12186	3.23994	3.59075	2.98879	2.6457	2.05108	4.43574	4.89055	3.4997	4.62871	2.74215	4.22579	3.83282	4.04285	3.52077	4.07958	4.24749	4.64221	4.22423	2.56439	2.22962	2.93643	4.89055	23	Mature leaves
Potri.002G170700	GT1		0.217791	2.44899	2.76167	2.58527	2.80427	2.18301	2.47747	2.50691	2.10301	2.36773	2.51688	2.23263	2.63729	2.53035	2.38319	2.58594	2.94945	2.99445	2.59989	2.43587	2.17751	1.19003	1.41627	1.63661	2.99445	23	Root -drought
Potri.002G236400	GT1		0.588722	1.80933	1.74248	1.7424	3.23511	4.15014	4.63746	2.06148	2.1784	1.29309	1.60744	1.46904	1.62155	1.67999	2.0319	1.72623	2.44923	2.88109	2.52064	2.0568	1.46349	0.556064	0.57191	1.11246	4.63746	23	Mature seeds
Potri.002G238600	GT1		0.183383	2.78399	4.03801	2.94646	3.70488	3.22999	3.3555	3.27635	3.16548	3.96031	4.19652	3.73658	4.34613	3.70731	3.61182	3.48324	4.28315	4.54466	3.5392	3.38119	3.55582	4.34722	4.52857	4.46966	4.54466	23	Root -drought
Potri.003G028600	GT1		0.209723	2.02881	1.64837	1.71791	1.71147	1.8752	1.82156	1.62544	1.8483	2.11001	1.96114	1.81616	2.33507	1.76308	1.97403	1.82274	2.02097	2.16927	2.06861	1.82381	1.78535	1.54166	1.85073	1.61309	2.33507	23	Twig
Potri.003G100500	GT1		0.29609	3.10669	3.25249	4.17444	3.0574	3.15794	4.31895	2.79939	3.39129	2.27831	4.14645	2.64722	3.68942	3.42823	4.11131	2.7377	4.10111	4.53099	2.39031	2.99839	2.44002	2.66262	2.77227	2.50496	4.53099	23	Root -drought
Potri.003G138200	GT1		0.306857	4.20607	4.91551	4.42464	3.1765	3.73438	3.71863	3.86525	4.51885	3.14838	3.54591	3.10994	5.01384	4.34521	2.49471	3.21608	3.94988	4.34688	2.73545	2.51563	2.3674	3.09718	2.82605	2.19825	5.01384	23	Twig
Potri.003G184400	GT1		0.222601	3.68988	3.68613	3.82697	3.80655	4.19566	3.89331	3.59496	4.10049	4.3196	4.11113	4.31218	4.11663	3.69644	4.79478	4.27483	4.21136	3.8608	4.52532	4.65563	4.24878	1.7955	1.8169	1.26512	4.79478	23	Leaf-drought
Potri.003G210400	GT1		0.415522	2.98704	2.26807	2.44385	2.74691	4.81829	2.47747	5.06043	5.15742	5.0309	2.68838	4.72948	2.05974	4.09534	3.13845	4.11311	1.36846	1.63568	3.71594	4.34877	3.94457	0.476858	1.49898	0.670014	5.15742	23	Expanded leaves
Potri.004G069600	GT1		0.29882	2.3349	2.84871	2.25517	2.46451	2.66071	3.23208	2.87653	2.61022	2.11001	2.63114	2.3467	3.5313	3.10472	2.41155	2.85565	3.56367	3.36416	2.96836	2.62077	2.50843	1.05703	1.46825	0.712226	3.56367	23	Root-control
Potri.004G069800	GT1		0.348577	1.40011	1.5004	1.1925	1.27103	1.27923	1.43057	1.58855	1.55036	1.53253	1.39399	1.2107	2.0436	1.83799	1.46991	1.48293	2.1945	2.09162	1.58573	1.52087	1.46349	0.71216	1.11127	0.780484	2.1945	23	Root-control
Potri.004G070000	GT1		0.377926	1.9156	2.63116	1.69258	1.60864	2.37923	2.07828	1.97482	1.64968	1.49289	1.84201	1.35736	2.73375	2.23578	1.74211	1.67303	2.20883	2.40151	1.76807	1.7535	1.46349	0.299967	1.04286	0.20176	2.73375	23	Twig
Potri.004G071000	GT1		0.510227	2.3349	3.49288	1.97175	1.71147	2.39899	2.21119	1.78462	1.57676	1.29309	1.80454	1.29041	3.19289	2.13795	1.51705	1.44457	2.2369	2.11821	1.52177	1.48422	1.08499	0.664163	1.38364	0.471747	3.49288	23	Dormant buds
Potri.004G119700	GT1		0.478913	4.76003	3.04358	2.3598	3.89775	3.59625	3.34156	2.67091	2.74137	1.60468	2.59715	1.29041	1.65018	2.02942	2.39454	2.41199	4.45684	4.07688	1.24821	1.82381	1.69212	0.951884	3.36011	1.32911	4.76003	23	Dormant buds
Potri.004G126000	GT1		0.512326	1.60481	2.28503	2.82612	2.38739	1.72963	1.47851	3.74322	2.65816	1.75683	1.74468	1.68183	2.17946	2.50322	1.67262	2.06033	1.92968	1.96124	1.74486	1.86739	1.78535	1.0465	0.571952	0.684706	3.74322	23	Expanding leaves
Potri.005G036500	GT1		0.14111	2.77478	2.784	2.93106	2.85142	2.95215	3.02673	3.37529	3.14967	2.82344	2.94033	2.64722	2.89884	2.97443	3.15505	3.01045	3.02904	3.08738	2.76082	2.89822	2.76726	2.71585	2.8587	2.74117	3.37529	23	Expanding leaves
Potri.005G073800	GT1		0.29253	6.07107	5.89567	6.24139	6.82551	5.82789	5.93518	6.41174	6.08453	4.17666	5.62392	3.93098	5.09063	4.95302	4.82974	3.99149	2.95689	3.15293	4.51391	4.16307	3.52559	4.01425	4.82308	4.02089	6.82551	23	Expanding female flower buds
Potri.005G193100	GT1		0.178524	4.0989	4.3583	3.81497	3.94292	4.12942	4.12613	3.76645	3.45602	4.40747	4.24737	4.39912	4.77764	3.88331	4.47666	4.27788	4.78301	4.91408	4.5941	4.42145	4.13482	3.05085	2.82001	2.8427	4.91408	23	Root -drought
Potri.006G007100	GT1		0.311173	2.99485	3.51857	2.55412	3.45655	3.77528	4.25514	2.9061	3.83628	4.76837	4.86051	4.65778	3.84928	3.26879	3.12409	4.17676	2.50455	2.90071	4.95569	4.48057	4.1414	1.74317	1.34497	1.98156	4.95569	23	Beetle damaged leaf
Potri.006G007200	GT1		0.287144	3.69453	4.10228	3.19006	4.28961	4.70116	5.13346	3.49268	4.6122	5.56893	5.70368	5.60515	4.60156	3.95761	4.23731	4.94875	3.28891	3.40882	5.81791	5.27034	4.93541	2.08509	2.13427	2.27942	5.81791	23	Beetle damaged leaf
Potri.006G007300	GT1		0.314835	2.59635	3.94281	2.93879	3.03088	3.14731	3.92117	2.02993	2.73404	4.18381	3.99058	4.07785	3.55822	2.46602	2.32172	3.3651	2.37899	2.24116	3.98698	3.57217	3.21863	1.03131	1.19268	1.32249	4.18381	23	Mature leaves
Potri.006G007600	GT1		0.386307	1.51069	1.41133	1.66632	1.77981	1.80574	2.59645	1.90384	1.77517	2.85232	2.78064	2.23263	1.86244	2.27021	1.86376	2.32078	1.25254	1.16957	1.89395	2.19931	2.08484	0.705365	0.481145	0.943288	2.85232	23	Mature leaves
Potri.006G007700	GT1		0.178699	1.35786	1.30497	1.51694	1.45	1.17077	1.43057	1.41151	1.31269	1.29309	1.20067	1.5625	1.52534	1.44267	1.22844	1.61557	1.53128	1.39202	1.52177	1.61834	1.08499	0.755966	0.991978	1.13951	1.61834	23	Mechanically damaged leaf
Potri.006G022300	GT1		0.361995	1.85338	1.97434	1.71791	1.55034	2.18301	2.53186	1.90384	2.25973	2.81367	2.96615	2.92205	2.61887	2.01494	3.31949	2.34761	1.68243	1.76791	2.69195	2.50457	2.05203	1.25786	1.46263	1.51566	3.31949	23	Leaf-drought
Potri.006G022800	GT1		0.336836	1.8746	1.68103	1.48214	1.36996	1.99919	2.3128	1.62544	2.28184	2.8618	3.02852	2.57524	3.01132	1.90658	2.90665	2.22128	1.70872	1.43022	2.73545	2.36266	1.98306	1.31773	1.26908	1.26821	3.02852	23	Mature petiole
Potri.006G023000	GT1		0.336026	1.43932	1.1654	1.10698	1.20844	1.36211	1.56325	1.15861	1.39419	1.90648	1.65635	1.68183	1.62155	1.3328	2.01736	1.40324	1.31551	1.2443	1.79055	1.52087	1.3102	0.667614	0.73694	0.881811	2.01736	23	Leaf-drought
Potri.006G023100	GT1		0.41576	2.19284	2.17907	1.83329	1.45	2.25252	3.14565	1.46163	2.02117	3.00459	3.69082	3.14828	3.87422	1.98529	3.76689	2.60731	1.75846	1.65968	3.63686	2.62077	2.05203	1.13361	0.806557	1.38909	3.87422	23	Twig
Potri.006G023700	GT1		0.520119	3.36587	4.24556	3.66222	4.96267	6.05683	5.9761	2.05108	3.85217	1.90648	3.95722	2.67486	4.61205	2.59132	3.18202	1.77595	2.35453	2.51458	3.10277	2.31097	2.05203	1.03462	0.780531	0.978626	6.05683	23	Expanded female flowers
Potri.006G055600	GT1		0.573754	1.43932	3.25249	1.61063	2.44301	3.50128	4.63191	1.2095	1.26397	1.13165	2.98518	1.51753	2.26029	2.794	3.05913	1.18369	1.91018	2.79937	4.86904	3.47228	1.58671	0.501572	0.593789	0.511534	4.86904	23	Beetle damaged leaf
Potri.007G030500	GT1		0.454928	4.94822	5.25339	4.45046	5.21982	2.84896	2.82485	6.88767	5.17992	5.22205	3.49112	5.07849	2.4703	4.39029	4.37994	4.58398	2.4029	2.14408	4.34369	4.57786	4.2729	1.28182	2.41383	0.815193	6.88767	23	Expanding leaves
Potri.007G117200	GT1		0.314394	1.8746	2.33441	2.81768	2.99694	3.00078	3.56701	3.75617	3.25164	3.1783	3.19946	3.25709	2.35883	3.73941	3.89039	3.97269	1.78208	1.63568	4.05518	3.93808	3.72451	1.05898	0.868396	0.962599	4.05518	23	Beetle damaged leaf
Potri.007G140500	GT1		0.33416	4.0202	4.56309	4.97732	5.29579	6.49857	6.84028	3.52966	5.04207	5.30886	5.18971	5.31922	5.3016	3.90852	6.25968	5.34997	2.64659	2.54987	6.30539	5.93844	5.6311	1.77135	2.00056	2.79217	6.84028	23	Mature seeds
Potri.007G140600	GT1		0.301787	1.43932	1.68103	2.00765	2.24108	2.22986	2.46346	2.6105	2.38595	2.24677	2.23473	2.10492	1.8206	2.77954	2.8139	2.82053	1.45699	1.46529	2.95411	2.8408	2.3674	0.604237	2.09666	0.665965	2.95411	23	Beetle damaged leaf
Potri.007G141700	GT1		0.377254	1.63356	1.61422	1.71791	1.68718	1.96977	1.73527	2.23184	1.93122	1.99335	2.03727	1.64425	1.79874	1.85567	2.81155	2.19105	1.75846	1.86175	2.2939	2.21395	1.74002	0.917394	0.968394	0.724139	2.81155	23	Leaf-drought
Potri.007G141900	GT1		0.386035	1.26069	1.30497	1.40498	1.48556	1.17077	1.52246	1.75547	1.97734	1.56966	1.82349	1.78462	1.88252	1.78249	2.5784	1.94932	1.73403	1.87921	2.53085	2.18446	1.94669	0.492598	0.758631	0.62626	2.5784	23	Leaf-drought
Potri.009G044600	GT1		0.280875	1.99254	4.34071	3.4648	5.89179	6.34709	6.31974	1.64311	2.61835	5.83252	6.91915	5.70868	6.75708	5.47917	7.23405	6.50811	6.51882	6.77137	6.68372	6.60217	6.08796	2.94201	4.45634	4.56277	7.23405	23	Leaf-drought
Potri.009G077500	GT1		0.296088	3.26175	2.72741	2.81768	2.71289	3.11492	2.96292	2.33144	3.53383	2.56426	3.39306	2.48273	3.77925	3.0877	2.57157	2.71853	2.6842	2.4405	2.84958	2.92204	2.98209	1.71622	1.35809	1.29232	3.77925	23	Twig
Potri.009G095100	GT1		0.347018	3.62308	4.11894	3.46997	2.93351	2.82179	3.75537	3.99495	3.31862	4.03355	2.25835	4.48465	4.67142	3.59848	3.48977	2.77519	2.77339	2.78521	4.23359	3.05636	2.53039	0.66505	1.79527	0.592269	4.67142	23	Twig
Potri.009G095300	GT1		0.422382	3.21643	3.49935	2.80918	2.47511	2.82179	3.39649	3.16551	2.66597	3.57276	2.35857	4.07785	4.76831	3.17601	2.74741	2.50798	2.58783	2.45949	3.68733	2.77176	2.34215	0.960686	2.6015	0.692624	4.76831	23	Twig
Potri.009G095400	GT1		0.406174	3.20983	3.67481	2.93879	2.77182	2.7799	3.68635	3.35815	3.0506	3.39617	2.23473	3.71805	4.64102	3.17601	2.80545	2.56419	2.47169	2.5925	3.74	2.68916	2.17751	0.922218	2.18428	0.488884	4.64102	23	Twig
Potri.009G099000	GT1		0.561601	2.14631	2.85919	2.96923	2.78816	3.9218	5.50883	3.27635	2.41533	2.47673	2.78803	2.52989	2.43805	2.93005	3.34012	2.66923	1.41501	1.58459	2.95411	2.57984	1.94669	1.43838	0.786256	0.878131	5.50883	23	Mature seeds
Potri.009G133300	GT1		0.459575	3.51113	5.45866	4.02359	4.63438	2.98879	1.37738	5.43436	4.85105	1.69982	2.28145	1.46904	2.78325	3.05298	1.68425	2.02475	2.637	3.51441	1.6433	2.78939	2.65446	2.70217	3.63999	3.50303	5.45866	23	Dormant buds
Potri.010G137000	GT1		0.118565	3.87703	4.11894	4.78233	4.87858	4.63696	4.54296	4.3671	4.22695	5.31371	5.12101	5.19073	4.50799	5.04146	4.75913	5.10218	4.42933	4.68166	5.05631	5.18682	4.90501	4.38906	4.49651	4.74311	5.31371	23	Mature leaves
Potri.010G182600	GT1		0.414411	2.34815	4.45297	3.15139	4.84459	3.70642	3.6137	3.20865	3.15496	4.09938	4.03773	3.80248	4.53472	4.78668	4.61232	4.2687	5.0807	6.58453	4.60918	4.16935	4.14794	3.14716	3.10953	1.94148	6.58453	23	Root -drought
Potri.010G195300	GT1		0.303229	2.59635	2.70404	2.76578	3.1765	2.92712	3.57883	1.92815	2.27084	2.42355	3.11108	2.19177	2.95634	2.35693	2.15075	2.06033	2.7385	2.81337	2.43548	2.47074	1.98306	2.64129	2.49942	1.65839	3.57883	23	Mature seeds
Potri.010G195500	GT1		0.342181	1.95485	2.26807	2.32173	2.6047	2.2747	3.0356	1.62544	1.96223	1.53253	2.60574	1.71762	2.4703	1.85567	1.86203	1.90913	2.03815	2.26402	2.05261	2.00412	1.86954	2.03325	1.22555	1.47924	3.0356	23	Mature seeds
Potri.010G195600	GT1		0.408793	4.09541	3.72503	4.00267	3.85835	2.7799	2.99066	4.80232	3.96735	1.95098	2.00758	1.87591	2.48084	3.85764	2.44247	2.89824	2.85651	3.05331	1.48666	1.92867	2.01814	3.36754	2.76002	2.05779	4.80232	23	Expanding leaves
Potri.010G235500	GT1		0.343719	1.57486	1.74248	1.63905	1.4117	1.17077	1.24477	2.1216	1.46262	1.66955	1.39399	1.51753	1.55943	1.72271	1.4492	1.48293	1.56479	1.39202	1.36196	1.44476	1.3102	0.795533	0.988416	0.732707	2.1216	23	Expanding leaves
Potri.012G034100	GT1		0.272307	3.1831	3.81008	3.53546	3.23511	2.9016	2.74967	3.0401	3.1811	2.68993	3.13934	2.64722	2.44891	2.72758	2.23493	2.37381	3.20583	3.08738	2.48946	2.32413	2.08484	2.38798	2.13242	3.19661	3.81008	23	Dormant buds
Potri.012G035800	GT1		0.548884	3.90925	4.2866	6.51798	6.1782	4.71849	3.6137	8.01946	6.07591	3.80591	3.17248	2.94432	3.01132	6.45197	2.70205	4.40889	2.25065	2.25266	2.87273	3.29535	3.62387	0.94271	1.6083	0.946321	8.01946	23	Expanding leaves
Potri.012G036000	GT1		0.638498	2.74676	2.01878	6.27695	5.21004	4.38631	3.08754	8.27126	6.19518	3.65319	1.82349	2.23263	2.10648	6.48688	2.33723	4.34925	1.65505	1.39202	1.44885	3.07745	3.56575	0.476858	0.340299	0.914758	8.27126	23	Expanding leaves
Potri.012G048700	GT1		0.321601	3.09232	2.63116	3.36264	3.1584	4.4036	4.97845	3.22018	3.97026	3.2003	5.00844	4.07785	3.55377	3.90852	4.73323	3.94206	3.09068	3.41321	4.5568	3.70081	3.69778	1.43118	1.388	1.23859	5.00844	23	Mature petiole
Potri.012G065100	GT1		0.344873	3.37175	2.55367	3.56946	3.75273	3.02442	2.59645	3.9906	4.24139	2.65694	2.21056	2.97702	1.90208	3.53863	3.53219	3.7157	1.65505	1.7476	3.74	3.35318	3.4737	1.58565	1.16241	1.02051	4.24139	23	Expanded leaves
Potri.013G025600	GT1		0.270625	2.0638	2.26807	2.21313	2.47511	1.80574	1.84833	2.49329	2.14143	2.05347	2.19825	1.78462	2.32298	2.23578	2.06169	2.27926	2.48275	2.47815	1.95015	2.22838	2.14751	2.78977	2.9954	3.07343	3.07343	23	Developing xylem
Potri.013G118700	GT1		0.621487	1.31179	1.1654	3.82697	1.27103	1.17077	1.24477	4.97583	3.25164	1.45017	3.11678	1.29041	1.48863	4.08987	1.75109	2.09464	1.45699	1.34968	2.53085	1.40174	1.08499	1.13997	1.76382	2.18311	4.97583	23	Expanding leaves
Potri.013G143900	GT1		0.25953	3.55803	3.5989	3.68888	2.71289	3.86629	3.0444	4.68845	4.43156	4.0256	3.28732	3.51048	3.33137	4.42968	3.83703	3.87061	3.29465	3.23552	2.76916	4.04483	3.67052	3.05336	3.86885	4.89973	4.89973	23	Developing xylem
Potri.014G041900	GT1		0.322659	2.0638	1.82675	1.69258	1.88177	1.80574	1.84833	1.50723	1.57676	1.53253	1.58149	1.64425	1.86244	2.02942	2.25628	1.82274	2.56756	2.48737	1.95015	2.16938	1.78535	0.935476	0.705078	1.29566	2.56756	23	Root-control
Potri.014G095900	GT1		0.101345	4.49935	4.39965	5.17073	4.95933	5.02164	4.91827	4.91576	4.64861	4.75889	4.58768	4.40676	4.79797	4.78499	4.41613	4.36368	4.50793	4.32208	4.19394	4.78331	4.52442	4.60933	4.77745	5.03026	5.17073	23	Dormant female flower bud
Potri.014G096000	GT1		0.418147	3.223	4.64831	4.3552	2.91897	2.9016	2.98148	3.10012	3.9847	2.96166	6.18012	2.46658	5.88107	4.30572	3.14746	2.69904	4.37266	5.2412	3.62826	3.19727	2.83725	3.15546	2.6327	4.47055	6.18012	23	Mature petiole
Potri.014G178300	GT1		0.0867473	4.12646	4.32648	4.55172	4.49341	4.6149	4.49171	4.11566	4.489	4.08416	4.33923	4.08743	4.69725	4.04243	4.25018	3.82508	4.48626	4.56587	4.36421	4.20037	4.01088	4.09419	4.30203	4.51342	4.69725	23	Twig
Potri.015G071900	GT1		0.346373	3.71298	4.03362	3.79473	3.90479	5.52248	6.3712	3.30537	3.90792	5.06394	4.12754	5.00767	4.45994	3.1972	6.08674	4.36655	4.26625	4.67103	5.56439	5.69284	4.3025	2.48488	2.3272	1.81604	6.3712	23	Mature seeds
Potri.016G014100	GT1		0.353109	3.53217	4.24556	4.00618	3.10887	3.42545	4.09804	4.50082	5.0917	4.25334	3.2467	3.83144	3.5313	3.70007	3.52811	3.65997	3.16225	2.64168	3.47321	4.25749	3.87498	0.58257	1.16031	0.642603	5.0917	23	Expanded leaves
Potri.016G014300	GT1		0.338159	2.70841	3.32771	2.84285	2.30449	2.88864	3.15374	3.38208	3.88958	3.50484	2.68838	2.93323	2.60015	2.73514	2.7283	2.75659	2.34209	2.10501	2.74396	3.19727	3.01221	1.08295	1.39443	0.20176	3.88958	23	Expanded leaves
Potri.016G014400	GT1		0.322775	3.15582	4.2033	3.54526	3.12143	4.21052	4.78225	3.81426	4.29542	3.76808	3.29728	3.12925	4.13725	3.53044	3.66461	3.24209	3.67623	2.99445	3.01702	3.62415	3.58539	1.04631	1.23231	0.959662	4.78225	23	Mature seeds
Potri.016G014500	GT1		0.343985	7.50797	7.12958	6.60105	4.56564	3.81501	3.6644	7.89355	5.78754	4.98495	4.58177	4.49185	7.2222	7.98264	4.76176	7.37517	8.80694	8.69801	5.06257	4.80953	4.68541	5.84225	5.56691	4.07485	8.80694	23	Root-control
Potri.016G015700	GT1		0.434292	2.87252	1.85309	1.71791	1.55034	1.49276	1.60144	1.38429	1.46262	1.29309	2.26997	1.2107	2.24727	1.55973	1.42264	1.30821	3.09735	2.91362	1.74486	1.44476	1.21274	2.35959	2.22456	1.4016	3.09735	23	Root-control
Potri.016G016400	GT1		0.511441	2.63829	3.74138	1.76613	2.6141	2.13391	2.39069	1.56926	1.62631	2.47673	3.71295	2.67486	4.47844	2.00023	1.75562	2.12781	3.21802	3.15293	2.40178	2.28415	1.9089	0.724959	0.693899	0.522676	4.47844	23	Twig
Potri.016G016500	GT1		0.325136	3.07778	3.92867	2.09183	2.57604	3.04764	3.73974	2.66501	2.67373	3.42724	3.17248	3.24835	3.78303	3.41042	2.30294	3.305	4.5127	4.18616	3.80976	3.40862	2.85417	2.2271	2.8894	1.17496	4.5127	23	Root-control
Potri.016G016900	GT1		0.550743	1.20252	1.5004	1.10698	1.36996	2.18301	2.63358	1.09219	1.46262	4.80567	3.08219	4.5203	2.15095	2.00023	2.42459	3.69275	1.59642	1.49786	4.15904	3.90818	3.4737	0.520239	1.13617	0.783654	4.80567	23	Mature leaves
Potri.016G017000	GT1		0.458776	1.83163	2.69219	1.44499	1.73496	1.72963	1.79385	1.2095	1.13043	1.83509	2.62273	1.60459	2.98413	1.47435	1.3561	1.48293	2.2776	2.31905	1.6152	1.52087	1.3919	0.764665	0.988416	0.711105	2.98413	23	Twig
Potri.016G017100	GT1		0.376054	4.19636	4.84767	2.74798	3.18248	3.75498	4.40958	3.14137	3.11747	4.05714	4.08335	3.66739	5.00434	4.08161	2.29397	3.58699	5.8386	5.28122	4.22237	3.70081	3.46308	2.76435	3.23044	1.3104	5.8386	23	Root-control
Potri.016G017200	GT1		0.253418	2.98704	3.7305	2.10782	2.73002	3.23998	3.73974	2.80469	3.16023	4.29347	3.40686	3.85981	3.79429	3.78451	2.89564	3.791	4.3488	3.87338	4.17369	4.11174	3.26871	1.97254	2.34223	1.36033	4.3488	23	Root-control
Potri.016G017300	GT1		0.369862	2.50784	2.90025	1.66632	1.84252	2.25252	2.77162	1.91608	2.04925	2.39599	2.29282	2.4502	2.87657	2.40783	1.71515	2.12781	3.55897	3.13685	2.76082	2.47074	1.98306	1.77333	2.13243	0.908182	3.55897	23	Root-control
Potri.016G017400	GT1		0.326044	2.04646	2.77288	1.54978	1.66201	1.90788	2.01524	1.74047	1.71523	2.48964	2.43059	2.10492	2.91346	2.1633	1.70909	2.07763	2.87248	2.88767	2.26836	2.16938	1.9089	0.784115	1.05395	0.868059	2.91346	23	Twig
Potri.016G021700	GT1		0.429327	1.83163	1.92774	1.58094	2.10116	2.83545	2.82485	1.29002	1.57676	1.56966	2.35857	1.64425	2.17946	1.50426	1.36087	1.61557	1.80496	1.55723	2.31884	1.82381	1.52785	0.499711	0.244263	0.45612	2.83545	23	Expanded female flowers
Potri.016G022200	GT1		0.369626	1.7629	1.71235	1.44499	1.4117	1.8752	1.79385	1.09219	1.20606	1.72887	1.55439	1.46904	1.75286	1.10177	1.42834	1.61557	1.80496	1.58459	2.28121	1.70259	1.3102	0.764236	0.644643	0.875029	2.28121	23	Beetle damaged leaf
Potri.016G022500	GT1		0.343665	4.06367	3.97527	3.69765	3.30219	4.17055	3.91656	2.2661	1.96223	3.56723	3.43404	3.7427	3.73702	2.94926	2.95232	3.72477	4.22017	3.58178	5.05317	3.8968	3.43072	1.98497	2.08836	2.30031	5.05317	23	Beetle damaged leaf
Potri.016G052500	GT1		0.531144	1.54355	2.58006	2.2956	1.68718	1.4317	3.28428	2.57272	2.3247	1.66955	3.05265	2.4502	3.3261	4.86034	1.69043	2.02475	2.82393	2.38149	2.06861	1.29976	1.08499	3.44144	3.10856	1.99138	4.86034	23	Sucker
Potri.016G105300	GT1		0.32356	1.83163	2.31819	1.7424	3.07046	2.2747	2.21119	2.4153	2.84641	3.66873	2.39001	3.40538	2.15095	3.00521	2.79862	3.49931	1.70872	1.7476	3.52067	3.24722	3.28094	1.6682	2.23495	1.2288	3.66873	23	Mature leaves
Potri.016G105400	GT1		0.327956	2.30791	2.784	2.19874	3.60391	2.96448	2.94409	2.83598	3.60743	4.47288	2.83852	4.30401	2.56176	3.45884	3.28286	4.18003	2.1945	2.09162	4.14424	4.03106	4.07421	2.24873	1.96094	1.51349	4.47288	23	Mature leaves
Potri.016G124600	GT1		0.42493	2.8553	1.79958	2.78332	3.01062	3.42545	3.00882	2.82043	2.61835	1.72887	2.42059	1.51753	2.7913	2.17574	2.18366	1.79968	3.85062	2.95778	1.52177	1.67567	1.46349	1.20748	1.92027	1.03051	3.85062	23	Root-control
Potri.017G041900	GT1		0.265509	1.95485	2.56694	2.39659	2.6141	2.15876	2.26322	2.10197	1.67225	1.56966	1.70191	1.51753	2.16531	1.70167	2.11815	1.9878	2.6842	2.34027	1.72087	1.8459	1.3919	2.27172	1.62531	1.6868	2.6842	23	Root-control
Potri.017G042800	GT1		0.288074	2.19284	2.69219	3.53053	3.09619	3.00078	2.71599	2.05108	3.03332	2.33873	2.80266	2.10492	3.36256	2.61652	2.41019	2.36079	2.98624	3.03594	2.22881	2.19931	1.94669	2.01246	2.28243	1.82582	3.53053	23	Dormant female flower bud
Potri.017G052000	GT1		0.411228	2.82014	3.38502	2.48923	2.18742	3.93983	4.56061	3.56862	2.22567	3.08642	2.22271	3.38176	2.29836	1.95464	4.18278	2.88137	1.98559	2.4405	4.02312	3.00578	2.20671	0.410886	2.25512	2.12188	4.56061	23	Mature seeds
Potri.017G052100	GT1		0.350354	2.47288	3.0345	2.56459	2.08602	2.92712	3.537	3.48012	2.16623	2.36773	1.80454	2.68845	1.79874	1.65761	3.15806	2.44893	1.49551	1.7476	3.43401	2.32413	2.01814	0.596691	2.77708	1.50282	3.537	23	Mature seeds
Potri.017G052400	GT1		0.352732	2.90629	3.65189	2.91547	2.35263	3.88504	4.26237	4.07109	2.15391	2.88055	2.28145	3.11963	2.27314	2.09866	4.18647	2.69904	1.82717	2.31905	3.61961	2.85747	2.44002	0.578698	3.11245	2.46592	4.26237	23	Mature seeds
Potri.017G077700	GT1		0.426121	2.08084	1.36092	2.30874	1.27103	1.27923	1.24477	2.07176	1.69408	1.22311	1.26018	1.2107	1.35384	1.65761	1.40185	1.25134	1.25254	1.16957	1.44885	1.23522	1.08499	0.991876	0.714321	0.890013	2.30874	23	Dormant female flower bud
Potri.017G077800	GT1		0.473573	3.40652	1.87866	3.7742	2.80427	1.8412	1.70415	3.47063	2.74137	1.45017	1.8601	1.71762	1.67748	2.17574	1.80375	2.0427	1.53128	1.49786	1.91311	1.77767	1.64121	2.2024	1.17549	1.39707	3.7742	23	Dormant female flower bud
Potri.017G089000	GT1		0.512164	2.48465	1.99682	2.98418	3.03088	2.72175	1.79385	3.74061	2.51691	1.13165	1.31025	1.64425	1.65018	2.22405	1.44769	1.90913	2.43783	2.60085	1.30999	1.77767	1.52785	0.509037	0.62206	0.514146	3.74061	23	Expanding leaves
Potri.017G101800	GT1		0.379382	2.0976	2.69219	2.59547	2.84368	3.11492	3.65329	1.52867	1.89904	2.92624	3.8287	2.86463	3.4992	2.4373	2.3294	2.69904	4.28315	4.06328	3.47321	2.89017	2.48606	1.7604	1.3006	1.49735	4.28315	23	Root-control
Potri.017G150000	GT1		0.269794	5.44137	6.6624	6.39261	7.46695	8.30652	8.79224	4.89747	6.20433	5.9028	7.19809	5.46656	7.43757	6.35037	8.20454	5.28364	6.97307	7.42093	6.35134	6.98263	6.16516	5.40083	4.97898	5.75522	8.79224	23	Mature seeds
Potri.017G150100	GT1		0.292008	5.94835	4.48211	4.01665	3.9118	3.40801	3.67542	5.12959	4.51293	4.01359	4.17565	3.60135	3.5222	4.53569	5.29873	4.19628	5.66738	5.65256	4.36167	4.32368	3.84291	2.65276	3.25721	4.4122	5.94835	23	Dormant buds
Potri.T010800	GT1		0.404594	2.42459	2.45645	2.2956	3.11516	2.37923	2.40563	2.27449	2.9495	3.4149	3.43852	3.78482	2.86906	2.82942	4.07276	4.06784	2.31677	2.24116	4.65142	4.36524	4.3599	0.567497	1.31916	0.98093	4.65142	23	Beetle damaged leaf
Potri.T178700	GT1		0.51218	2.14631	3.16458	1.25795	2.08602	1.54774	2.21119	1.35527	1.55036	2.03386	2.99147	1.90432	3.66499	1.50426	1.3561	1.44457	2.6842	2.61735	2.05261	1.77767	1.52785	0.988126	0.738059	0.392942	3.66499	23	Twig
Potri.003G021100	GT1	PtGT1A	0.168585	3.14197	3.91438	2.87564	3.45168	3.08172	3.23966	3.39892	3.06198	3.73902	3.64931	3.78482	4.01192	2.93649	3.53814	3.61665	4.18159	4.19115	3.7869	3.55765	3.50507	3.65684	3.4391	3.09152	4.19115	23	Root -drought
Potri.014G096100	GT1	PtGT1B	0.170738	5.77159	6.4814	6.53006	6.83098	7.0475	6.29287	5.1663	7.55293	7.12628	6.09537	6.85927	5.88365	6.79031	7.41965	6.87182	5.766	6.49097	7.83607	7.44706	7.42271	5.08049	5.70109	6.33114	7.83607	23	Beetle damaged leaf
Potri.001G303600	GT1		0.310381	1.26069	1.36092	1.25795	1.36996	1.27923	1.43057	1.38429	1.42967	1.22311	1.43043	1.29041	1.40428	1.23884	1.30181	1.18369	1.36846	1.78766	1.1675	1.15089	NA	0.78657	0.838284	0.731278	1.78766	22	Root -drought
Potri.001G303700	GT1		0.395449	1.20252	1.41133	1.44499	1.45	1.72963	1.60144	1.70949	1.83065	1.45017	1.67951	1.51753	1.86244	1.78249	1.76042	1.18369	2.5153	2.13123	1.67019	1.61834	NA	0.951539	0.931526	1.01399	2.5153	22	Root-control
Potri.002G098300	GT1		0.637407	NA	1.06621	1.1925	2.03909	2.25252	2.95354	1.09219	1.20606	1.13165	1.31025	1.10642	1.65018	2.04368	1.32505	1.55276	4.26342	4.12998	1.24821	1.15089	1.21274	0.823166	1.47045	0.506046	4.26342	22	Root-control
Potri.004G083700	GT1		0.400499	1.0429	1.06621	1.31299	1.71147	1.72963	1.76513	1.15861	1.31269	2.11001	1.26018	2.27199	1.55943	1.67999	1.35846	1.51887	1.53128	1.46529	2.45738	1.7285	1.46349	0.45711	1.43301	NA	2.45738	22	Beetle damaged leaf
Potri.004G172700	GT1		0.459312	1.71369	1.30497	1.54978	1.32368	1.64479	2.28	1.25234	1.13043	3.10218	2.00758	2.64722	1.70361	1.3328	1.18939	2.0427	1.41501	NA	1.95015	2.51563	2.76726	1.11006	1.57536	0.767127	3.10218	22	Mature leaves
Potri.004G179300	GT1		0.318206	1.20252	1.36092	1.31299	1.32368	1.64479	1.67161	1.77019	1.69408	1.56966	1.67951	1.68183	1.79874	1.53265	2.06055	1.90913	1.53128	1.5284	2.24216	1.98585	1.78535	NA	0.275177	0.783654	2.24216	22	Beetle damaged leaf
Potri.006G022500	GT1		0.374218	1.54355	1.36092	1.40498	1.12667	1.68847	1.79385	1.2095	1.57676	1.72887	1.91212	1.81616	1.90208	1.47435	2.32586	1.64489	NA	1.16957	1.76807	1.67567	1.52785	0.666084	0.529606	1.04504	2.32586	22	Leaf-drought
Potri.006G171100	GT1		0.455628	3.13499	3.13956	2.75691	2.02291	1.4317	1.56325	3.29094	2.28184	1.35191	1.63235	1.2107	3.17524	3.1599	1.54235	2.51944	3.62784	4.04126	1.44885	1.23522	NA	1.64963	3.00269	1.02069	4.04126	22	Root -drought
Potri.008G024900	GT1		0.30147	1.83163	2.36616	1.1925	1.93739	1.72963	1.63746	NA	1.26397	2.16348	2.31519	2.14926	2.32298	1.74317	1.75516	2.33428	1.82717	1.63568	2.84177	2.72657	2.28992	1.82073	2.1176	2.52643	2.84177	22	Beetle damaged leaf
Potri.009G098400	GT1		0.323449	1.13333	1.1654	1.51694	1.95516	1.36211	1.82156	1.15861	1.64968	1.13165	1.99236	1.2107	1.7287	2.11193	1.50045	1.75149	1.94872	1.34968	NA	1.15089	1.58671	0.933987	1.03714	0.920135	2.11193	22	Sucker
Potri.009G099100	GT1		0.201761	1.60481	1.41133	1.44499	NA	1.36211	1.31683	1.41151	1.57676	1.45017	1.20067	1.41612	1.52534	1.37246	1.58875	1.25134	1.62644	1.2443	1.24821	1.48422	1.08499	0.467296	0.890661	0.911114	1.62644	22	Root-control
Potri.010G090600	GT1		0.409352	2.20791	1.36092	2.10782	1.63587	1.36211	1.52246	1.62544	1.69408	1.22311	1.49601	1.10642	1.55943	1.3328	1.30732	1.09528	1.25254	NA	1.40764	1.15089	1.08499	0.566879	0.82592	0.668114	2.20791	22	Dormant buds
Potri.011G060300	GT1		0.544904	2.42459	2.51298	3.20899	2.15949	1.5981	1.56325	4.4482	4.39551	1.53253	1.35427	1.35736	1.86244	3.96663	2.04881	3.47242	1.49551	1.63568	NA	1.29976	1.46349	1.123	1.15577	0.88098	4.4482	22	Expanding leaves
Potri.011G061000	GT1		0.535485	2.16205	1.99682	2.3722	1.84252	1.17077	1.47851	3.48641	3.54965	1.56966	1.12294	1.2107	1.59139	3.02333	1.55968	2.76593	1.31551	1.30153	NA	1.48422	1.21274	0.589715	0.778382	0.591246	3.54965	22	Expanded leaves
Potri.014G088400	GT1		0.545491	1.80933	1.77152	2.78332	3.38158	3.32661	2.87591	3.12503	2.63444	1.40359	2.1858	NA	4.05908	2.48477	1.41724	1.30821	5.25238	4.85747	1.30999	1.29976	1.21274	2.13499	3.38913	1.36187	5.25238	22	Root-control
Potri.014G146000	GT1		0.376592	1.57486	1.71235	1.76613	1.98967	1.49276	1.52246	2.11183	1.62631	1.45017	2.1858	1.46904	2.23408	2.21218	2.89572	1.92945	1.89022	2.87448	2.20157	2.72657	1.3102	0.532348	1.097	NA	2.89572	22	Leaf-drought
Potri.016G021500	GT1		0.476845	1.43932	1.79958	1.25795	1.45	1.17077	1.15058	1.58855	1.39419	1.29309	1.87781	1.5625	1.29389	1.85567	2.01761	2.32078	2.31677	2.47815	3.01702	2.18446	1.58671	0.666532	NA	0.440802	3.01702	22	Beetle damaged leaf
Potri.016G022100	GT1		0.380869	1.0429	1.36092	1.10698	1.27103	1.27923	1.24477	1.35527	1.31269	1.29309	1.31025	1.2107	NA	1.37246	1.81508	1.84518	1.89022	1.8439	2.06861	1.61834	1.08499	0.666084	0.244263	0.727176	2.06861	22	Beetle damaged leaf
Potri.016G097400	GT1		0.519169	1.0429	1.06621	1.61063	1.66201	2.08226	2.03673	NA	2.15391	1.49289	2.00758	1.81616	1.40428	2.20018	3.38959	1.75149	2.22296	2.31905	2.01975	1.86739	1.58671	0.556064	0.338459	0.98866	3.38959	22	Leaf-drought
Potri.T148700	GT1		0.429468	1.13333	2.87988	1.25795	1.36996	1.49276	2.17498	1.29002	1.13043	1.29309	1.84201	1.90432	2.71679	1.80142	3.17183	1.48293	3.18733	2.54115	1.98565	2.12273	1.21274	NA	1.22771	2.15622	3.18733	22	Root-control
Potri.001G030600	GT1		0.521464	1.26069	2.96911	1.48214	2.08602	2.51083	2.97223	NA	1.31269	1.35191	1.74468	1.71762	1.70361	1.65761	3.49396	1.44457	1.25254	1.46529	2.20157	2.07372	1.3919	0.596691	0.244263	NA	3.49396	21	Leaf-drought
Potri.001G133100	GT1		0.29672	NA	1.30497	1.31299	1.48556	1.17077	1.15058	1.41151	1.26397	1.13165	1.26018	1.2107	1.44862	1.1794	1.35687	1.18369	1.70872	1.76791	NA	1.23522	1.08499	0.804702	1.30761	0.854064	1.76791	21	Root -drought
Potri.001G282000	GT1		0.337988	1.47605	1.90353	1.58094	1.95516	1.93937	1.99324	1.54931	1.96223	1.6379	1.87781	1.35736	2.60015	1.67999	2.07483	1.48293	2.48275	2.19382	1.67019	1.5552	1.58671	0.467226	NA	NA	2.60015	21	Twig
Potri.001G282100	GT1		0.473099	1.35786	1.92774	1.36136	1.45	1.49276	1.63746	1.41151	1.49352	1.13165	1.12294	NA	2.07559	1.63448	2.13348	1.18369	2.82393	2.71181	1.30999	1.52087	1.52785	0.556064	0.718027	NA	2.82393	21	Root-control
Potri.001G303400	GT1		0.241119	NA	1.06621	1.10698	1.36996	NA	1.15058	1.2095	1.20606	1.22311	1.20067	1.10642	1.21558	1.23884	1.42264	1.09528	1.25254	1.16957	1.1675	1.23522	1.08499	0.370463	0.355839	0.767005	1.42264	21	Leaf-drought
Potri.001G313000	GT1		0.538985	2.42459	2.71578	2.32173	2.78002	2.25252	1.82156	5.7683	4.89559	2.01383	1.60744	1.95859	2.41601	4.27477	2.12642	3.82508	2.08782	2.18162	3.76365	3.67424	3.20582	NA	NA	0.838384	5.7683	21	Expanding leaves
Potri.004G214100	GT1		0.45229	1.0429	1.36092	NA	1.91925	1.68847	1.63746	1.50723	1.71523	3.98515	3.64931	3.48127	1.97585	3.25879	2.48525	3.39991	1.41501	1.16957	3.61091	3.41404	3.34051	NA	0.666896	0.91538	3.98515	21	Mature leaves
Potri.006G007400	GT1		0.457633	1.89533	2.45645	1.44499	2.07063	1.54774	1.15058	1.69349	1.79412	3.48143	1.26018	3.11963	1.62155	2.46602	1.89994	2.63866	1.36846	1.72668	2.36701	2.33712	2.41631	NA	NA	0.489405	3.48143	21	Mature leaves
Potri.006G120600	GT1		0.556834	NA	NA	1.40498	1.12667	1.64479	1.63746	1.2095	1.52268	1.22311	1.72361	1.64425	1.44862	1.58564	3.27446	1.70011	1.17029	1.30153	2.08433	1.92867	1.86954	0.50352	1.19995	1.09331	3.27446	21	Leaf-drought
Potri.008G062400	GT1		0.45151	2.28026	1.41133	1.87517	2.47511	2.2747	2.6457	3.65175	1.39419	2.05347	1.84201	2.14926	1.55943	1.81991	3.38874	2.22128	1.45699	1.58459	2.826	2.3752	1.86954	0.556064	NA	NA	3.65175	21	Expanding leaves
Potri.016G016000	GT1		0.309951	2.25189	2.58006	2.9541	3.733	4.4036	3.6137	3.30537	4.55194	4.90135	3.36031	4.7506	2.23408	4.36793	4.29084	4.68598	1.41501	1.16957	4.1795	4.69947	4.65829	0.438197	NA	NA	4.90135	21	Mature leaves
Potri.016G016700	GT1		0.348204	1.97388	1.90353	1.66632	2.22792	2.18301	3.34156	1.64311	1.88247	2.46366	2.98518	2.05854	1.59139	2.57422	2.25472	2.80259	2.41467	2.75638	2.69195	2.60048	2.53039	NA	0.355839	NA	3.34156	21	Mature seeds
Potri.016G021000	GT1		0.175268	1.47605	1.54053	1.58094	1.80127	1.36211	1.67161	1.52867	1.67225	1.69982	1.43043	1.68183	1.65018	1.58564	1.69043	1.58492	1.53128	1.55723	1.87433	1.7285	1.58671	0.556064	NA	NA	1.87433	21	Beetle damaged leaf
Potri.017G052300	GT1		0.61898	1.54355	2.82751	3.83095	3.72502	5.74102	6.7754	2.33934	1.93122	1.40359	1.31025	1.41612	1.92117	3.36947	5.08245	3.45052	1.41501	NA	3.61527	2.81536	2.31633	0.961084	NA	0.615968	6.7754	21	Mature seeds
Potri.001G303300	GT1		0.256054	1.26069	1.36092	1.10698	1.32368	1.27923	1.15058	1.2095	1.60204	NA	1.26018	NA	1.44862	1.1794	1.32856	1.25134	1.56479	1.65968	1.52177	1.35404	NA	0.628839	0.851918	0.776408	1.65968	20	Root -drought
Potri.002G098400	GT1		0.434867	1.20252	1.41133	1.48214	1.66201	2.10842	2.82485	NA	1.20606	1.75683	2.78803	2.46658	1.29389	1.90658	2.92659	1.35819	2.20883	3.36869	2.70954	2.54818	1.64121	0.669641	NA	NA	3.36869	20	Root -drought
Potri.004G070800	GT1		0.453966	1.78643	2.66814	1.58094	1.27103	2.25252	1.47851	1.48493	1.35553	NA	1.58149	NA	2.55196	1.58564	1.26276	1.18369	1.68243	1.99192	1.30999	1.15089	NA	0.509665	1.10473	0.555936	2.66814	20	Dormant buds
Potri.006G007500	GT1		0.264901	1.60481	1.85309	1.1925	1.58018	NA	NA	1.48493	1.55036	2.03386	1.39399	1.93186	1.21558	1.47435	1.39186	1.58492	1.45699	1.30153	1.58573	1.52087	1.46349	1.41857	1.40105	NA	2.03386	20	Mature leaves
Potri.006G010000	GT1		0.348783	5.376	4.87227	4.60781	5.55168	5.28105	5.05081	4.52343	5.48985	7.98377	3.6871	7.90715	2.54207	5.73403	5.15352	7.3599	1.62644	1.2443	7.77521	7.67134	7.33021	NA	NA	NA	7.98377	20	Mature leaves
Potri.006G171200	GT1		0.396165	2.1141	1.90353	1.83329	1.51889	1.17077	1.24477	1.9518	1.52268	1.13165	1.26018	1.2107	2.29836	2.17574	1.35763	1.40324	2.44923	2.60085	NA	NA	NA	1.07979	1.57845	0.634373	2.60085	20	Root -drought
Potri.006G272600	GT1		0.579282	1.31179	4.0025	1.36136	1.91925	2.0277	2.82485	2.10197	1.79412	NA	1.92877	NA	2.54207	2.24738	1.22844	1.61557	1.65505	1.72668	1.30999	1.23522	NA	1.01691	0.244263	1.90318	4.0025	20	Dormant buds
Potri.007G029800	GT1		0.350173	1.26069	1.90353	1.31299	1.51889	1.49276	1.56325	2.19641	2.6967	1.80985	1.87781	2.3467	2.58111	1.87298	1.89553	1.79968	NA	NA	2.28121	2.0568	1.78535	1.22563	NA	0.514146	2.6967	20	Expanded leaves
Potri.007G095100	GT1		0.286313	1.0429	1.1654	1.1925	1.20844	NA	1.31683	1.15861	1.26397	1.56966	1.31025	1.29041	NA	1.28884	1.22844	1.18369	NA	1.2443	1.36196	1.15089	1.3919	0.656909	0.126327	0.702153	1.56966	20	Mature leaves
Potri.007G140700	GT1		0.333602	1.0429	NA	1.1925	1.32368	1.17077	1.24477	1.70949	1.42967	1.49289	1.92877	1.35736	NA	1.63448	1.59262	1.77595	1.17029	NA	1.44885	1.48422	1.52785	0.759536	0.433784	0.629677	1.92877	20	Mature petiole
Potri.009G077400	GT1		0.344434	1.66122	1.36092	1.95326	2.25407	NA	NA	1.90384	2.47187	1.97241	1.43043	1.95859	1.21558	1.70167	2.02405	1.67303	1.65505	1.61069	1.44885	1.67567	1.3919	0.492598	NA	1.40514	2.47187	20	Expanded leaves
Potri.015G027700	GT1		0.696252	1.93543	2.82751	2.83451	2.58567	7.38001	2.94409	2.29107	1.64968	NA	1.99236	1.2107	3.78679	1.98529	NA	1.09528	2.53649	2.02156	1.1675	1.23522	NA	2.1688	3.3509	2.97273	7.38001	20	Expanded female flowers
Potri.015G027800	GT1		0.733803	1.51069	2.30173	2.18414	2.03909	6.56493	2.46346	1.81269	1.35553	1.13165	1.67951	1.2107	3.16334	1.74317	NA	NA	1.92968	1.49786	1.1675	1.15089	NA	1.01987	1.82592	2.01628	6.56493	20	Expanded female flowers
Potri.016G016100	GT1		0.251305	1.35786	1.30497	1.25795	1.66201	1.8752	2.03673	1.25234	1.35553	1.35191	2.17318	1.5625	1.7287	1.70167	1.97467	1.44457	1.89022	2.19382	1.96808	1.8459	1.46349	NA	NA	NA	2.19382	20	Root -drought
Potri.016G016800	GT1		0.253922	1.51069	1.87866	1.7424	1.71147	2.86233	2.85574	1.29002	1.88247	2.63444	2.8243	2.51438	2.12154	2.45652	3.00519	2.47292	2.36683	2.35073	3.12805	3.11185	2.74915	NA	NA	NA	3.12805	20	Beetle damaged leaf
Potri.016G020700	GT1		0.446225	1.35786	1.45754	1.51694	2.2669	1.72963	1.73527	2.935	4.53062	4.93117	1.60744	4.87943	1.48863	4.07053	4.38734	4.40052	1.25254	NA	3.93268	3.90061	3.937	NA	NA	0.497947	4.93117	20	Mature leaves
Potri.016G020800	GT1		0.518369	1.0429	1.1654	1.1925	2.81226	1.5981	2.01524	1.43722	2.00679	1.13165	1.12294	NA	1.52534	1.58564	1.34717	1.18369	1.84875	1.91301	1.36196	1.15089	1.08499	NA	0.0207477	NA	2.81226	20	Expanding female flower buds
Potri.016G021600	GT1		0.222281	1.63356	1.61422	1.76613	2.02291	1.8412	1.94757	1.64311	1.52268	1.92901	1.72361	1.71762	1.79874	1.70167	1.81653	1.77595	1.89022	1.82562	2.2939	1.98585	1.74002	NA	NA	NA	2.2939	20	Beetle damaged leaf
Potri.016G022400	GT1		0.427054	1.47605	1.77152	NA	1.27103	1.17077	1.24477	1.32403	1.20606	1.35191	1.55439	1.46904	NA	1.55973	1.97206	1.92945	1.89022	1.99192	2.54097	1.82381	1.3919	0.451246	NA	0.811019	2.54097	20	Beetle damaged leaf
Potri.016G124500	GT1		0.326649	1.0429	1.06621	1.7424	1.73496	1.27923	1.15058	1.87881	1.73577	1.22311	1.12294	1.29041	1.29389	1.61052	1.40185	1.64489	1.36846	1.30153	NA	NA	NA	0.554986	0.775663	0.696584	1.87881	20	Expanding leaves
Potri.017G032700	GT1		0.395955	1.85338	1.64837	2.19874	1.88177	2.82179	3.537	1.97482	1.75573	2.47673	1.70191	2.49866	1.79874	2.1633	3.26297	2.67925	1.17029	1.16957	2.59989	3.6787	3.02701	NA	NA	NA	3.6787	20	Mechanically damaged leaf
Potri.017G077500	GT1		0.465335	2.36125	1.61422	2.89969	1.90071	1.49276	1.24477	2.52705	1.88247	1.29309	1.49601	1.35736	1.35384	1.58564	1.43278	1.25134	NA	NA	1.30999	1.15089	NA	1.54924	1.01104	1.64236	2.89969	20	Dormant female flower bud
Potri.006G039300	GT1		0.629433	NA	NA	1.1925	4.5232	2.59642	2.79319	NA	NA	1.22311	1.20067	1.29041	1.8206	2.02942	2.39159	1.70011	1.25254	1.58459	2.17355	1.70259	1.64121	1.02569	1.71894	0.833509	4.5232	19	Expanding female flower buds
Potri.007G030300	GT1		0.390672	1.40011	1.95133	1.40498	1.51889	1.27923	1.60144	2.47255	3.1229	2.16348	2.06603	2.39963	2.68212	1.95464	1.9721	2.07763	NA	NA	2.59989	2.03957	1.82843	0.83957	NA	NA	3.1229	19	Expanded leaves
Potri.007G132400	GT1		0.402984	NA	2.41218	NA	1.12667	1.17077	1.8994	1.15861	NA	1.29309	1.55439	1.75183	2.39351	1.3328	2.68337	1.18369	2.44923	2.22953	1.81237	1.70259	1.08499	0.512379	1.7683	NA	2.68337	19	Leaf-drought
Potri.011G097900	GT1		0.639264	1.0429	NA	1.48214	2.72149	1.5981	1.9707	2.13126	5.4192	1.66955	NA	1.81616	1.65018	2.90399	2.15952	4.43643	1.31551	1.30153	NA	1.48422	1.08499	NA	3.5351	0.8844	5.4192	19	Expanded leaves
Potri.014G041800	GT1		0.453215	NA	1.1654	1.48214	2.08602	NA	NA	1.2095	2.57715	2.40985	1.31025	2.7019	1.67748	2.11193	2.68546	2.33428	3.4255	3.6967	2.36701	3.07745	2.44002	NA	0.318208	1.00385	3.6967	19	Root -drought
Potri.016G020500	GT1		0.263832	NA	NA	NA	1.20844	1.4317	1.15058	1.15861	1.13043	1.49289	1.31025	1.35736	NA	1.37246	1.41837	1.58492	1.31551	1.30153	1.30999	1.29976	1.21274	0.612412	0.420874	0.497947	1.58492	19	Leaf-control
Potri.016G021100	GT1		0.151092	1.0429	NA	1.31299	1.4117	1.27923	1.24477	1.15861	1.35553	1.35191	1.31025	1.35736	1.29389	1.23884	1.2835	1.40324	1.36846	1.39202	1.52177	1.23522	1.21274	NA	NA	NA	1.52177	19	Beetle damaged leaf
Potri.016G021300	GT1		0.350823	1.26069	1.06621	NA	1.73496	1.27923	1.37738	1.09219	1.89904	2.40985	1.20067	2.41673	1.21558	2.37757	1.78609	2.42444	NA	NA	1.83358	2.10667	2.28992	0.301689	NA	0.681987	2.42444	19	Leaf-control
Potri.017G032300	GT1		0.400088	1.43932	1.1654	1.81152	1.48556	2.22986	2.99066	1.43722	1.35553	2.30894	1.35427	2.00987	1.59139	1.44267	2.13583	1.90913	NA	1.16957	2.36701	2.68916	2.39211	NA	NA	NA	2.99066	19	Mature seeds
Potri.001G303000	GT1		0.386049	NA	1.06621	1.10698	1.12667	NA	1.24477	1.09219	NA	1.22311	NA	1.10642	1.35384	NA	1.91593	1.18369	1.36846	1.46529	1.44885	1.15089	1.08499	0.531958	1.49858	0.943961	1.91593	18	Leaf-drought
Potri.002G162300	GT1		0.599525	1.26069	1.30497	1.36136	1.32368	1.72963	1.63746	NA	1.26397	NA	1.78511	NA	2.16531	1.76308	1.16941	NA	4.20546	3.61237	1.40764	1.23522	NA	2.02171	2.47783	1.11166	4.20546	18	Root-control
Potri.002G236500	GT1		0.418004	1.26069	1.06621	1.25795	1.91925	2.2067	2.39069	1.29002	1.55036	NA	1.26018	NA	NA	1.23884	1.39274	1.25134	1.62644	1.87921	1.52177	1.35404	1.08499	0.492598	NA	NA	2.39069	18	Mature seeds
Potri.004G070900	GT1		0.373517	1.13333	1.77152	1.25795	1.12667	1.80574	1.15058	1.32403	1.13043	NA	1.31025	NA	2.09117	1.55973	1.25834	1.25134	1.62644	1.7051	NA	1.15089	NA	NA	1.02825	0.680766	2.09117	18	Twig
Potri.006G048200	GT1		0.582249	1.0429	1.95133	1.1925	2.18742	1.96977	2.42037	1.2095	NA	NA	NA	NA	1.35384	1.1794	3.50702	1.18369	1.31551	1.39202	1.91311	1.15089	NA	1.84393	0.710133	0.889707	3.50702	18	Leaf-drought
Potri.007G140300	GT1		0.202682	1.13333	1.06621	1.10698	NA	NA	NA	1.2095	1.31269	1.22311	1.20067	1.2107	1.40428	1.23884	1.45887	1.18369	1.25254	1.16957	1.48666	1.48422	1.3102	NA	0.18534	NA	1.48666	18	Beetle damaged leaf
Potri.014G082500	GT1		0.147721	1.0429	1.24124	1.1925	1.32368	NA	NA	1.2095	1.26397	1.29309	NA	1.10642	1.29389	1.10177	1.27	1.09528	NA	NA	1.36196	1.15089	1.08499	0.781785	1.24305	1.03812	1.36196	18	Beetle damaged leaf
Potri.016G016300	GT1		0.18671	NA	1.1654	NA	1.27103	1.36211	1.70415	1.09219	1.13043	1.29309	1.70191	1.29041	1.44862	1.3328	1.69984	1.30821	1.65505	1.68279	1.52177	1.52087	1.08499	NA	NA	NA	1.70415	18	Mature seeds
Potri.017G032500	GT1		0.366874	1.6879	1.41133	1.78915	1.63587	2.39899	3.19349	1.69349	1.57676	2.43708	1.43043	1.98458	1.7287	1.83799	2.4395	2.19105	NA	NA	2.39031	3.0844	2.65446	NA	NA	NA	3.19349	18	Mature seeds
Potri.017G077400	GT1		0.242255	1.47605	1.1654	1.7424	1.45	1.27923	1.15058	1.70949	1.35553	NA	1.31025	1.29041	1.35384	1.44267	1.2835	NA	NA	NA	1.30999	1.23522	NA	1.06434	1.34783	1.2207	1.7424	18	Dormant female flower bud
Potri.018G140400	GT1		0.566102	5.98329	5.0509	5.03626	1.68718	1.4317	1.47851	4.89747	2.45334	NA	1.12294	NA	1.9933	3.49722	1.82333	2.86428	1.73403	1.89629	NA	NA	NA	2.66856	2.65444	1.84459	5.98329	18	Dormant buds
Potri.006G022900	GT1		0.473743	NA	1.30497	1.1925	NA	1.17077	1.60144	1.15861	NA	1.66955	2.09395	1.75183	2.31074	NA	2.88643	1.70011	1.25254	1.2443	2.15924	1.64764	1.3102	NA	0.735652	NA	2.88643	17	Leaf-drought
Potri.006G179700	GT1		0.547344	2.17756	3.26787	3.99209	2.36434	2.25252	2.03673	3.40227	2.20231	NA	1.12294	1.10642	1.21558	2.34646	1.32856	1.25134	1.17029	1.16957	NA	NA	NA	NA	NA	0.497947	3.99209	17	Dormant female flower bud
Potri.007G114400	GT1		0.471956	NA	3.998	2.33457	2.86674	2.96448	3.73974	1.29002	1.46262	1.35191	2.68037	1.46904	4.53251	3.87694	1.40573	NA	4.85784	4.51123	1.40764	1.15089	NA	NA	NA	NA	4.85784	17	Root-control
Potri.016G019400	GT1		0.606496	1.43932	1.06621	1.36136	NA	NA	1.31683	4.20828	4.9977	NA	NA	1.10642	1.59139	3.34147	2.81341	3.305	1.65505	1.61069	1.87433	2.67002	1.08499	NA	NA	1.02107	4.9977	17	Expanded leaves
Potri.016G020200	GT1		0.316146	1.20252	1.06621	1.25795	1.27103	1.17077	NA	1.9518	2.72666	2.72205	1.12294	2.67486	1.21558	2.31444	2.3324	2.70882	NA	NA	2.53085	2.0568	2.23514	NA	NA	NA	2.72666	17	Expanded leaves
Potri.016G020900	GT1		0.184501	1.0429	1.06621	NA	1.51889	1.36211	1.15058	1.15861	1.57676	1.45017	NA	1.35736	1.21558	1.40886	1.41975	1.58492	1.17029	NA	1.1675	1.40174	1.21274	NA	NA	NA	1.58492	17	Leaf-control
Potri.017G052200	GT1		0.238233	1.13333	1.06621	1.25795	1.20844	NA	NA	1.35527	1.20606	1.22311	1.12294	1.10642	NA	1.10177	1.49905	NA	1.17029	1.16957	1.30999	NA	1.08499	NA	0.718027	1.03649	1.49905	17	Leaf-drought
Potri.001G303200	GT1		0.288484	NA	NA	NA	1.20844	1.17077	1.15058	1.15861	1.55036	NA	1.26018	1.10642	1.59139	1.28884	1.35687	1.25134	1.82717	1.58459	1.30999	1.29976	1.21274	NA	NA	NA	1.82717	16	Root-control
Potri.002G123700	GT1		0.531833	1.66122	1.1654	2.18414	1.77981	1.64479	1.99324	2.71715	3.62616	1.56966	1.55439	1.87591	1.29389	1.23884	2.07408	1.35819	NA	NA	NA	1.35404	NA	NA	NA	NA	3.62616	16	Expanded leaves
Potri.006G272500	GT1		0.532681	1.26069	3.12262	1.31299	1.48556	1.64479	2.24616	1.58855	1.46262	NA	1.55439	NA	1.62155	1.76308	1.23095	1.35819	1.49551	1.34968	NA	NA	NA	NA	NA	0.514146	3.12262	16	Dormant buds
Potri.016G020400	GT1		0.485184	NA	1.1654	1.10698	2.77182	1.64479	1.76513	1.25234	2.08985	NA	NA	1.2107	1.40428	1.53265	1.40185	1.18369	1.53128	1.55723	1.40764	1.15089	NA	NA	NA	NA	2.77182	16	Expanding female flower buds
Potri.006G022600	GT1		0.193903	1.0429	NA	1.10698	NA	NA	1.15058	NA	1.31269	1.13165	1.39399	1.35736	1.35384	1.1794	1.35846	NA	NA	NA	1.1675	1.15089	NA	0.883985	0.945578	0.589828	1.39399	15	Mature petiole
Potri.009G077300	GT1		0.146454	1.0429	NA	1.10698	1.20844	NA	1.31683	1.09219	1.13043	NA	NA	1.10642	1.21558	1.1794	1.23095	1.18369	NA	NA	1.1675	1.15089	1.21274	0.707524	NA	NA	1.31683	15	Mature seeds
Potri.016G057300	GT1		0.627245	NA	3.97527	1.1925	4.03232	5.30413	3.94849	1.2095	NA	NA	1.12294	NA	1.70361	1.58564	1.29248	1.09528	2.08782	1.72668	1.40764	1.29976	NA	NA	NA	NA	5.30413	15	Expanded female flowers
Potri.016G124400	GT1		0.315281	1.0429	1.06621	1.10698	1.63587	NA	NA	1.83979	1.20606	1.13165	NA	1.10642	NA	1.70167	1.51238	1.72623	NA	1.34968	NA	NA	NA	1.38205	1.17032	0.497947	1.83979	15	Expanding leaves
Potri.010G250400	GT1		0.321567	NA	1.1654	1.44499	NA	1.17077	1.24477	NA	1.49352	1.13165	NA	NA	NA	1.40886	1.77732	1.25134	NA	1.16957	1.30999	1.29976	1.08499	0.499711	NA	NA	1.77732	14	Leaf-drought
Potri.016G018000	GT1		0.240059	1.20252	NA	1.1925	1.12667	NA	NA	1.09219	NA	NA	NA	NA	1.48863	1.10177	1.22844	1.25134	1.17029	1.30153	1.30999	1.23522	1.08499	NA	0.409033	NA	1.48863	14	Twig
Potri.T181000	GT1		0.33988	1.13333	1.61422	1.1925	2.13076	2.10842	2.3128	NA	NA	NA	1.74468	NA	2.32298	1.10177	1.18939	NA	1.53128	1.55723	1.1675	1.15089	NA	NA	NA	NA	2.32298	14	Twig
Potri.006G023600	GT1		0.318154	1.0429	1.68103	1.10698	1.98967	2.13391	2.3128	NA	NA	NA	2.10761	NA	2.35883	NA	1.28951	1.09528	1.82717	1.46529	1.24821	NA	NA	NA	NA	NA	2.35883	13	Twig
Potri.007G117300	GT1		0.2038	NA	NA	NA	NA	1.17077	NA	1.09219	1.26397	1.29309	1.43043	NA	NA	1.1794	1.20937	1.25134	1.17029	NA	1.44885	1.29976	1.08499	0.397291	NA	NA	1.44885	13	Beetle damaged leaf
Potri.016G015800	GT1		0.227251	1.13333	1.06621	1.10698	1.27103	NA	NA	1.09219	NA	1.22311	NA	NA	1.35384	NA	1.18939	1.09528	1.25254	1.34968	NA	NA	NA	NA	1.47628	0.555936	1.47628	13	Developing phloem
Potri.017G051900	GT1		0.402933	NA	1.24124	1.48214	1.51889	1.64479	2.29653	NA	1.20606	NA	NA	NA	1.21558	1.1794	1.84469	1.30821	1.17029	NA	1.40764	1.23522	NA	NA	NA	NA	2.29653	13	Mature seeds
Potri.018G009000	GT1		0.647594	1.20252	2.72741	NA	1.20844	1.27923	1.31683	NA	NA	NA	1.60744	NA	4.13432	2.1507	NA	NA	1.62644	1.46529	NA	NA	NA	0.726339	1.47628	0.696584	4.13432	13	Twig
Potri.006G007000	GT1		0.321803	NA	1.77152	NA	1.27103	NA	NA	NA	1.13043	NA	1.26018	NA	1.84182	1.40886	NA	NA	2.22296	2.14408	1.1675	NA	NA	0.572474	1.93167	2.08408	2.22296	12	Root-control
Potri.006G009900	GT1		0.457832	1.54355	2.16034	1.1925	1.12667	NA	NA	1.29002	NA	NA	NA	1.10642	1.29389	1.37246	NA	NA	1.31551	1.16957	1.1675	NA	NA	NA	0.30587	NA	2.16034	12	Dormant buds
Potri.015G027900	GT1		0.601283	1.0429	1.06621	1.1925	1.32368	2.83545	1.31683	NA	NA	NA	1.20067	NA	1.52534	NA	NA	NA	1.17029	NA	NA	NA	NA	0.519727	0.894753	1.18307	2.83545	12	Expanded female flowers
Potri.016G016600	GT1		0.0926665	NA	1.06621	NA	1.20844	NA	1.31683	NA	NA	1.35191	1.35427	NA	NA	1.1794	1.26276	1.09528	1.36846	1.30153	1.1675	1.35404	NA	NA	NA	NA	1.36846	12	Root-control
Potri.016G021800	GT1		0.139986	NA	NA	NA	1.32368	NA	1.31683	NA	1.13043	1.45017	NA	1.2107	1.21558	1.23884	1.22844	1.35819	NA	NA	1.24821	1.23522	1.21274	NA	NA	NA	1.45017	12	Mature leaves
Potri.009G038900	GT1		0.531118	1.0429	NA	NA	1.27103	1.17077	1.56325	NA	NA	NA	1.12294	NA	1.21558	1.10177	1.30732	NA	2.84033	2.37133	NA	1.15089	NA	NA	NA	NA	2.84033	11	Root-control
Potri.009G039000	GT1		0.515782	NA	1.06621	NA	1.91925	1.90788	2.24616	NA	NA	NA	1.12294	NA	NA	1.44267	NA	NA	2.95689	2.75638	NA	NA	NA	0.619724	0.388357	0.848251	2.95689	11	Root-control
Potri.009G077200	GT1		0.173598	1.0429	NA	NA	1.27103	1.36211	1.24477	1.25234	1.26397	1.13165	NA	NA	NA	NA	1.22844	NA	1.36846	1.39202	NA	NA	NA	NA	0.337995	NA	1.39202	11	Root -drought
Potri.014G088300	GT1		0.300296	NA	NA	1.1925	1.32368	1.36211	NA	1.2095	NA	NA	1.20067	NA	1.48863	NA	NA	NA	1.62644	1.55723	NA	NA	NA	1.20493	0.184728	0.656276	1.62644	11	Root-control
Potri.004G069900	GT1		0.349831	1.0429	1.85309	NA	NA	NA	1.15058	1.25234	NA	NA	1.26018	NA	1.9933	1.81991	NA	NA	2.54694	2.19382	NA	NA	NA	NA	NA	2.33738	2.54694	10	Root-control
Potri.009G008100	GT1		0.146462	NA	NA	NA	1.12667	NA	1.37738	NA	1.13043	1.13165	NA	NA	1.21558	1.1794	NA	1.18369	NA	NA	1.1675	1.15089	NA	NA	1.29504	NA	1.37738	10	Mature seeds
Potri.009G095500	GT1		0.43897	1.0429	1.06621	1.1925	1.12667	NA	NA	NA	NA	NA	1.20067	NA	1.92117	1.10177	1.16941	NA	NA	1.2443	NA	NA	NA	0.556064	NA	NA	1.92117	10	Twig
Potri.003G027500	GT1		0.101262	NA	NA	NA	1.20844	1.17077	NA	NA	NA	1.13165	1.12294	1.10642	1.29389	NA	NA	NA	NA	1.2443	1.1675	1.15089	NA	NA	NA	NA	1.29389	9	Twig
Potri.004G070700	GT1		0.239193	NA	1.45754	NA	NA	NA	1.15058	1.2095	NA	NA	NA	1.10642	1.48863	1.3328	NA	NA	1.59642	1.72668	1.1675	NA	NA	NA	NA	NA	1.72668	9	Root -drought
Potri.005G036100	GT1		0.178755	1.0429	1.06621	1.1925	NA	NA	1.15058	NA	NA	NA	NA	NA	NA	1.10177	NA	NA	NA	NA	1.1675	NA	NA	0.621499	0.57175	1.11246	1.1925	9	Dormant female flower bud
Potri.008G215000	GT1		0.180912	1.0429	NA	NA	NA	NA	1.15058	1.15861	1.13043	1.13165	1.12294	NA	NA	1.10177	NA	NA	NA	NA	NA	NA	NA	NA	0.355839	0.555936	1.15861	9	Expanding leaves
Potri.004G070100	GT1		0.118367	NA	NA	NA	1.27103	NA	1.15058	1.09219	1.13043	NA	1.12294	NA	1.21558	1.10177	NA	NA	NA	NA	1.30999	NA	NA	NA	NA	NA	1.30999	8	Beetle damaged leaf
Potri.004G123500	GT1		0.200941	NA	NA	NA	NA	NA	NA	NA	NA	NA	NA	NA	1.21558	NA	1.24752	NA	NA	1.34968	NA	1.15089	1.08499	1.00132	1.23306	0.615968	1.34968	8	Root -drought
Potri.006G047200	GT1		0.260751	NA	NA	NA	1.12667	1.17077	1.15058	NA	NA	NA	NA	NA	NA	NA	1.32856	NA	NA	NA	1.1675	1.15089	NA	0.492598	NA	0.615968	1.32856	8	Leaf-drought
Potri.007G030400	GT1		0.361261	NA	NA	1.10698	NA	NA	NA	1.48493	NA	NA	NA	NA	NA	1.10177	NA	NA	1.75846	1.46529	1.1675	NA	NA	NA	1.04184	0.494057	1.75846	8	Root-control
Potri.008G024800	GT1		0.282086	NA	NA	1.1925	1.32368	NA	NA	1.15861	1.13043	NA	NA	NA	NA	1.10177	NA	NA	NA	NA	NA	NA	NA	1.58956	1.66794	0.885499	1.66794	8	Developing phloem
Potri.009G041500	GT1		0.56862	NA	NA	1.10698	1.12667	NA	NA	1.09219	NA	NA	NA	NA	NA	NA	1.20937	1.09528	NA	NA	NA	NA	NA	0.272115	2.32617	1.12167	2.32617	8	Developing phloem
Potri.013G022800	GT1		0.128331	1.0429	1.06621	NA	NA	1.17077	NA	1.09219	NA	NA	NA	NA	NA	NA	1.16941	NA	NA	1.16957	NA	NA	NA	0.844759	0.758631	NA	1.17077	8	Expanded female flowers
Potri.014G024900	GT1		0.299911	NA	1.1654	1.10698	NA	NA	NA	NA	NA	NA	NA	NA	NA	1.10177	NA	1.09528	NA	1.30153	NA	1.23522	NA	1.58956	NA	0.783654	1.58956	8	Cambium
Potri.016G022000	GT1		0.183114	1.0429	NA	1.10698	NA	NA	NA	NA	NA	NA	NA	NA	NA	NA	1.23095	1.18369	1.31551	1.16957	1.44885	1.23522	NA	NA	NA	NA	1.44885	8	Beetle damaged leaf
Potri.018G008900	GT1		0.211582	NA	1.06621	NA	NA	NA	NA	1.09219	NA	NA	NA	NA	1.29389	NA	1.20937	NA	1.25254	1.2443	NA	NA	NA	0.492598	NA	0.783654	1.29389	8	Twig
Potri.001G016500	GT1		0.168442	NA	NA	NA	NA	1.17077	1.15058	NA	NA	NA	1.12294	NA	NA	1.1794	1.20937	NA	NA	NA	NA	NA	NA	NA	0.764518	0.645756	1.20937	7	Leaf-drought
Potri.004G069700	GT1		0.249966	NA	1.1654	NA	NA	NA	NA	1.09219	NA	NA	NA	NA	1.21558	1.23884	NA	NA	1.36846	1.43022	NA	NA	NA	NA	0.355839	NA	1.43022	7	Root -drought
Potri.009G098300	GT1		0.330931	NA	NA	NA	NA	NA	1.15058	NA	NA	NA	1.12294	NA	NA	1.10177	NA	NA	NA	NA	NA	1.29976	NA	0.778398	0.244263	0.819826	1.29976	7	Mechanically damaged leaf
Potri.001G312600	GT1		0.518106	NA	NA	3.33443	1.12667	1.27923	NA	NA	NA	NA	NA	NA	NA	1.1794	NA	NA	2.08782	2.36108	NA	NA	NA	NA	NA	NA	3.33443	6	Dormant female flower bud
Potri.005G008100	GT1		0.170356	NA	NA	NA	NA	NA	1.15058	NA	NA	1.13165	1.12294	NA	NA	NA	1.16941	NA	NA	NA	NA	NA	1.21274	NA	NA	0.45612	1.21274	6	Control leaf
Potri.009G078400	GT1		0.250394	NA	NA	1.10698	NA	1.17077	NA	1.09219	1.13043	NA	NA	NA	NA	NA	NA	NA	NA	NA	NA	NA	NA	0.493428	NA	0.565057	1.17077	6	Expanded female flowers
Potri.014G026400	GT1		0.277535	NA	NA	NA	NA	NA	1.15058	NA	NA	NA	NA	NA	NA	NA	NA	NA	1.75846	1.72668	NA	1.15089	1.08499	NA	1.90226	NA	1.90226	6	Developing phloem
Potri.018G096000	GT1		0.44687	NA	NA	NA	NA	NA	NA	1.25234	NA	NA	NA	NA	NA	1.23884	NA	NA	1.94872	1.89629	NA	NA	NA	NA	0.244263	0.757766	1.94872	6	Root-control
Potri.019G112500	GT1		0.14594	1.13333	1.06621	NA	NA	NA	NA	1.2095	1.13043	NA	NA	NA	NA	1.1794	NA	NA	NA	NA	NA	NA	NA	NA	NA	0.65557	1.2095	6	Expanding leaves
Potri.003G027900	GT1		0.115891	NA	NA	NA	1.12667	NA	NA	NA	NA	NA	1.12294	NA	NA	NA	1.29248	NA	1.17029	NA	NA	1.15089	NA	NA	NA	NA	1.29248	5	Leaf-drought
Potri.009G095200	GT1		0.385657	NA	1.36092	NA	NA	NA	NA	NA	NA	NA	NA	NA	1.7287	1.1794	NA	NA	NA	NA	NA	NA	NA	0.844759	0.862995	NA	1.7287	5	Twig
Potri.001G016400	GT1		0.449236	NA	NA	1.10698	NA	NA	NA	1.09219	NA	NA	NA	NA	NA	NA	NA	NA	NA	NA	NA	NA	NA	0.492598	0.244263	NA	1.10698	4	Dormant female flower bud
Potri.007G030200	GT1		0.33617	NA	NA	NA	NA	NA	NA	NA	NA	NA	1.12294	NA	NA	NA	NA	NA	NA	NA	NA	NA	NA	0.409894	1.04647	0.779956	1.12294	4	Mature petiole
Potri.007G095000	GT1		0.29641	NA	NA	NA	NA	NA	NA	NA	NA	NA	NA	NA	NA	NA	NA	NA	1.41501	1.55723	NA	NA	NA	1.19694	NA	0.674999	1.55723	4	Root -drought
Potri.010G195400	GT1		0.199187	NA	NA	1.10698	NA	NA	NA	NA	NA	NA	NA	1.10642	NA	1.10177	NA	NA	NA	NA	NA	NA	NA	0.451246	NA	NA	1.10698	4	Dormant female flower bud
Potri.011G032800	GT1		0.398483	NA	NA	NA	NA	NA	NA	NA	NA	1.22311	NA	NA	NA	1.10177	NA	NA	NA	NA	NA	NA	NA	0.75628	0.349118	NA	1.22311	4	Mature leaves
Potri.014G026300	GT1		0.291334	NA	NA	NA	NA	NA	NA	NA	NA	NA	NA	NA	NA	NA	1.16941	NA	1.92968	2.00687	1.1675	NA	NA	NA	NA	NA	2.00687	4	Root -drought
Potri.016G021200	GT1		0.0378092	NA	NA	NA	NA	NA	NA	NA	NA	NA	1.12294	NA	NA	1.10177	1.16941	NA	NA	NA	NA	1.15089	NA	NA	NA	NA	1.16941	4	Leaf-drought
Potri.001G302900	GT1		0.182607	NA	NA	NA	NA	NA	NA	NA	NA	NA	NA	NA	NA	NA	NA	NA	NA	NA	NA	NA	NA	0.537651	0.668214	0.737628	0.737628	3	Developing xylem
Potri.002G162200	GT1		0.0188489	NA	NA	NA	NA	NA	NA	NA	NA	NA	1.12294	NA	NA	1.10177	NA	NA	NA	NA	NA	NA	NA	NA	NA	NA	1.12294	2	Mature petiole
Potri.004G029300	GT1		0.625764	NA	NA	NA	NA	NA	NA	NA	NA	NA	NA	NA	NA	NA	NA	1.09528	NA	NA	NA	NA	NA	0.409894	NA	NA	1.09528	2	Leaf-control
Potri.007G049600	GT1		0.04788	NA	NA	NA	1.20844	NA	1.15058	NA	NA	NA	NA	NA	NA	NA	NA	NA	NA	NA	NA	NA	NA	NA	NA	NA	1.20844	2	Expanding female flower buds
Potri.016G014200	GT1		0.0346165	NA	NA	NA	NA	NA	NA	NA	NA	NA	NA	NA	NA	NA	1.20937	NA	NA	NA	1.1675	NA	NA	NA	NA	NA	1.20937	2	Leaf-drought
Potri.016G124800	GT1		0.567065	NA	NA	NA	NA	NA	NA	NA	1.13043	NA	NA	NA	NA	NA	NA	NA	NA	NA	NA	NA	NA	NA	NA	0.489405	1.13043	2	Expanded leaves
Potri.017G042600	GT1		0.0133608	NA	NA	1.10698	NA	NA	NA	1.09219	NA	NA	NA	NA	NA	NA	NA	NA	NA	NA	NA	NA	NA	NA	NA	NA	1.10698	2	Dormant female flower bud
Potri.017G091500	GT1		0.405964	NA	NA	NA	NA	NA	NA	NA	NA	NA	NA	NA	NA	NA	NA	NA	NA	NA	NA	NA	NA	0.823864	NA	0.489405	0.823864	2	Cambium
Potri.010G084900	GT1		1	NA	NA	NA	NA	NA	NA	NA	NA	NA	NA	NA	NA	NA	NA	NA	NA	NA	NA	NA	NA	NA	NA	0.784834	0.784834	1	Developing xylem
Potri.016G016200	GT1		1	NA	NA	NA	NA	NA	NA	NA	NA	NA	NA	NA	NA	NA	NA	NA	NA	NA	NA	1.15089	NA	NA	NA	NA	1.15089	1	Mechanically damaged leaf
Potri.017G061300	GT1		1	NA	NA	NA	NA	NA	NA	NA	NA	NA	NA	NA	NA	1.10177	NA	NA	NA	NA	NA	NA	NA	NA	NA	NA	1.10177	1	Sucker
Potri.019G090400	GT1		1	NA	NA	NA	NA	NA	NA	NA	NA	NA	NA	NA	NA	NA	NA	NA	NA	NA	NA	NA	NA	NA	NA	0.337963	0.337963	1	Developing xylem
Potri.019G092700	GT1		1	NA	NA	NA	NA	NA	NA	NA	NA	NA	NA	NA	NA	NA	NA	NA	NA	NA	NA	NA	NA	NA	NA	1.11246	1.11246	1	Developing xylem
Potri.009G101500	GT10		0.146498	4.70884	4.53249	4.24125	4.78169	5.25995	5.27334	4.88939	5.29312	6.00619	5.22034	5.88086	5.23151	5.14714	5.66086	5.36715	4.81995	4.9786	5.64982	5.64898	5.4273	4.31442	5.19878	5.25269	6.00619	23	Mature leaves
Potri.013G111200	GT10		0.171003	2.19284	2.01878	2.2956	2.49601	1.96977	2.07828	2.33144	2.22567	1.92901	1.87781	1.84655	2.15095	2.18803	2.12023	2.06033	2.32951	2.25266	1.98565	2.13853	1.98306	1.83298	1.69926	2.01511	2.49601	23	Expanding female flower buds
Potri.019G082200	GT10		0.112589	3.31787	3.4667	3.62125	3.65532	3.54165	3.46216	3.40227	3.3957	3.39617	3.58661	3.36579	3.42283	3.50141	3.84759	3.62153	3.70192	3.76942	3.71189	3.88533	3.52559	2.43488	2.82397	3.281	3.88533	23	Mechanically damaged leaf
Potri.001G157400	GT106		0.263446	4.41837	3.94281	4.04761	3.12143	2.08226	2.5185	4.41147	3.9586	2.33873	2.87338	2.12733	3.68538	3.75344	2.96174	2.97937	4.11695	4.09836	2.28121	2.412	2.3674	4.09239	3.99728	3.42844	4.41837	23	Dormant buds
Potri.001G227000	GT106		0.233706	3.12092	3.92392	4.16194	4.4535	5.88405	5.9194	4.40985	3.69863	5.96264	4.32038	5.63781	3.91937	4.67308	4.97646	5.05696	5.48631	5.64807	5.93903	5.50015	5.45376	4.60898	4.55525	6.36537	6.36537	23	Developing xylem
Potri.001G316800	GT106		0.123322	3.12797	3.75217	3.59324	4.15511	3.85364	4.0735	3.40227	3.23186	3.77763	3.77728	3.26577	3.75638	3.55485	3.94757	3.5309	3.83529	3.68957	3.43401	3.71824	3.69778	3.54579	3.57331	4.00035	4.15511	23	Expanding female flower buds
Potri.002G011100	GT106		0.258137	3.2032	3.15629	3.35143	3.12766	2.15876	2.17498	3.25789	2.87299	1.53253	2.13437	1.75183	2.43805	2.68907	2.4275	2.41199	2.97897	2.97012	1.40764	2.02202	1.86954	2.80728	2.92925	2.37669	3.35143	23	Dormant female flower bud
Potri.002G087300	GT106		0.282022	3.53217	3.79452	3.98854	4.45588	3.23998	3.6809	3.751	3.9586	2.07269	4.15714	1.81616	3.34706	4.31277	3.41055	3.1208	4.09152	4.30147	1.85422	2.07372	1.74002	3.26271	2.15407	2.72231	4.45588	23	Expanding female flower buds
Potri.002G100400	GT106		0.410277	3.18983	6.45811	4.14934	5.66844	3.60387	3.67542	2.82564	3.64464	1.83509	4.52336	1.5625	6.65495	5.48847	3.70181	3.87873	6.04656	6.33396	1.74486	2.33712	2.53039	4.2081	4.49622	4.43813	6.65495	23	Twig
Potri.002G105800	GT106		0.11499	3.14197	2.97865	3.21523	3.21197	2.79402	2.72732	3.50821	3.00401	3.25027	3.17792	2.89939	2.98413	3.41042	3.24442	3.28644	3.14311	3.37771	2.86506	3.43551	3.15331	3.06629	2.98603	2.9524	3.50821	23	Expanding leaves
Potri.003G062600	GT106		0.14716	3.47895	3.18913	3.68005	3.68032	3.0591	3.06183	3.64057	3.28076	2.97036	2.95331	2.94432	3.22747	3.29345	3.2978	3.17608	3.37792	3.20002	2.91777	2.9684	2.73077	2.6139	2.73309	3.25695	3.68032	23	Expanding female flower buds
Potri.003G077500	GT106		0.29947	5.7007	5.02482	5.06817	4.93745	3.9868	3.70259	5.2773	5.13329	2.09153	3.25184	2.23263	4.33601	4.93344	3.10237	3.99895	5.25805	5.07427	2.40178	2.71732	2.83725	4.55475	4.10939	3.8272	5.7007	23	Dormant buds
Potri.004G113200	GT106		0.263846	5.17472	4.99827	4.2677	3.59075	3.98101	4.03164	4.23785	3.76412	4.1219	3.72388	3.93098	4.3	3.67445	3.79318	3.70197	3.8993	3.70379	4.30705	3.99603	3.86703	2.75427	2.84274	2.31865	5.17472	23	Dormant buds
Potri.004G113500	GT106		0.351402	3.25537	3.06156	3.35143	3.22359	2.15876	1.87426	3.5627	3.03332	1.22311	1.55439	1.10642	2.23408	2.90399	2.18962	2.34761	2.36683	2.29739	1.24821	1.29976	1.3919	2.85923	3.06797	2.7879	3.5627	23	Expanding leaves
Potri.004G183200	GT106		0.250225	3.01799	2.41218	2.0251	3.26907	3.4512	2.40563	1.96338	2.57715	2.95289	2.34789	3.00891	2.05974	2.80829	2.65789	3.24209	3.10399	2.90718	3.70783	3.65623	3.02701	2.08681	2.95564	3.22456	3.70783	23	Beetle damaged leaf
Potri.005G059600	GT106		0.104172	3.74915	3.29062	3.69765	3.39691	3.54958	3.59055	3.64896	3.55358	3.45159	3.2048	3.56016	3.61051	3.18665	3.46456	3.29884	3.25394	3.23051	3.28148	3.2715	3.37504	3.2179	2.78294	2.97084	3.74915	23	Dormant buds
Potri.005G161800	GT106		0.231982	5.11284	5.25152	5.89504	5.064	4.99064	5.13542	4.25782	4.34746	4.54925	4.5213	4.56192	4.95095	4.36341	4.96045	4.4061	4.2231	4.60552	4.62199	4.37069	4.44718	3.83784	3.37359	3.6519	5.89504	23	Dormant female flower bud
Potri.005G173500	GT106		0.419562	3.97154	3.34227	4.54455	3.98999	2.25252	2.37555	3.76132	4.44821	1.35191	2.12108	1.35736	2.34702	3.79471	2.13805	3.07046	3.19969	3.13145	1.24821	1.5552	1.58671	2.62355	2.09502	2.2704	4.54455	23	Dormant female flower bud
Potri.005G249900	GT106		0.26107	3.24896	3.42647	3.74493	3.80655	2.9397	3.02673	3.43525	3.02751	2.77378	2.95331	2.60455	3.47579	3.36947	3.82833	3.24209	3.97451	4.45232	2.69195	3.00578	2.82011	3.96569	3.34608	3.67147	4.45232	23	Root -drought
Potri.006G142400	GT106		0.163099	4.42391	4.37567	4.56359	4.55902	4.79235	5.04665	4.26322	4.6522	4.13671	4.49638	4.26242	4.39081	4.22828	4.76859	4.63708	4.09152	4.1609	5.32948	4.67333	4.5194	4.39831	4.02881	4.65622	5.32948	23	Beetle damaged leaf
Potri.007G011000	GT106		0.224219	6.95134	7.46063	8.25122	9.17439	8.42942	8.21317	7.5409	8.27471	5.98711	7.34368	6.01612	6.93281	7.90061	7.74158	7.02286	7.30746	7.55054	5.69472	6.0446	6.11139	6.63815	6.57281	6.59515	9.17439	23	Expanding female flower buds
Potri.008G090600	GT106		0.184937	3.08507	3.00687	3.01358	3.44679	3.16847	2.86586	2.9909	2.76311	2.59987	2.90058	2.61894	2.95634	2.88408	2.97391	2.85565	2.62733	2.77088	2.60943	2.8239	2.63463	3.05199	2.90204	3.54408	3.54408	23	Developing xylem
Potri.008G130600	GT106		0.259582	3.09953	3.07046	3.04233	3.68445	4.57736	4.72086	3.29818	3.22187	3.68918	3.81177	3.90404	3.25562	3.18134	3.81595	3.3768	3.37252	3.35961	4.78252	4.63771	3.41977	2.81991	3.01473	3.52939	4.78252	23	Beetle damaged leaf
Potri.008G185200	GT106		0.101717	6.07982	5.83332	6.0633	5.87952	5.94983	5.70324	5.49252	5.49882	4.93327	5.60858	4.80642	5.98182	5.40581	5.27774	5.06928	5.71548	5.70018	5.02462	5.07508	4.79735	5.50826	5.33047	5.49597	6.07982	23	Dormant buds
Potri.009G022500	GT106		0.324875	2.48465	2.25084	2.30874	2.35263	2.15876	2.91532	1.98611	1.52268	1.53253	2.25835	1.41612	2.15095	1.88995	2.0203	1.9878	2.26421	2.55852	1.76807	2.18446	2.14751	0.9969	1.20773	1.85268	2.91532	23	Mature seeds
Potri.010G048500	GT106		0.0623683	4.95587	4.92729	5.15048	4.99236	4.9325	4.56645	5.11582	4.81151	4.60064	4.87344	4.39143	4.9159	4.79171	5.07519	4.87245	4.75717	4.84493	4.81442	4.92468	4.82198	4.53951	4.74262	4.9757	5.15048	23	Dormant female flower bud
Potri.010G111500	GT106		0.202777	3.27442	2.80594	3.57425	3.12143	3.34513	3.17773	3.58332	3.24672	2.92624	3.02852	2.71519	2.94221	3.08198	3.58759	2.74718	3.34523	3.46896	3.03732	3.11862	2.76726	3.81924	3.48245	4.00236	4.00236	23	Developing xylem
Potri.010G164700	GT106		0.242645	4.40441	3.69175	4.47835	4.24343	3.37244	3.27695	4.18948	4.07647	4.98495	2.99772	4.49902	2.87657	3.67075	3.52328	3.6647	3.90664	3.65335	3.38334	3.66976	3.54581	3.95678	3.86188	4.11546	4.98495	23	Mature leaves
Potri.011G010600	GT106		0.104833	3.7402	3.49935	3.32871	3.65952	3.69223	3.8112	3.39892	3.66649	3.78239	3.58259	3.64135	3.54033	3.52633	3.8682	3.83764	3.54952	3.32732	3.8248	3.71824	3.53574	2.48133	2.59871	2.4361	3.8682	23	Leaf-drought
Potri.011G068300	GT106		0.534938	1.6879	4.33005	1.98988	2.94071	5.8006	2.68136	1.91608	2.15391	1.35191	1.74468	1.35736	3.08324	4.15161	2.83409	1.9878	3.46139	4.75728	1.48666	2.02202	2.74915	3.02429	4.12223	6.02405	6.02405	23	Developing xylem
Potri.012G064200	GT106		0.189875	5.97299	6.6167	6.13862	6.11532	5.36903	5.07753	5.90239	6.23859	4.2397	5.18584	4.28337	5.84172	5.7658	5.41435	4.98821	5.58195	6.10173	4.50009	4.65785	4.73384	5.19019	5.21505	5.41348	6.6167	23	Dormant buds
Potri.013G056200	GT106		0.160164	3.45154	3.32037	3.72364	3.81781	4.20558	4.11816	3.10431	2.89901	3.81984	3.67962	3.6081	3.21029	3.38326	3.68541	3.52569	3.98839	4.11689	3.98698	3.70519	3.23133	3.02983	3.07096	3.22738	4.20558	23	Expanded female flowers
Potri.015G048100	GT106		0.187739	4.71563	5.26085	5.45971	6.29827	5.44987	5.06731	5.55789	4.80024	4.63476	4.54984	4.35631	4.83242	5.54897	5.89427	5.35285	5.19445	5.71656	4.21673	4.87782	4.81382	5.14959	5.3627	5.73589	6.29827	23	Expanding female flower buds
Potri.016G109700	GT106		0.52382	3.38344	3.17281	4.0305	3.68856	4.28721	6.72572	4.4763	3.369	1.78379	3.98457	2.32849	3.10217	2.70462	3.92667	2.07763	2.71166	3.14759	2.83391	2.78939	1.74002	3.77452	3.18657	3.95886	6.72572	23	Mature seeds
Potri.017G057300	GT106		0.197176	4.17674	3.83055	4.39034	4.29761	5.00199	4.94533	3.93954	4.20991	3.81984	3.96639	3.77888	4.11663	3.83149	3.9565	3.78235	3.98146	3.97592	3.77919	3.81444	3.54581	3.94865	3.88174	4.37643	5.00199	23	Expanded female flowers
Potri.017G101300	GT106		0.398964	3.6521	3.34948	4.7884	5.38417	3.29835	3.26216	4.04617	3.40885	1.78379	2.94683	1.5625	2.94929	3.94245	2.2196	2.65913	4.70195	4.71653	1.74486	1.94815	1.78535	3.64417	4.72273	4.06097	5.38417	23	Expanding female flower buds
Potri.017G101600	GT106		0.217482	4.08491	3.88536	3.92316	4.71984	3.67067	3.66992	4.10163	4.19761	4.31636	3.96639	3.96265	4.00871	4.04809	3.7522	3.90679	5.131	4.94817	3.85805	3.98176	3.84291	3.67963	3.71494	4.09244	5.131	23	Root-control
Potri.019G036600	GT106		0.24187	3.87703	3.39202	4.39301	3.733	3.84728	3.86008	3.55377	3.51378	2.32394	2.93379	2.12733	2.86906	3.55081	3.20951	2.88137	3.99183	4.17358	2.73545	2.74485	2.71213	4.50002	4.23587	4.39578	4.50002	23	Cambium
Potri.019G080900	GT106		0.246364	4.21891	3.81523	4.22634	3.48542	3.34513	3.34855	3.79433	3.48521	2.97036	3.14492	3.10018	3.32081	3.20766	2.86551	2.8294	3.00067	3.25044	2.65598	2.78939	2.26286	2.93001	3.20171	3.05003	4.22634	23	Dormant female flower bud
Potri.001G171500	GT106		0.190428	1.26069	1.45754	1.44499	1.20844	1.36211	1.37738	1.09219	1.26397	1.49289	1.46428	1.10642	1.29389	1.10177	1.40243	1.30821	1.25254	1.46529	1.30999	NA	1.21274	0.62596	0.648051	0.721687	1.49289	22	Mature leaves
Potri.006G095300	GT106		0.299296	1.0429	1.1654	1.71791	1.55034	1.49276	1.99324	1.70949	1.49352	1.13165	1.43043	NA	1.21558	1.40886	1.40466	NA	1.31551	1.39202	1.36196	1.15089	NA	1.73396	1.31656	1.50237	1.99324	20	Mature seeds
Potri.009G143100	GT106		0.496738	1.97388	2.14128	1.31299	2.10116	2.25252	2.53186	1.15861	1.20606	1.13165	1.35427	NA	1.86244	1.58564	1.18939	1.09528	3.04991	3.31324	1.1675	NA	NA	2.5455	2.46224	3.70587	3.70587	20	Developing xylem
Potri.004G005100	GT106		0.16093	1.0429	1.06621	1.25795	1.27103	NA	1.15058	1.25234	1.35553	1.29309	1.26018	NA	1.29389	1.1794	1.26276	1.18369	1.25254	NA	1.30999	1.29976	NA	0.628768	0.669962	0.797946	1.35553	19	Expanded leaves
Potri.015G092600	GT106		0.163499	NA	NA	1.10698	1.12667	NA	NA	1.32403	1.13043	1.22311	NA	1.10642	1.21558	1.23884	1.34717	1.09528	1.17029	1.16957	1.1675	1.15089	NA	0.921366	1.04517	0.838384	1.34717	17	Leaf-drought
Potri.004G058900	GT106		0.651155	NA	NA	NA	NA	NA	NA	NA	NA	NA	NA	NA	NA	NA	NA	NA	1.17029	1.16957	NA	NA	NA	0.248952	2.66133	1.12476	2.66133	5	Developing phloem
Potri.010G250600	GT106		0.29546	5.4549	6.00841	6.79968	7.37884	6.24363	6.17438	6.01979	6.27958	3.36437	4.13568	3.0604	5.14922	6.41727	4.37015	5.09014	6.58104	6.72273	3.15898	3.96009	4.21803	4.72044	4.81606	5.62614	7.37884	23	Expanding female flowers
Potri.004G206900	GT13		0.101136	4.26915	4.42322	4.70096	5.01182	4.52308	4.67573	4.25421	4.85572	5.12966	4.66605	4.89034	4.73993	4.55756	4.50388	4.71095	4.69778	4.42932	4.4838	4.93753	4.76806	4.37405	4.3812	4.58466	5.12966	23	Mature leaves
Potri.009G168000	GT13		0.191705	4.42114	4.68769	4.59168	4.60899	4.3195	4.43536	4.63138	5.4076	4.51863	4.76312	4.70803	5.21515	4.74405	5.73178	4.94493	4.75917	4.69571	4.81813	5.38583	5.0579	3.77088	3.42186	4.01853	5.73178	23	Leaf-drought
Potri.001G053800	GT14		0.207051	3.62796	3.65766	3.70202	3.98336	4.0097	3.6421	3.70361	3.73349	3.69424	3.73112	3.58776	3.66909	4.09534	4.04518	3.79531	4.00895	4.10633	3.42903	3.88149	3.8266	4.27418	4.47513	4.85413	4.85413	23	Developing xylem
Potri.001G399500	GT14		0.287028	2.6175	3.55623	3.25212	3.70082	4.46666	4.74419	2.76715	3.0506	3.58923	3.34123	3.53909	3.76021	3.19193	4.15191	3.43386	3.09068	3.48151	3.68319	2.99839	2.90362	3.02097	3.21715	3.60042	4.74419	23	Mature seeds
Potri.004G130300	GT14		0.275411	4.2845	4.48531	4.54455	4.7779	4.14499	4.03164	4.65339	4.01596	3.66873	3.86852	3.63477	4.46922	4.37243	4.51492	3.89883	4.45436	4.70268	3.60654	3.96373	3.89075	5.27363	5.52819	5.94604	5.94604	23	Developing xylem
Potri.006G263000	GT14		0.274367	4.09541	4.26809	4.58238	4.58964	5.14957	4.09804	3.78678	4.17521	2.73257	3.2048	2.66112	3.83846	3.85115	3.62075	3.13484	4.28874	4.38653	3.10277	3.10504	3.07046	3.95769	4.03446	5.24523	5.24523	23	Developing xylem
Potri.008G128000	GT14		0.299751	3.66164	3.18099	4.17132	4.3549	3.01265	4.0735	3.43199	2.91182	1.69982	3.01629	1.81616	3.34706	3.35086	2.83424	2.34761	3.90297	3.72486	1.76807	2.12273	1.69212	3.51752	3.42594	4.07921	4.3549	23	Expanding female flower buds
Potri.009G003300	GT14		0.385482	2.39968	3.22118	2.89969	3.1584	2.56293	2.3602	3.30178	4.0355	2.01383	3.4997	1.90432	4.60156	3.59065	3.67952	2.82053	3.71879	3.64968	2.81003	2.86573	2.82011	2.08926	1.59071	1.21812	4.60156	23	Twig
Potri.010G114800	GT14		0.252824	3.87703	3.74679	4.25307	4.12841	3.31726	3.39649	3.64338	2.98007	2.01383	3.2154	1.90432	3.50383	3.28856	2.8403	2.59667	4.26908	4.18114	2.30644	2.45924	1.86954	3.71139	3.40929	3.53221	4.26908	23	Root-control
Potri.011G119600	GT14		0.321225	4.0421	4.08118	4.14299	4.04191	5.44158	4.38664	3.02243	3.55358	2.90816	4.67902	2.89939	4.44121	3.53454	3.66027	3.18955	4.35414	4.27116	3.23036	4.03106	3.40872	3.09059	3.0084	3.28188	5.44158	23	Expanded female flowers
Potri.013G145500	GT14		0.14634	4.24426	4.21108	4.1682	3.81407	3.48479	3.29158	3.83391	4.40621	3.58376	3.47816	3.08044	4.0183	4.14371	3.54925	3.91471	4.1846	4.41662	3.55294	3.39771	3.49469	3.65612	3.73386	3.70408	4.41662	23	Root -drought
Potri.017G075600	GT14		0.321084	3.31174	4.38257	3.63046	4.81534	4.24938	4.51907	3.738	3.74377	4.16948	4.22725	4.1482	4.55445	4.58491	5.44812	4.56167	5.02024	5.05128	4.6156	4.90238	4.67643	5.77225	5.80667	6.69043	6.69043	23	Developing xylem
Potri.019G104600	GT14		0.228772	3.40652	3.76288	3.64416	3.85107	4.26842	4.06937	3.53269	3.64096	5.22205	3.83876	5.03494	3.64429	3.84463	3.43282	4.59866	4.21136	4.14552	5.29539	4.7336	4.73816	3.57609	3.87878	4.77124	5.29539	23	Beetle damaged leaf
Potri.013G066200	GT14	PtGT14A	0.471726	3.24252	3.63445	3.3848	3.0574	2.82179	2.39069	3.34427	3.94684	1.56966	2.05176	1.2107	2.56176	3.85764	2.71502	3.00275	2.31677	3.08176	1.30999	1.9672	1.82843	2.51178	4.01442	5.14733	5.14733	23	Developing xylem
Potri.008G006500	GT14	PtGT14B	0.554546	1.35786	4.93198	1.44499	3.2522	4.89645	2.78245	1.85301	2.16623	1.13165	2.36915	NA	2.89146	4.68033	3.20324	2.49641	4.33537	5.19016	1.48666	2.02202	2.76726	5.23072	5.76484	7.0826	7.0826	22	Developing xylem
Potri.010G251900	GT14		0.454098	1.60481	3.13112	1.78915	1.91925	1.8752	1.79385	1.38429	1.75573	NA	1.82349	1.2107	2.54207	1.93891	1.71243	1.25134	3.57768	3.23051	NA	1.5552	1.3919	1.44785	2.57286	3.13062	3.57768	21	Root-control
Potri.015G107100	GT14		0.458863	1.13333	1.30497	1.1925	1.27103	1.49276	1.24477	1.09219	1.49352	NA	NA	NA	1.21558	1.50426	1.16941	1.18369	1.17029	1.16957	NA	NA	NA	0.674824	2.37169	2.22185	2.37169	17	Developing phloem
Potri.014G167200	GT16		0.171214	4.22211	4.40304	4.3552	4.37518	4.48301	4.73387	4.28461	4.83852	4.34844	4.55186	4.42945	4.60786	4.60794	5.33048	4.69738	4.46179	4.52509	4.6156	4.76074	4.50423	3.42469	3.5477	4.41387	5.33048	23	Leaf-drought
Potri.001G343600	GT17		0.312236	4.07433	3.6634	3.55499	3.62556	4.24458	4.26957	4.13939	4.77085	6.04361	4.41666	5.8644	3.86714	4.49711	4.63207	5.12257	3.44612	3.22548	5.07809	4.89487	4.78904	2.98326	3.29291	2.99227	6.04361	23	Mature leaves
Potri.006G066700	GT17		0.191059	2.76551	2.98813	3.11827	3.14004	2.95215	2.89577	3.39221	3.28076	3.69929	2.48883	2.89939	2.49128	3.55887	3.41743	3.38841	2.637	2.84091	2.43548	3.25942	3.23133	2.62344	2.75182	3.27878	3.69929	23	Mature leaves
Potri.008G186000	GT17		0.314996	2.9146	3.22118	3.6487	3.96665	4.7458	6.3206	3.76901	5.30112	6.88142	6.12732	6.76938	3.45197	4.41012	5.98584	6.07719	3.34523	3.49806	6.26472	6.25144	6.45537	3.71616	3.63782	3.82527	6.88142	23	Mature leaves
Potri.010G046900	GT17		0.377323	2.9392	3.28308	3.40118	3.92225	4.02102	5.5766	3.05753	3.27595	3.3252	4.20169	3.53909	3.38295	3.14359	4.54576	3.11373	3.35073	3.53857	3.34139	3.00578	3.01221	3.70431	3.62872	3.6593	5.5766	23	Mature seeds
Potri.018G127900	GT17		0.459408	1.43932	1.54053	1.1925	1.4117	1.64479	1.43057	1.09219	1.13043	1.22311	1.8601	1.2107	2.43805	1.10177	NA	1.09528	2.54694	2.7343	NA	1.15089	1.08499	1.71852	1.79736	1.45309	2.7343	21	Root -drought
Potri.014G160300	GT19		0.336512	3.8892	2.80594	3.27019	2.48561	2.2747	2.49131	3.44499	2.95568	2.78387	2.80266	2.74137	2.84625	2.77225	2.49287	2.68919	2.58783	2.67336	2.59989	2.60048	2.80274	1.80181	1.33839	1.50823	3.8892	23	Dormant buds
Potri.018G029400	GT2	PtCesA1-A	0.241749	6.38533	6.95468	7.47665	7.92586	6.19884	6.27615	7.10797	7.60658	3.61088	6.03072	4.02393	6.23419	7.09723	5.55852	5.86907	7.03117	7.5438	5.02141	4.9754	4.63064	5.75707	5.41035	5.41484	7.92586	23	Expanding female flower buds
Potri.006G251900	GT2	PtCesA1-B	0.162458	5.99907	6.61161	6.32072	7.27768	6.09697	6.1251	6.24153	6.61399	6.39925	6.3619	6.30432	6.6428	6.72023	6.96828	6.88776	6.96186	7.7752	7.41242	7.10925	7.04062	5.82832	5.66071	5.68077	7.7752	23	Root -drought
Potri.006G052600	GT2	PtCesA3-A	0.3542	3.28698	4.6224	5.44446	5.6664	4.5388	4.39979	4.1608	4.1877	1.45017	3.37912	1.10642	4.26839	4.88251	2.86101	3.31113	5.00177	5.83898	1.52177	1.88832	1.9089	4.84774	4.91815	5.30509	5.83898	23	Root -drought
Potri.016G054900	GT2	PtCesA3-B	0.365404	3.86886	5.22316	6.89007	6.99425	5.06826	5.21901	5.75062	5.37442	1.85957	3.58259	1.95859	4.08056	5.50282	3.86267	4.0643	5.8148	6.57794	2.17355	2.63078	2.50843	5.17785	5.10472	5.35395	6.99425	23	Expanding female flower buds
Potri.009G060800	GT2	PtCesA3-C	0.187819	6.28068	7.978	7.07987	8.02561	7.30436	7.33624	6.21325	7.11928	5.19776	7.20128	5.35897	7.36919	7.26238	6.58396	6.38928	7.24265	7.83045	5.80214	6.03951	6.0135	5.08584	5.44384	5.26899	8.02561	23	Expanding female flower buds
Potri.001G266400	GT2	PtCesA3-D	0.167312	5.25122	5.65674	5.44956	5.9658	4.94726	4.94086	5.6956	5.89776	5.24086	5.20128	5.12537	5.0665	5.67916	4.62329	5.62092	5.84707	6.33172	5.44875	5.116	5.08187	4.74372	4.47385	4.91819	6.33172	23	Root -drought
Potri.002G257900	GT2	PtCesA4	0.50637	2.95534	6.9752	3.4066	5.03577	9.50667	6.08927	3.37529	4.02716	1.90648	3.36031	1.46904	4.60576	6.9627	5.01374	3.59695	5.58308	7.76467	1.96808	3.96735	5.44587	5.23343	6.36497	8.13401	9.50667	23	Expanded female flowers
Potri.005G087500	GT2	PtCesA6-A	0.289346	4.70431	5.08914	6.30464	7.04219	4.62597	5.68734	6.37021	5.8887	2.98759	5.34601	3.35773	4.26305	5.96902	4.38932	4.93343	5.36166	5.76297	4.00023	3.35318	3.49469	5.97844	5.77616	6.45662	7.04219	23	Expanding female flower buds
Potri.007G076500	GT2	PtCesA6-B	0.253768	5.46965	6.82507	7.17176	8.0054	5.61392	6.0822	7.16264	7.5855	4.89919	5.93487	4.72033	6.28589	7.43929	5.50711	6.27652	6.50165	7.42172	4.21107	4.82938	4.44718	5.56536	5.74776	5.72739	8.0054	23	Expanding female flower buds
Potri.005G194200	GT2	PtCesA6-C	0.281397	5.1332	6.23993	6.05161	7.61138	6.08504	5.83534	5.59233	6.38529	3.50484	4.6072	3.39755	5.75683	6.48276	5.52787	5.29116	6.57709	7.46085	3.96348	4.68646	4.40421	5.49273	6.11262	5.74193	7.61138	23	Expanding female flower buds
Potri.002G066600	GT2	PtCesA6-D	0.323951	4.96348	5.41755	5.94825	7.04807	6.69436	6.29549	5.88283	6.02584	2.42355	4.38981	2.27199	4.84134	5.79605	3.74257	4.48733	6.55429	7.10651	2.26836	2.99096	3.07046	4.45553	5.32718	4.80042	7.10651	23	Root -drought
Potri.013G019800	GT2	PtCesA6-E	0.333259	5.07298	5.36489	6.55333	6.97914	5.5916	5.3562	6.08519	6.238	2.87121	4.86861	2.46658	4.8678	6.10945	3.60581	4.62757	4.77906	5.41101	3.20109	3.00578	3.25636	4.23792	4.29708	4.50466	6.97914	23	Expanding female flower buds
Potri.005G027600	GT2	PtCesA6-F	0.238113	4.08139	5.78762	5.28083	6.29035	5.3087	4.59242	4.61184	6.18227	4.80797	5.7741	4.55507	5.97698	5.86744	4.283	5.23298	4.81803	5.83108	4.64725	4.28665	4.70321	3.00048	3.4989	2.30759	6.29035	23	Expanding female flower buds
Potri.006G181900	GT2	PtCesA7-A	0.500302	2.58564	5.68194	2.74798	3.6637	6.77818	3.6137	2.85134	3.06764	1.90648	2.78064	2.12733	3.66499	5.80186	3.84836	2.77519	4.58693	6.68951	2.35517	2.8239	4.32574	4.89378	6.49107	7.82846	7.82846	23	Developing xylem
Potri.018G103900	GT2	PtCesA7-B	0.508384	2.96334	6.63615	3.41737	4.35235	8.81672	5.42658	3.00901	3.84583	1.88335	2.85955	2.17073	4.49215	6.08243	4.4026	3.22915	5.2538	7.02897	2.06861	3.30712	4.57368	4.86891	5.92551	7.56046	8.81672	23	Expanded female flowers
Potri.011G069600	GT2	PtCesA8-A	0.458317	3.13499	5.77986	3.1773	3.63413	6.1865	4.12613	3.01797	3.63358	2.71144	2.51688	2.68845	3.35741	5.29707	3.90687	2.8294	4.15732	5.55807	2.08433	2.73574	3.53574	4.43616	5.58051	7.05594	7.05594	23	Developing xylem
Potri.004G189000	GT2	PtCSLA4	0.381346	3.24896	5.26271	6.21694	5.78397	3.55747	4.6838	3.7893	4.34968	1.88335	2.88023	1.95859	3.51305	5.52105	3.1563	3.89883	5.00683	5.89004	2.59028	2.74485	2.23514	4.28356	4.27046	4.10652	6.21694	23	Dormant female flower bud
Potri.009G149700	GT2	PtCSLA5	0.297655	5.80471	6.85428	7.15548	7.04455	3.9752	4.26237	6.90174	7.30423	6.58162	6.85609	7.23148	5.65254	6.8781	6.76203	7.82357	7.48454	7.54621	9.28822	8.47666	8.08498	5.27411	5.14249	4.42087	9.28822	23	Beetle damaged leaf
Potri.002G114200	GT2	PtCSLC12-A	0.363575	3.82305	4.63397	3.93427	4.45588	4.3993	6.41688	4.98343	5.0311	2.33873	5.28334	2.30998	4.54572	4.59455	4.44121	3.76489	4.51982	5.5222	2.52064	2.63078	2.26286	4.62092	4.62212	4.60623	6.41688	23	Mature seeds
Potri.005G146900	GT2	PtCSLC12-B	0.304476	3.90126	3.75217	4.98085	4.50494	3.75498	4.70774	4.54863	4.80991	1.95098	4.10838	1.78462	3.08324	4.05092	2.86306	3.21608	3.71879	4.03291	1.85422	2.03957	1.9089	3.65965	4.03128	3.93239	4.98085	23	Dormant female flower bud
Potri.018G009300	GT2	PtCSLC4-A	0.388597	3.82727	3.94749	4.8708	5.20723	3.04764	2.68136	5.1335	5.5572	1.35191	2.78064	1.41612	2.75876	5.43282	3.17886	4.6629	3.71879	4.19365	1.67019	1.77767	1.78535	4.22424	3.81003	3.27189	5.5572	23	Expanded leaves
Potri.006G270900	GT2	PtCSLC4-B	0.33203	3.92901	3.61085	4.32756	5.07483	2.79402	2.66959	4.62583	4.92847	1.53253	2.80992	1.5625	3.28862	4.9575	3.64773	4.02472	3.88077	4.21343	2.05261	1.88832	2.23514	4.00863	4.20273	3.38586	5.07483	23	Expanding female flower buds
Potri.002G248400	GT2	PtCSLC-R	0.260044	4.35591	4.16776	4.87271	5.43543	4.26368	4.84111	4.48247	3.99044	3.29843	4.13297	3.25709	3.80917	4.11165	3.68919	3.58699	4.16647	4.50724	3.8173	3.29535	2.9197	4.66315	3.84288	4.41188	5.43543	23	Expanding female flower buds
Potri.014G190900	GT2	PtCSLC6-B	0.115765	1.93543	1.74248	1.97175	1.86238	1.80574	1.73527	1.81269	1.94687	1.60468	1.82349	1.60459	1.86244	1.63448	1.68408	1.72623	1.92968	1.78766	1.95015	1.86739	1.52785	1.38538	1.56069	1.56721	1.97175	23	Dormant female flower bud
Potri.014G125100	GT2	PtCSLD2	0.511636	5.67203	3.92867	5.12835	2.77182	2.52846	2.46346	6.68876	5.31021	1.22311	2.3371	1.10642	2.68212	4.12242	2.35613	3.20288	4.07214	4.21833	1.40764	1.88832	1.64121	5.38034	4.22915	4.19387	6.68876	23	Expanding leaves
Potri.001G136200	GT2	PtCSLD4	0.361862	2.01085	2.16034	2.56459	2.7385	3.15794	4.35658	2.10197	3.16548	2.50242	3.81518	3.07046	2.52203	2.55687	3.48348	2.67925	2.84844	3.19488	3.14669	2.8408	2.48606	2.52687	2.36628	3.2228	4.35658	23	Mature seeds
Potri.019G049700	GT2	PtCSLD5	0.224155	3.61327	3.69736	3.97069	4.23512	4.07084	5.36456	3.54176	3.69863	4.12561	5.00404	4.84058	4.1861	3.8641	4.77895	4.29607	4.00213	4.78053	5.2834	4.24863	4.0252	3.9583	3.44263	3.90154	5.36456	23	Mature seeds
Potri.013G082200	GT2	PtCSLD6	0.255328	5.17144	4.39965	5.48479	5.5605	4.8279	4.63746	5.49176	4.34523	2.77378	3.45186	2.60455	3.72527	4.59647	3.29986	3.7157	5.12015	5.2637	2.86506	2.95314	2.67398	5.70312	5.04942	5.42124	5.70312	23	Cambium
Potri.001G369100	GT2	PtCSLE1	0.37786	2.19284	1.79958	3.92316	3.49017	3.29835	2.80383	3.35123	4.74588	4.44648	1.89514	4.25819	1.59139	3.95157	3.63289	4.14026	2.17995	2.25266	4.52532	4.24566	4.1866	0.868397	1.41431	0.509308	4.74588	23	Expanded leaves
Potri.006G004200	GT2	PtCSLE2	0.401912	3.56824	3.79452	4.12055	3.79898	3.30784	3.07903	2.33934	1.96223	1.40359	2.64777	1.10642	4.39812	5.24922	3.27297	4.63944	5.40059	5.67656	3.77532	4.25454	4.0879	2.83326	3.39184	2.26016	5.67656	23	Root -drought
Potri.006G004300	GT2	PtCSLE3	0.404455	3.76248	3.93811	4.14617	4.30556	6.46012	6.80268	2.47255	4.48498	7.99587	5.31325	7.32958	4.82343	5.98661	6.3579	6.59136	2.87248	2.98234	7.5807	7.46706	7.12688	1.27585	1.47069	1.21107	7.99587	23	Mature leaves
Potri.010G074800	GT2	PtCSLG1	0.472908	3.6425	3.20525	2.73899	3.0442	4.8657	4.91143	3.07046	3.32792	7.53975	5.50882	7.88286	3.42283	3.78792	5.91906	7.41248	2.30387	2.42118	8.16512	7.51908	7.3451	1.63194	1.51689	1.66464	8.16512	23	Beetle damaged leaf
Potri.003G142300	GT2		0.407238	5.53226	1.41133	4.84386	4.46771	6.42377	6.90122	5.35881	6.44827	7.1336	4.92712	7.10128	2.61887	6.01618	5.68701	7.26968	4.13883	3.71437	8.38066	7.22937	6.60315	2.17816	1.98207	1.30328	8.38066	23	Beetle damaged leaf
Potri.010G074700	GT2	PtCSLG3	0.46872	3.09953	3.82546	2.12356	1.97258	3.2098	3.55508	1.25234	1.64968	3.2003	4.43647	3.35773	5.70612	3.32247	2.45201	3.33538	5.85363	5.45694	5.06568	3.47745	3.17982	1.63119	1.96316	1.14542	5.85363	23	Root-control
Potri.003G142500	GT2	PtCSLG4	0.345208	2.461	1.79958	4.26186	3.07694	3.29835	3.29883	4.15887	5.19349	3.0543	4.04352	3.17632	2.56176	5.10338	3.77524	3.91471	3.78027	3.85447	3.91527	2.90621	2.61448	3.83546	3.34166	2.58195	5.19349	23	Expanded leaves
Potri.003G142400	GT2	PtCSLG5	0.384421	2.8553	3.13112	4.58238	4.80978	4.03224	3.26216	4.10364	4.11889	2.14597	1.91212	1.98458	1.97585	4.01954	2.79562	3.18955	3.10399	3.23051	2.76082	2.10667	2.34215	2.87765	2.62406	1.9828	4.80978	23	Expanding female flower buds
Potri.008G055700	GT2	PtDPGS1	0.0880141	3.1831	3.10546	3.2338	3.12766	3.34513	3.44279	3.4738	3.4305	3.14838	3.06455	3.34147	3.22177	3.28856	3.41868	3.04827	3.09735	3.00644	3.00331	3.31296	3.11252	2.80524	2.7673	3.19207	3.4738	23	Expanding leaves
Potri.010G204000	GT2	PtDPGS2	0.0772014	4.45673	4.08543	4.52525	4.21835	4.45427	4.52208	4.62025	4.69634	4.55475	4.37391	4.36812	4.52142	4.45746	4.57795	4.27483	3.9212	4.12737	4.39195	4.68428	4.2118	3.8109	3.90465	4.28011	4.69634	23	Expanded leaves
Potri.005G250900	GT2	PtDPMS1	0.0677499	3.63767	3.54379	3.77833	3.82527	3.84728	3.7345	3.67928	3.68087	3.5561	3.62613	3.25709	3.76404	3.59848	3.74823	3.48324	3.70616	3.57013	3.46837	3.6787	3.5756	3.38458	3.16088	3.44835	3.84728	23	Expanded female flowers
Potri.002G010300	GT2	PtDPMS2	0.169311	3.13499	3.36381	3.19006	3.21779	3.16847	3.12931	3.07046	3.06198	3.02968	3.40228	3.02975	3.70547	3.14359	3.34214	3.0408	3.76819	3.52654	2.98245	3.37005	3.21863	2.44708	2.3832	2.90576	3.76819	23	Root-control
Potri.004G059600	GT2	PtCesA8-B	0.438962	2.68877	6.36183	2.80918	3.98003	7.80901	4.81932	2.9061	3.6737	1.53253	3.41598	NA	4.06525	6.33443	4.37394	3.2095	5.1661	7.39709	1.6433	3.36445	5.00514	5.09244	6.35915	7.80603	7.80901	22	Expanded female flowers
Potri.006G116900	GT2	PtCSLA3	0.414036	3.85651	5.11202	6.35304	6.80852	3.3359	3.40988	5.40073	6.13582	1.40359	2.5352	NA	3.96971	5.95717	3.45803	5.0481	4.83902	5.79337	1.48666	1.92867	1.64121	4.43293	3.85663	3.82629	6.80852	22	Expanding female flower buds
Potri.002G227300	GT2	PtCSLB2	0.425676	3.21643	2.36616	5.26644	4.97759	6.05139	6.21096	3.51437	4.62688	5.3629	1.58149	4.87119	1.75286	5.36262	5.26364	4.30507	1.49551	1.49786	3.92922	4.25159	4.0323	0.556064	0.627603	NA	6.21096	22	Mature seeds
Potri.014G190700	GT2	PtCSLC6-A	0.206979	1.20252	1.41133	1.31299	1.27103	1.36211	NA	1.38429	1.31269	1.13165	1.31025	1.29041	1.55943	1.28884	1.34387	1.18369	1.31551	1.39202	1.24821	1.35404	1.21274	0.683589	1.07508	0.88305	1.55943	22	Twig
Potri.002G200300	GT2	PtCSLD1	0.541084	3.80172	2.38171	3.24604	1.66201	1.64479	1.67161	4.75735	3.06198	NA	1.26018	NA	1.59139	2.45652	1.5329	2.0427	2.35453	2.57564	1.1675	1.15089	1.21274	3.66965	2.33268	2.84724	4.75735	21	Expanding leaves
Potri.008G026400	GT2	PtCSLA1	0.669161	1.35786	2.35039	1.87517	1.73496	1.4317	1.63746	1.86601	1.94687	1.13165	2.05176	NA	NA	4.28676	1.76586	1.64489	1.96735	4.52509	NA	1.82381	1.74002	3.11027	4.7352	6.83796	6.83796	20	Developing xylem
Potri.010G234100	GT2	PtCSLA2	0.583193	1.40011	1.79958	1.97175	1.32368	1.36211	1.31683	2.31548	1.94687	NA	1.20067	NA	1.52534	3.39691	1.81653	1.30821	1.91018	3.55444	1.36196	1.40174	NA	1.6723	2.99897	4.49327	4.49327	20	Developing xylem
Potri.003G097100	GT2	PtCSLD3	0.371611	NA	1.06621	1.10698	NA	1.4317	1.47851	1.09219	1.26397	1.45017	1.63235	NA	1.52534	1.58564	1.35687	1.55276	2.31677	2.19382	1.6152	1.61834	1.58671	1.13412	1.29239	1.67752	2.31677	20	Root-control
Potri.014G155300	GT2	PtCSLB1	0.491409	1.57486	3.15629	NA	NA	NA	1.52246	1.35527	1.49352	3.38987	1.35427	3.51048	1.21558	2.49403	1.68332	2.65913	NA	NA	2.06861	2.22838	2.3674	0.935731	0.712673	0.140387	3.51048	18	Mature leaves
Potri.001G050200	GT2	PtCSLD10	0.154068	1.26069	NA	NA	1.12667	NA	1.15058	NA	1.13043	NA	1.12294	NA	1.21558	1.23884	1.16941	NA	NA	1.2443	1.24821	1.15089	NA	0.916894	0.420874	0.728343	1.26069	14	Dormant buds
Potri.004G208800	GT2	PtCSLD7	0.245308	1.0429	NA	1.40498	1.27103	NA	1.15058	NA	NA	1.13165	NA	NA	1.29389	NA	1.33423	NA	NA	NA	NA	NA	NA	0.499711	0.758631	NA	1.40498	9	Dormant female flower bud
Potri.003G142200	GT2		0.179906	NA	NA	1.25795	1.36996	NA	1.15058	NA	1.26397	NA	NA	NA	NA	1.1794	NA	NA	1.17029	1.34968	NA	NA	NA	0.492598	NA	NA	1.36996	8	Expanding female flower buds
Potri.009G170000	GT2	PtCSLD8	0.494927	NA	NA	NA	1.20844	1.27923	NA	NA	NA	NA	NA	NA	NA	NA	NA	NA	NA	NA	NA	NA	NA	0.83957	2.0356	0.785261	2.0356	5	Developing phloem
Potri.003G177800	GT2	PtCSLD9	0.620102	NA	NA	2.22733	1.12667	NA	NA	1.25234	NA	NA	NA	NA	NA	NA	NA	NA	NA	NA	NA	NA	NA	0.301096	NA	0.704531	2.22733	5	Dormant female flower bud
Potri.001G449300	GT2	PtCSLD11	0.330381	1.20252	NA	NA	NA	NA	NA	NA	NA	NA	NA	1.10642	NA	NA	NA	NA	NA	NA	NA	NA	NA	0.196808	NA	1.11246	1.20252	4	Dormant buds
Potri.001G088500	GT2		1	NA	NA	NA	NA	NA	NA	NA	NA	NA	NA	NA	NA	NA	NA	NA	NA	NA	NA	NA	NA	NA	NA	0.514146	0.514146	1	Developing xylem
Potri.011G152300	GT2	PtCSLD12	1	NA	NA	NA	1.12667	NA	NA	NA	NA	NA	NA	NA	NA	NA	NA	NA	NA	NA	NA	NA	NA	NA	NA	NA	1.12667	1	Expanding female flower buds
Potri.001G139500	GT20	PtTre6pPase_1	0.326907	6.78904	6.4187	5.59019	5.76312	4.13463	4.24786	5.07676	5.00192	3.31188	5.20383	3.42859	5.80673	4.75611	3.63861	3.79531	4.79086	5.26605	3.24189	3.10504	3.35212	5.06961	4.5086	5.02389	6.78904	23	Dormant buds
Potri.015G074000	GT20	PtTre6pPase_10	0.252179	2.51927	3.11407	2.71161	2.6047	2.92712	1.94757	2.3074	1.94687	1.45017	1.94511	1.35736	2.66439	2.27021	2.67952	1.75149	2.74731	3.00644	2.25534	1.90874	2.11664	2.47381	2.69233	2.9494	3.11407	23	Dormant buds
Potri.011G103900	GT20	PtTre6pPase_12	0.298862	5.39016	4.96665	4.71378	4.36	4.75925	4.56645	5.4072	5.5799	7.20134	5.75681	7.23041	6.07598	5.53009	3.81499	5.62212	5.06461	4.93492	5.72258	5.22321	5.50272	4.12146	4.13168	3.08338	7.23041	23	Mature leaves
Potri.001G383600	GT20	PtTre6pPase_13	0.201188	5.20549	3.65766	4.83802	4.40012	4.12942	4.32931	4.53386	4.84166	5.95232	5.28334	5.7406	3.94644	5.49771	4.34991	5.32234	5.21791	5.17399	5.16493	5.15891	5.04053	4.84212	4.37278	3.55822	5.95232	23	Mature leaves
Potri.018G097700	GT20	PtTre6pPase_2	0.438201	2.79312	3.80491	4.07458	4.08582	5.47041	5.87565	2.29107	2.8664	2.52755	3.34123	2.67486	4.01511	2.45652	4.91643	2.97937	2.39101	3.22548	4.29641	3.37563	3.08463	2.59719	2.62957	2.72315	5.87565	23	Mature seeds
Potri.004G061500	GT20	PtTre6pPase_3	0.180247	4.18003	4.06407	4.2677	4.22396	3.59625	3.76569	4.62165	4.21724	3.26421	3.27223	2.89939	3.45197	3.82487	4.54846	3.984	3.31737	4.41662	3.63257	3.72257	3.96702	3.50095	3.44308	3.78913	4.62165	23	Expanding leaves
Potri.008G136500	GT20	PtTre6pPase_4	0.194964	5.54875	6.18226	5.04135	6.15658	6.4405	6.5266	4.94054	5.37551	5.57568	6.30659	5.59021	6.47251	5.28645	7.14312	5.76066	5.98479	6.27292	6.24703	6.23597	6.29215	4.73034	5.05152	4.49144	7.14312	23	Leaf-drought
Potri.011G070900	GT20	PtTre6pPase_5	0.179995	5.2804	5.88607	5.96169	6.20795	6.20742	6.56477	5.77143	6.03271	5.47539	5.7296	5.51132	5.74171	5.48021	7.05264	5.8979	5.22516	6.11219	6.83208	6.43551	6.16356	4.69568	4.9156	5.10213	7.05264	23	Leaf-drought
Potri.006G175500	GT20	PtTre6pPase_6	0.487406	1.89533	4.61658	3.16441	3.98003	5.56129	7.32901	2.71146	2.93707	3.8563	4.95626	4.49185	3.93972	3.19193	7.61595	4.41997	2.37899	3.6423	6.11294	5.42669	4.58333	1.78148	2.15225	2.75639	7.61595	23	Leaf-drought
Potri.010G104500	GT20	PtTre6pPase_7	0.233987	4.21251	5.44727	4.74327	5.94744	5.95275	5.51034	3.88185	4.22695	4.24994	5.67359	4.17987	6.20693	4.37692	6.3805	4.61799	5.13254	5.54267	5.26996	5.11277	5.05444	3.89541	4.09314	4.19743	6.3805	23	Leaf-drought
Potri.012G078500	GT20	PtTre6pPase_8	0.461884	2.39968	1.82675	3.65773	3.2802	3.93983	3.47492	1.9518	2.21406	1.35191	1.70191	1.35736	1.7287	1.83799	1.69266	1.44457	1.98559	2.07803	1.58573	1.29976	1.3919	3.04397	2.50337	2.83327	3.93983	23	Expanded female flowers
Potri.003G094500	GT20	PtTre6pPase_9	0.17463	6.68049	6.51449	6.71335	7.19456	6.15516	6.37699	6.16834	6.06657	5.65549	6.88816	5.42972	6.93239	6.80194	5.39549	6.02769	6.70574	6.83943	5.87665	5.08336	5.11211	4.82553	4.22651	4.16436	7.19456	23	Expanding female flower buds
Potri.004G064600	GT20	PtTre6pPase_11	0.416692	2.461	1.90353	2.61562	2.55654	2.0277	2.07828	1.72515	1.62631	1.13165	1.94511	1.29041	NA	1.1794	1.20937	NA	NA	NA	NA	NA	1.08499	0.829183	0.517073	0.845703	2.61562	17	Dormant female flower bud
Potri.002G139200	GT22		0.13546	4.18658	3.75754	3.7659	3.54138	3.57311	3.32037	3.91675	3.76075	3.77763	3.72751	3.54614	4.09269	3.64833	3.82679	3.58198	3.9392	3.75927	3.68733	3.83051	3.53574	3.20365	2.8084	3.02737	4.18658	23	Dormant buds
Potri.011G110800	GT22		0.092799	5.00276	4.50121	4.92688	4.29495	4.89035	4.89764	4.87427	5.00473	4.43459	4.50056	4.06335	4.92768	4.6231	4.57517	4.31104	4.78694	4.75561	4.1172	4.42669	4.0323	4.48949	4.16057	4.29411	5.00473	23	Expanded leaves
Potri.018G098700	GT22		0.105326	3.7402	3.78405	3.62586	3.72901	3.6265	3.82111	3.73014	3.76748	4.05714	3.85867	3.69295	3.79429	3.67814	3.78641	3.8124	3.80017	3.85447	3.79073	3.82249	3.76796	2.66481	2.76002	2.94807	4.05714	23	Mature leaves
Potri.001G392000	GT22		0.203132	1.40011	1.5004	1.1925	1.20844	1.17077	1.31683	1.41151	NA	NA	NA	NA	1.21558	NA	1.22844	NA	1.45699	1.49786	1.24821	NA	NA	0.904788	0.870706	0.615968	1.5004	15	Dormant buds
Potri.006G176900	GT22		0.148478	NA	NA	NA	NA	NA	NA	NA	NA	NA	NA	NA	1.29389	1.10177	NA	NA	NA	NA	NA	NA	NA	NA	NA	NA	1.29389	2	Twig
Potri.003G018900	GT24		0.136009	7.35891	6.50355	7.10794	6.69012	6.62562	6.83548	7.09679	7.77709	6.40456	6.58772	6.42514	7.08456	7.11998	7.20347	6.79469	6.37207	6.95684	7.04071	6.82523	6.77539	6.09729	5.81485	6.10453	7.77709	23	Expanded leaves
Potri.006G063300	GT28		0.362366	4.1535	3.2602	3.02804	2.75527	3.59625	3.48757	4.11366	3.23186	5.16052	3.90084	4.06335	4.1861	2.8502	2.86588	3.91076	3.54001	3.78619	3.58	3.41404	3.11252	2.05881	1.82922	1.66732	5.16052	23	Mature leaves
Potri.006G266500	GT28		0.269855	5.89776	3.94749	6.26688	4.22955	5.60466	5.60791	5.25954	5.61146	5.79373	4.23986	5.31317	4.10471	4.96345	4.23106	4.72438	3.62335	3.58565	4.72836	5.04319	4.3486	3.56502	3.12161	3.12153	6.26688	23	Dormant female flower bud
Potri.012G053600	GT28		0.210954	4.02387	3.53753	4.92321	4.79674	4.3195	4.06523	3.32673	3.98183	4.37359	4.25484	4.54126	4.87303	3.74645	3.21471	3.9343	3.16225	3.29901	3.78305	3.76926	3.55582	3.87816	3.5208	3.50419	4.92321	23	Dormant female flower bud
Potri.018G016600	GT28		0.321167	4.08842	3.313	3.82697	3.61694	3.10395	3.26216	4.32474	4.23419	5.09999	3.47381	5.32124	2.92071	4.64923	3.45532	4.96391	3.04991	3.02422	5.57426	4.7628	4.93917	3.09553	2.47817	2.24342	5.57426	23	Beetle damaged leaf
Potri.018G123000	GT28		0.379424	2.9392	3.37092	2.99897	3.5819	3.25972	3.69178	3.04884	3.28555	4.57923	3.62223	3.62815	2.83855	3.03527	5.0812	4.38646	3.70616	4.10102	5.68261	4.72302	4.44188	1.98087	1.99483	3.28712	5.68261	23	Beetle damaged leaf
Potri.004G184200	GT29		0.232351	3.58342	3.2602	3.49553	4.29495	4.47076	3.72923	3.44499	3.13367	3.29843	3.54591	3.18554	3.70148	3.74995	3.13181	3.62153	3.76008	3.87962	3.516	3.50808	3.44159	3.212	3.97514	4.67424	4.67424	23	Developing xylem
Potri.009G144000	GT29		0.261858	2.58564	2.91031	2.70234	3.46624	2.73655	3.46856	2.84112	3.21684	3.25027	3.96944	3.58091	3.22747	3.22835	3.65479	3.52569	3.20583	3.04175	3.86896	3.57698	3.36363	1.06558	0.898465	1.04398	3.96944	23	Mature petiole
Potri.012G104800	GT29		0.216148	2.30791	2.12186	2.05904	2.17355	2.15876	2.21119	2.15032	1.96223	2.43708	2.37963	2.43359	2.29836	2.09866	2.78163	2.37381	2.35453	2.14408	2.76916	2.53743	2.65446	1.53457	1.35056	1.45766	2.78163	23	Leaf-drought
Potri.014G145400	GT29		0.125175	4.16018	4.42989	4.32196	4.82087	4.43758	4.2874	4.48401	4.52278	4.34527	4.19133	4.21522	4.40539	4.33371	4.08936	4.1669	4.4419	4.42932	3.8617	4.04826	3.97442	3.88237	3.76011	3.99405	4.82087	23	Expanding female flower buds
Potri.015G104100	GT29		0.102286	3.35996	3.2602	3.56946	3.44679	3.03608	2.86586	3.55078	3.37796	3.07046	3.24153	2.93323	3.25562	3.23858	3.13883	3.32936	3.34523	3.37321	2.60943	3.17157	3.21863	3.31397	3.19269	3.16581	3.56946	23	Dormant female flower bud
Potri.016G095900	GT30		0.134979	3.97914	3.58684	3.71503	3.55049	3.52564	3.54908	3.87476	3.50973	4.24653	3.89444	4.32031	4.02465	3.65584	4.02828	3.93819	3.76414	3.54256	4.11416	4.12798	3.83478	3.39542	3.10146	3.2583	4.32031	23	Mature leaves
Potri.001G100700	GT31		0.289778	3.86476	4.41317	4.86316	5.06245	3.22999	3.43627	5.09392	5.61513	3.25726	3.04064	3.69927	3.48051	4.45534	4.72224	4.17676	3.49634	4.66211	3.79073	3.97097	3.94457	3.51052	3.70593	3.85884	5.61513	23	Expanded leaves
Potri.001G450200	GT31		0.350032	3.74468	5.27566	3.85848	4.48645	3.93983	4.16917	5.07066	4.81632	2.09153	2.5352	2.7019	3.27771	4.08987	1.95451	2.81159	3.93203	3.9701	1.30999	1.52087	1.58671	4.51167	5.09261	3.9663	5.27566	23	Dormant buds
Potri.001G454600	GT31		0.150699	3.04073	2.58006	3.12496	2.96209	2.57979	2.6457	3.10848	2.9921	3.00459	3.27223	2.75425	3.01803	3.01128	2.52079	2.8294	2.74731	2.63363	2.57081	2.67963	2.55196	3.01543	2.41139	2.35798	3.27223	23	Mature petiole
Potri.002G089800	GT31		0.342236	3.57838	4.1354	3.46997	3.55502	4.46666	6.04735	3.02687	4.03827	6.12945	5.42917	6.49359	4.51023	4.45746	6.89748	5.35428	4.28595	4.09569	6.25794	6.39099	5.65637	2.96238	2.84689	2.62377	6.89748	23	Leaf-drought
Potri.003G131400	GT31		0.278189	4.22529	4.23797	3.74493	3.64688	2.73655	3.05314	4.23602	3.53383	1.78379	3.56233	1.93186	4.146	3.77423	1.96476	2.82053	4.16037	4.0468	1.52177	1.5876	1.52785	4.42175	4.31232	3.66193	4.42175	23	Cambium
Potri.003G136000	GT31		0.288686	4.01282	4.07693	4.17444	4.22396	3.63396	3.42314	4.21758	3.90792	3.6269	3.46945	3.4209	3.70148	4.1008	3.61227	3.57192	3.93562	4.0468	3.36253	3.44082	3.45238	4.13535	4.6879	5.38286	5.38286	23	Developing xylem
Potri.004G013900	GT31		0.403552	1.93543	2.66814	1.91509	2.94071	1.96977	2.01524	2.2661	2.19043	1.88335	2.08009	1.29041	1.79874	3.1599	1.81525	2.29327	3.27154	3.61237	1.40764	1.61834	1.69212	2.07741	2.6825	3.70251	3.70251	23	Developing xylem
Potri.005G171400	GT31		0.320145	2.6175	3.16458	2.82612	3.57746	4.13982	4.74419	2.70002	2.81238	3.94773	4.02317	3.79662	3.973	3.2638	5.00206	3.82086	3.53043	3.32732	4.34369	4.46283	4.01088	2.04397	1.72741	1.96107	5.00206	23	Leaf-drought
Potri.006G011300	GT31		0.103809	5.03018	4.82264	5.31899	5.44737	5.38859	5.2337	5.33865	5.71677	5.10186	4.81097	4.92523	4.98516	5.62494	5.16944	5.55626	4.49593	4.42722	5.23303	5.71958	5.59829	4.34958	5.22304	4.97056	5.71958	23	Mechanically damaged leaf
Potri.006G228900	GT31		0.164133	4.9133	4.50752	4.53252	4.39517	3.51757	3.29158	4.4482	3.47278	3.84727	4.26475	3.69927	4.55445	4.23819	3.8527	4.1898	4.5503	4.29453	4.02312	4.07198	4.07421	4.46211	3.88869	4.1743	4.9133	23	Dormant buds
Potri.006G257200	GT31		0.166907	3.34806	3.73595	3.76173	4.14034	3.9983	3.99287	3.58624	3.85532	3.64797	3.61046	3.56016	3.71343	3.77423	4.46151	3.59695	3.70616	3.60479	3.71594	3.8968	3.49469	3.3148	3.51984	4.19575	4.46151	23	Leaf-drought
Potri.008G086900	GT31		0.321708	3.2032	3.74138	2.96168	3.27465	3.02442	2.92498	3.39557	4.13447	5.51943	4.81432	5.11379	3.76786	4.36341	3.90454	4.46879	3.06365	3.2603	4.24194	4.68428	4.77649	2.6888	3.45733	3.09743	5.51943	23	Mature leaves
Potri.010G040400	GT31		0.295739	5.34871	4.78425	5.3106	4.85001	4.39498	4.11816	4.89401	4.20991	2.24677	3.70928	2.00987	4.92433	4.20065	2.93203	2.84696	4.93958	4.9786	2.03633	2.29765	2.20671	4.04209	3.70865	3.23018	5.34871	23	Dormant buds
Potri.010G151600	GT31		0.137625	4.21891	3.63445	4.13021	3.81031	3.73438	4.11014	3.44175	3.92301	2.75335	3.41143	2.56031	3.93635	3.96062	3.96678	3.31724	4.17556	4.15579	3.13429	3.68759	3.60477	3.40768	4.01641	3.16987	4.21891	23	Dormant buds
Potri.010G168500	GT31		0.172109	4.18003	4.69875	4.33868	4.0609	5.32233	4.41607	4.68311	5.561	4.34209	4.99372	4.75658	5.20414	4.68395	5.47836	4.85017	4.58693	4.75225	4.94217	5.116	4.8301	3.7235	3.5798	3.74626	5.561	23	Expanded leaves
Potri.010G199900	GT31		0.349573	3.00261	4.03801	2.98418	3.43696	3.94579	4.58382	3.60363	4.97786	6.16919	5.23792	6.0099	5.11288	4.35888	7.04567	5.51448	4.02586	4.59243	6.05545	6.25802	5.96471	4.03453	3.77808	3.134	7.04567	23	Leaf-drought
Potri.011G111700	GT31		0.314366	2.89793	3.18913	3.60264	3.86198	3.3992	3.14565	3.69015	3.21684	2.78387	3.01629	2.38226	2.8615	3.52221	2.87151	2.995	3.1559	3.25044	2.61888	2.74485	2.44002	3.88656	3.84615	4.59953	4.59953	23	Developing xylem
Potri.011G147300	GT31		0.347566	2.23743	2.17907	2.28229	2.27958	2.08226	3.22445	3.09593	2.85311	3.51064	3.37444	3.51048	2.89884	3.14905	4.12698	3.49398	2.2776	2.20586	4.4602	4.4526	3.9294	2.81691	1.71712	2.32177	4.4602	23	Beetle damaged leaf
Potri.011G151400	GT31		0.376469	3.86476	3.2755	3.6487	3.24083	3.54165	3.19349	3.45466	2.42496	1.35191	2.29282	1.41612	2.97724	2.94289	1.80069	2.07763	3.96752	3.87024	1.48666	1.86739	1.52785	3.41215	4.48548	3.89482	4.48548	23	Developing phloem
Potri.012G072400	GT31		0.22283	3.97914	3.88536	3.84281	4.36761	4.90857	5.30497	3.67382	4.16513	5.61548	4.72971	5.42785	4.47844	4.79839	5.15433	5.1707	4.09152	4.07958	5.3086	5.22321	4.90116	3.15894	3.0067	2.35554	5.61548	23	Mature leaves
Potri.015G023700	GT31		0.153278	3.31174	3.29062	3.57425	4.04827	3.09288	3.19349	4.22129	3.58077	3.57827	3.5251	3.25709	3.36256	3.93021	3.81156	3.65522	3.91757	3.96717	3.3885	3.85033	3.43072	3.62723	3.40165	3.83844	4.22129	23	Expanding leaves
Potri.015G067600	GT31		0.318707	4.14342	4.3548	4.22634	4.02589	4.68714	6.69559	4.27217	4.33854	4.71789	5.20255	4.49185	4.46459	4.73362	5.75506	4.7421	4.4444	5.18645	4.76917	5.00709	4.45246	4.24856	3.90155	4.19086	6.69559	23	Mature seeds
Potri.016G013300	GT31		0.116394	4.61763	4.30123	4.74535	4.776	4.38631	4.37335	4.55303	4.26983	4.16588	3.98457	4.10169	3.97956	4.90897	4.44007	4.40052	4.10747	4.36684	4.0958	4.4526	4.19294	4.48403	4.96617	4.83525	4.96617	23	Developing phloem
Potri.017G039500	GT31		0.145276	3.26175	3.13112	3.42272	3.59075	3.74128	3.42314	3.44822	3.4262	3.52214	3.57452	3.46642	3.76786	3.32724	3.98851	2.97937	3.09735	3.24051	2.87273	3.73117	3.39759	3.55999	3.49974	3.51783	3.98851	23	Leaf-drought
Potri.017G039600	GT31		0.350222	1.0429	1.54053	1.44499	1.45	2.05537	2.32883	1.25234	1.55036	1.40359	1.80454	1.46904	1.48863	1.47435	1.74559	1.35819	2.02097	1.96124	1.83358	1.9672	1.46349	0.778398	1.68763	0.497947	2.32883	23	Mature seeds
Potri.018G024500	GT31		0.139134	2.88952	2.66814	3.1964	3.20613	2.7799	2.72732	2.95859	3.17591	2.65694	2.59715	2.64722	2.43805	2.96818	3.04161	2.88137	2.7385	2.61735	2.51034	2.77176	2.53039	2.71035	2.30245	2.91355	3.20613	23	Expanding female flower buds
Potri.001G392700	GT31	PtGT31A	0.390655	2.14631	3.26787	2.48923	2.84368	3.53367	2.60896	2.48642	3.09556	2.88982	2.94683	2.87632	3.10217	3.57882	3.07041	3.1418	3.35621	3.59334	3.01702	3.25942	3.13985	2.69755	3.73805	4.98891	4.98891	23	Developing xylem
Potri.002G228900	GT31	PtGT31B-1	0.153618	4.33839	4.88924	4.95232	5.57363	5.52837	4.64023	4.29343	4.77743	4.51581	4.5213	4.35236	4.96081	5.31462	4.68092	4.80455	4.59818	5.03759	4.28568	4.50056	4.47339	3.91146	4.8397	5.56677	5.57363	23	Expanding female flower buds
Potri.014G153700	GT31	PtGT31B-2	0.184169	4.20284	3.91438	4.89537	5.34641	4.68008	4.86965	4.46544	4.9864	4.24653	4.28435	3.94162	4.11959	4.85875	4.3256	4.36368	4.70612	4.65133	3.93268	4.34877	4.12157	3.42627	3.99072	4.62719	5.34641	23	Expanding female flower buds
Potri.016G101200	GT31		0.196967	NA	1.24124	1.25795	1.48556	1.68847	1.52246	1.2095	1.26397	1.49289	1.43043	1.46904	1.55943	1.70167	1.61904	1.18369	1.49551	1.49786	1.48666	1.5552	1.21274	0.693648	1.42635	0.904753	1.70167	22	Sucker
Potri.018G053200	GT31		0.304773	1.26069	1.06621	1.10698	1.12667	1.17077	1.15058	1.09219	1.13043	1.13165	1.58149	1.2107	1.40428	1.10177	1.40185	1.09528	1.31551	1.46529	NA	1.15089	1.21274	0.391016	0.398006	0.705926	1.58149	22	Mature petiole
Potri.009G026300	GT31		0.169224	NA	1.06621	1.1925	1.12667	1.17077	1.15058	1.15861	1.13043	NA	1.12294	NA	1.29389	1.1794	1.28951	NA	1.17029	1.30153	1.1675	1.15089	1.3102	0.528891	0.902696	0.489405	1.3102	19	Control leaf
Potri.018G094000	GT31		0.589951	1.0429	1.30497	2.19874	1.75772	2.10842	3.68635	1.41151	1.20606	NA	1.43043	NA	1.70361	1.61052	2.39395	1.09528	1.31551	1.58459	1.55468	1.48422	NA	NA	NA	0.493803	3.68635	18	Mature seeds
Potri.008G058900	GT31		0.21784	NA	NA	1.1925	1.12667	1.17077	NA	NA	1.20606	1.35191	1.12294	1.10642	1.29389	1.10177	1.37328	1.09528	1.31551	1.2443	1.30999	NA	1.08499	NA	0.137932	0.325121	1.37328	17	Leaf-drought
Potri.011G004200	GT31		0.346688	1.26069	1.95133	1.25795	2.2669	1.27923	1.24477	1.29002	1.13043	NA	NA	NA	1.29389	1.74317	1.16941	1.18369	1.73403	2.29739	NA	NA	NA	2.03205	1.97569	1.20132	2.29739	17	Root -drought
Potri.006G089400	GT31		0.351812	NA	1.24124	1.1925	1.20844	NA	1.52246	1.09219	1.13043	1.13165	1.31025	NA	1.59139	1.40886	1.45664	NA	1.59642	1.86175	NA	1.15089	NA	0.823864	0.244263	NA	1.86175	16	Root -drought
Potri.T083700	GT31		0.350612	NA	1.30497	1.25795	NA	NA	1.43057	NA	1.20606	NA	1.35427	1.10642	1.48863	1.10177	1.3561	NA	1.82717	1.68279	NA	1.15089	NA	0.587908	0.95701	0.626221	1.82717	15	Root-control
Potri.015G106100	GT31		0.319028	NA	NA	1.10698	NA	NA	NA	NA	NA	NA	NA	NA	1.21558	1.10177	1.29248	1.09528	1.31551	1.43022	NA	NA	NA	0.479912	0.648151	0.509819	1.43022	10	Root -drought
Potri.001G256200	GT31		0.532965	NA	NA	NA	1.32368	2.67626	2.19325	NA	NA	NA	NA	NA	NA	NA	1.29248	NA	NA	NA	NA	NA	NA	0.714149	1.35991	0.615968	2.67626	7	Expanded female flowers
Potri.007G131000	GT31		0.309871	NA	NA	NA	1.12667	1.68847	1.43057	1.09219	1.13043	NA	NA	NA	NA	NA	NA	NA	NA	NA	NA	NA	NA	NA	1.04647	NA	1.68847	6	Expanded female flowers
Potri.009G051600	GT31		0.160344	NA	NA	NA	NA	NA	NA	1.09219	NA	NA	NA	NA	NA	1.37246	NA	1.09528	1.25254	1.16957	NA	NA	NA	NA	NA	NA	1.37246	5	Sucker
Potri.012G107800	GT31		0.357601	NA	NA	1.10698	NA	NA	NA	NA	1.20606	NA	NA	NA	NA	NA	1.20937	NA	NA	NA	NA	NA	NA	0.461378	0.333175	NA	1.20937	5	Leaf-drought
Potri.019G067300	GT31		0.489178	NA	NA	2.40859	NA	NA	1.15058	NA	NA	NA	NA	NA	NA	NA	NA	NA	NA	NA	NA	NA	NA	NA	1.31015	NA	2.40859	3	Dormant female flower bud
Potri.001G095400	GT31		1	NA	NA	NA	NA	NA	NA	NA	NA	NA	NA	NA	NA	NA	NA	NA	NA	NA	NA	NA	NA	NA	0.126327	NA	0.126327	1	Developing phloem
Potri.011G047700	GT32		0.396588	2.20791	2.04026	2.64522	3.89067	1.80574	1.63746	2.65311	2.51691	1.75683	2.41049	1.71762	2.48084	3.21287	2.49025	3.22915	2.43783	2.38149	2.115	2.43587	2.23514	2.38743	2.10157	2.74991	3.89067	23	Expanding female flower buds
Potri.015G122200	GT32		0.141436	3.78441	3.313	4.2793	4.22955	4.25417	3.93944	3.7893	4.1241	3.70432	3.58661	3.51048	3.35741	3.96363	3.60498	3.91471	3.67623	3.81912	3.95669	3.5913	3.58539	4.22002	4.21173	4.46919	4.46919	23	Developing xylem
Potri.004G039300	GT32		0.540114	1.47605	1.57835	1.7424	2.07063	1.76862	1.15058	1.67711	2.23715	NA	1.26018	1.10642	NA	1.92289	1.34387	2.27926	3.22408	3.39558	1.1675	1.15089	NA	0.962532	0.594431	0.957012	3.39558	20	Root -drought
Potri.016G114200	GT32		0.603877	1.0429	1.5004	1.25795	1.91925	3.2098	3.66992	1.09219	1.13043	NA	1.20067	1.10642	1.21558	1.28884	2.34285	1.30821	1.89022	1.82562	2.15924	NA	1.08499	0.556064	NA	0.489405	3.66992	20	Mature seeds
Potri.006G098900	GT32		0.472066	NA	NA	NA	NA	1.17077	1.76513	NA	NA	NA	NA	NA	NA	NA	NA	NA	NA	NA	NA	NA	NA	NA	NA	0.692973	1.76513	3	Mature seeds
Potri.001G394300	GT33		0.101831	4.55088	4.3583	4.35793	4.28694	4.13463	4.47006	4.38699	4.25093	4.84874	4.53156	4.73857	4.64102	4.47429	4.06157	4.47145	4.3488	4.38435	4.7323	4.61269	4.42586	3.75574	3.84096	3.99382	4.84874	23	Mature leaves
Potri.007G005900	GT34	PtGT7-A	0.371841	4.28754	4.17971	5.02774	3.95314	2.37923	2.29653	4.17425	3.10656	1.56966	3.09383	1.35736	4.32069	3.97856	2.42646	2.27926	4.45684	4.90505	1.55468	1.80109	1.74002	4.82217	4.06248	2.73577	5.02774	23	Dormant female flower bud
Potri.014G006100	GT34	PtGT7-B	0.31523	3.04823	3.53753	3.61198	3.79898	2.43751	2.58382	3.71162	3.10107	1.95098	2.1858	2.23263	3.43748	3.27376	3.67568	2.88137	3.83914	4.25456	2.62827	2.8408	2.50843	2.65852	2.5479	1.60323	4.25456	23	Root -drought
Potri.014G008800	GT34	PtGT7-C	0.321833	2.95534	3.43326	3.48025	3.83269	2.49293	2.46346	3.58624	3.09556	1.99335	2.24661	1.90432	3.35741	3.22835	3.22168	2.67925	3.98839	4.14552	2.60943	2.75389	2.23514	2.26188	2.45685	1.57359	4.14552	23	Root -drought
Potri.008G208000	GT34	PtXXT1-A	0.23319	4.27223	4.2866	5.17536	5.50104	4.44595	4.40958	5.12469	4.64861	3.6322	4.1598	3.62815	4.10171	5.13797	4.39603	4.1636	4.68939	4.77061	3.96009	3.88149	3.62387	5.31601	5.50942	5.85865	5.85865	23	Developing xylem
Potri.010G025300	GT34	PtXXT1-C	0.228433	4.01282	4.19155	4.83607	5.37545	4.31493	4.40633	4.62583	4.50897	3.22195	3.81857	3.20379	3.83119	4.63809	3.86056	3.99522	4.26625	4.55241	3.42403	3.51814	3.40872	4.99467	4.69592	4.9194	5.37545	23	Expanding female flower buds
Potri.012G068300	GT34	PtXXT3-A	0.207828	3.1831	3.37799	3.36822	3.54138	2.52846	2.81439	3.68744	3.13903	2.05347	2.66418	2.05854	3.27222	3.26879	2.8866	2.64894	3.48645	3.41758	2.37873	2.48213	1.94669	3.39373	3.03198	3.32131	3.68744	23	Expanding leaves
Potri.015G061800	GT34	PtXXT3-B	0.163971	4.26915	4.48531	5.48105	5.54725	5.1108	5.56794	4.71745	4.65757	4.02161	5.10878	4.08743	4.71292	5.03017	4.88143	4.51856	4.85409	4.79364	4.32287	4.52517	4.01805	4.19356	4.22073	4.8514	5.56794	23	Mature seeds
Potri.010G025100	GT34	PtXXT1-B	0.279794	NA	NA	NA	NA	1.17077	1.47851	NA	1.13043	1.13165	1.20067	NA	1.21558	NA	NA	NA	1.25254	NA	NA	1.15089	NA	0.884438	0.988416	0.522929	1.47851	11	Mature seeds
Potri.010G025400	GT34		0.340809	1.0429	1.1654	NA	NA	NA	NA	NA	NA	NA	NA	NA	NA	NA	NA	NA	NA	NA	NA	NA	NA	0.499711	0.859779	0.670493	1.1654	5	Dormant buds
Potri.004G048600	GT35		0.156199	5.00091	4.51067	4.47835	4.72772	4.62597	4.58094	5.05425	5.22507	5.40442	4.48164	5.4166	4.62661	4.89969	4.69652	5.43661	3.93562	4.11689	5.49798	5.16516	5.20854	3.65907	3.63374	3.17744	5.49798	23	Beetle damaged leaf
Potri.004G123600	GT35		0.314327	6.91024	6.34528	6.94251	6.79319	6.11532	6.2841	5.65613	6.18597	5.73834	6.86216	5.72549	7.6262	5.84591	5.65551	5.84067	8.52524	8.8487	5.68362	5.24992	5.14498	4.92348	4.94697	4.47969	8.8487	23	Root -drought
Potri.008G093900	GT35		0.230712	2.77478	2.55367	2.21313	2.35263	1.8412	2.17498	2.62895	2.20231	3.00459	2.59715	3.1388	2.61887	2.45652	2.26343	2.64894	2.62733	2.55852	2.77744	2.67963	2.48606	2.18669	1.83844	1.6368	3.1388	23	Mature leaves
Potri.009G041800	GT35		0.241688	6.60188	6.05521	6.36658	7.71999	7.36092	7.48221	6.0007	8.35958	8.299	7.96534	8.69775	7.55778	7.8792	6.9851	8.71724	6.35569	6.9572	9.34295	8.30826	8.29094	4.44713	4.89866	4.56077	9.34295	23	Beetle damaged leaf
Potri.010G160200	GT35		0.439224	1.57486	2.35039	2.89969	3.82155	1.90788	1.56325	2.95859	3.07327	4.82623	2.37963	4.73251	2.43805	4.92431	4.17789	5.64106	3.04299	3.34125	5.76531	5.20968	5.20543	1.8953	1.61255	1.55067	5.76531	23	Beetle damaged leaf
Potri.001G033800	GT37		0.377317	2.08084	2.48505	1.91509	2.38739	2.15876	2.71599	1.90384	2.03532	3.25726	3.48681	3.38968	3.68942	2.24738	2.60808	3.59695	1.36846	1.46529	4.16784	4.13121	3.48423	2.13107	3.25796	1.29937	4.16784	23	Beetle damaged leaf
Potri.003G191300	GT37		0.201828	3.60339	3.82546	3.85067	4.66754	3.71346	3.9841	3.82166	3.54965	3.09432	3.58259	2.88791	3.91252	3.84135	3.84556	3.60683	4.31088	4.38435	3.42903	3.31878	3.29307	3.8801	4.15482	4.07051	4.66754	23	Expanding female flower buds
Potri.008G090000	GT37		0.233901	4.00168	4.35129	4.5541	4.43432	3.54165	3.83096	4.46855	4.07107	2.88982	3.75971	2.94432	4.44356	4.12777	3.55333	3.39991	4.38834	4.43563	2.9397	3.17805	2.95127	4.68521	4.51759	5.07102	5.07102	23	Developing xylem
Potri.001G034100	GT37		0.295207	NA	1.06621	1.40498	1.58018	1.36211	1.24477	1.09219	1.35553	1.66955	1.49601	1.71762	NA	1.63448	1.54083	1.70011	1.36846	1.43022	1.95015	1.90874	1.69212	0.596691	0.536933	1.09129	1.95015	21	Beetle damaged leaf
Potri.003G191200	GT37		0.517556	NA	1.45754	1.25795	1.90071	3.21994	2.57104	1.2095	1.26397	1.13165	1.39399	NA	1.9933	2.00023	1.35208	NA	3.46139	3.42194	1.30999	1.35404	1.08499	1.01367	NA	1.12213	3.46139	19	Root-control
Potri.003G191500	GT37		0.425335	NA	1.06621	1.10698	NA	NA	NA	1.09219	2.20231	3.78712	1.63235	4.09695	1.35384	2.3673	2.96781	3.16248	NA	NA	3.8173	3.75668	3.84291	NA	NA	0.805806	4.09695	15	Mature leaves
Potri.001G034000	GT37		0.754318	NA	NA	NA	NA	NA	NA	NA	NA	NA	NA	NA	NA	NA	NA	NA	NA	NA	NA	NA	NA	0.556064	2.26334	NA	2.26334	2	Developing phloem
Potri.001G179000	GT4		0.205858	3.80172	4.8125	4.95592	5.35277	4.68361	4.79967	4.82912	4.89559	3.73902	4.29163	3.66093	4.5782	5.03441	4.61189	4.64417	5.41966	5.77372	4.1795	4.25749	4.07421	4.60798	4.57165	5.07178	5.77372	23	Root -drought
Potri.002G031300	GT4		0.229269	3.78441	3.4059	3.82298	3.84007	2.61282	2.55813	3.77665	3.37348	2.43708	2.89384	2.00987	3.09589	3.36947	2.88076	2.66923	3.24208	3.24051	2.18766	2.44761	2.41631	2.91503	2.92726	3.04561	3.84007	23	Expanding female flower buds
Potri.003G105500	GT4		0.44299	2.17756	2.08188	1.98988	2.47511	2.56293	3.74497	2.10197	2.48102	1.53253	3.09383	1.68183	2.57148	2.30355	2.32536	2.02475	2.08782	2.37133	1.76807	1.9672	1.3102	1.57537	1.62422	1.78384	3.74497	23	Mature seeds
Potri.005G118800	GT4		0.167925	5.13151	5.0552	4.89537	4.89963	5.19721	5.14128	4.4066	4.90913	5.13698	5.00844	4.97218	5.84792	4.6231	5.12635	4.80244	5.1387	4.90806	5.05788	5.24992	5.08526	4.18385	4.13885	3.98193	5.84792	23	Twig
Potri.006G097600	GT4		0.269838	4.00541	3.63445	4.81442	5.20864	3.90966	3.87442	5.91264	4.73408	5.82462	4.04928	5.18189	3.91595	4.66212	4.47421	5.19176	3.81198	3.76266	4.92338	4.84701	4.49402	3.62181	2.96852	3.06786	5.91264	23	Expanding leaves
Potri.006G203200	GT4		0.212812	5.23718	5.75105	4.76396	5.14109	5.87638	6.54361	4.26502	5.50476	7.06921	6.46281	6.84397	6.94893	4.9304	5.90299	5.97642	5.69267	5.9576	6.76149	6.44707	5.89311	3.86806	4.13047	3.52651	7.06921	23	Mature leaves
Potri.008G018200	GT4		0.130229	3.63767	3.13112	3.7407	3.60391	3.51757	2.99066	3.16949	3.50161	3.18567	3.38843	3.29147	3.40304	3.18665	3.12706	2.84696	3.1237	3.3822	3.10277	2.97597	2.93558	3.2496	3.42846	3.39846	3.7407	23	Dormant female flower bud
Potri.011G109000	GT4		0.151918	3.23604	3.73595	3.56946	3.49491	3.9218	4.22952	3.57452	3.70918	3.84274	3.90404	3.8821	4.20852	3.52221	3.73009	3.48862	3.84297	3.63859	3.80218	3.57217	3.30509	2.98268	2.83833	3.11138	4.22952	23	Mature seeds
Potri.012G095500	GT4		0.118859	3.7357	3.58684	3.59795	3.37643	4.09777	4.03588	3.10012	3.77084	3.54487	3.66833	3.62815	3.90563	3.21805	3.94593	3.5152	3.49141	3.58565	3.85073	3.77759	3.63333	3.44714	3.25307	3.76688	4.09777	23	Expanded female flowers
Potri.014G079400	GT4		0.166277	5.35306	5.12025	5.46854	5.41976	5.94251	5.98587	5.44932	5.78429	6.12578	5.84369	6.12718	5.78385	5.37716	5.9154	5.87608	4.73289	4.87145	6.41366	5.98326	5.85196	3.61233	3.62316	3.39094	6.41366	23	Beetle damaged leaf
Potri.016G070200	GT4		0.339733	5.01745	3.75217	4.45557	4.03872	4.94137	5.29451	3.8889	5.20084	6.72846	4.17565	6.04683	5.39769	4.52564	4.68421	5.01028	3.43585	3.8671	4.79762	5.30612	4.8973	3.18168	3.19998	2.62129	6.72846	23	Mature leaves
Potri.016G112600	GT4		0.199239	3.97534	3.96145	4.05101	3.717	4.23008	4.83629	4.73561	3.8865	4.63994	4.14376	4.19323	4.3	3.5427	3.9306	4.09587	3.54477	3.58565	4.60059	4.13443	3.851	2.86791	2.91202	2.30026	4.83629	23	Mature seeds
Potri.016G130000	GT4		0.14945	4.21891	4.3548	3.79065	3.85472	3.71346	4.138	4.09152	3.77084	4.3196	4.3439	4.23256	4.74755	3.99039	4.15788	4.01005	4.60713	4.63136	4.5941	3.95279	3.96702	3.44179	3.23259	3.42262	4.74755	23	Twig
Potri.018G124700	GT4		0.302619	5.57501	6.49014	5.56338	7.09656	7.17666	7.34175	5.24245	6.23324	9.6538	8.1509	8.85807	7.85768	7.00104	6.87153	7.75057	6.00091	6.37579	8.11726	7.82561	7.7923	4.811	5.17913	4.80113	9.6538	23	Mature leaves
Potri.001G317600	GT4	PtSPS1	0.388853	4.74685	4.51067	4.89537	5.81285	5.92477	5.76766	1.56926	4.39766	7.66152	4.88944	7.28394	3.16931	5.70863	5.3561	6.65851	2.50455	2.5841	7.07273	6.72171	6.79102	2.30578	3.08569	1.25438	7.66152	23	Mature leaves
Potri.018G025100	GT4	PtSPS2	0.562901	1.0429	1.24124	1.25795	1.77981	1.8412	1.56325	1.09219	1.26397	1.40359	3.43404	1.10642	3.95979	1.72271	1.69089	1.09528	2.78196	3.28944	1.67019	1.29976	1.08499	2.07536	2.87621	1.46468	3.95979	23	Twig
Potri.017G057800	GT4	PtSPS3	0.429374	2.20791	2.76167	1.83329	1.71147	2.22986	2.54507	1.35527	1.55036	3.16342	1.99236	2.64722	2.0436	1.63448	1.82882	2.23607	1.31551	1.30153	2.42436	2.19931	1.9089	0.515644	0.36671	1.10344	3.16342	23	Mature leaves
Potri.013G095500	GT4	PtSPS4	0.525495	2.02881	2.45645	1.89536	2.22792	2.86233	2.72732	2.02993	2.30349	6.88413	4.79576	6.6837	3.93297	3.61402	3.02284	4.59133	2.95689	2.93274	4.97074	4.54696	4.65829	2.30942	2.86325	1.45376	6.88413	23	Mature leaves
Potri.006G064300	GT4	PtSPS5	0.144872	5.05708	5.80811	5.08305	5.7342	5.78593	6.20354	4.96818	5.18857	5.68322	5.97726	5.27627	5.55097	5.50587	5.42378	5.26695	5.9555	6.37904	5.60346	5.09159	4.98349	5.53809	5.13679	5.18581	6.37904	23	Root -drought
Potri.018G063500	GT4	PtSUS1	0.461967	3.80601	6.74304	6.01425	4.38271	5.52641	6.26549	3.94631	4.27218	1.6379	4.06642	1.84655	4.74184	6.73027	3.54797	3.12784	5.97108	6.60966	2.42436	2.65056	3.04165	7.19425	7.56828	8.62696	8.62696	23	Developing xylem
Potri.014G126800	GT4	PtSUS11	0.32708	1.78643	2.01878	1.81152	1.66201	2.29642	1.99324	1.15861	1.46262	1.40359	1.78511	1.10642	2.37052	1.40886	2.09418	1.40324	2.16519	1.46529	1.44885	1.40174	1.3919	1.24298	1.26891	1.31782	2.37052	23	Twig
Potri.006G136700	GT4	PtSUS2	0.311984	7.36214	9.54658	6.98875	7.65853	10.1655	7.22238	5.81217	5.40443	4.05323	6.10291	4.10169	7.61873	8.56065	6.06366	5.29566	9.44317	10.2436	5.34878	5.47649	6.1064	8.30405	8.81907	9.59579	10.2436	23	Root -drought
Potri.002G202300	GT4	PtSUS3	0.293681	6.54551	7.51612	6.89288	6.57585	8.52831	7.79321	3.8412	5.11784	5.07542	6.99512	5.35308	8.62313	5.21226	8.91678	4.88843	8.41873	6.81443	6.06325	6.32917	5.65637	5.55647	5.51992	5.24142	8.91678	23	Leaf-drought
Potri.017G139100	GT4	PtSUS4	0.493997	2.39968	1.68103	2.9076	3.30763	2.35911	1.92382	2.66501	3.38686	1.53253	3.55003	1.35736	2.58111	3.61402	2.92645	2.58594	4.02586	3.8353	1.36196	1.40174	1.58671	3.24517	5.03645	1.83116	5.03645	23	Developing phloem
Potri.015G029100	GT4	PtSUS5	0.433501	2.90629	1.79958	3.12496	3.09619	2.39899	2.03673	2.59176	3.06764	1.22311	3.0996	1.2107	2.19341	3.57882	2.57133	2.19105	3.51592	3.48151	1.24821	1.35404	1.3102	3.05264	4.25753	2.0088	4.25753	23	Developing phloem
Potri.004G081300	GT4	PtSUS6	0.496982	2.17756	3.94281	4.67277	5.17598	7.09251	8.13264	3.51437	4.41259	1.92901	3.78077	1.81616	3.01132	4.74405	7.11228	3.984	4.65748	4.53491	3.65389	4.84701	3.41977	3.88602	4.99845	2.63529	8.13264	23	Mature seeds
Potri.012G037200	GT4	PtSUS7	0.489075	2.0976	1.74248	2.92329	3.16446	2.29642	1.63746	2.42989	2.87299	1.60468	3.53762	NA	2.68212	3.23858	2.66884	2.14399	3.43585	3.49394	1.40764	1.5876	1.74002	3.45306	4.85905	1.97625	4.85905	22	Developing phloem
Potri.009G038400	GT4		0.473493	1.40011	1.61422	1.36136	1.66201	1.8412	2.92498	1.50723	1.35553	NA	1.55439	1.10642	1.65018	1.47435	1.84469	1.18369	2.11952	2.25266	1.1675	1.15089	NA	1.38637	1.27473	1.89339	2.92498	21	Mature seeds
Potri.015G093000	GT4		0.285546	1.0429	NA	1.36136	1.12667	NA	NA	1.43722	1.26397	NA	NA	1.10642	1.21558	1.23884	NA	1.18369	NA	NA	1.1675	1.23522	NA	0.469929	0.529606	0.407078	1.43722	14	Expanding leaves
Potri.016G107400	GT4		0.244506	NA	NA	1.10698	NA	1.36211	1.15058	NA	1.13043	NA	1.12294	NA	1.21558	1.10177	1.16941	NA	1.17029	NA	1.24821	NA	NA	0.381189	0.585917	0.965522	1.36211	13	Expanded female flowers
Potri.001G128300	GT4		0.263575	1.0429	1.06621	NA	NA	1.36211	1.37738	NA	1.26397	1.22311	NA	NA	1.21558	NA	NA	NA	NA	NA	NA	NA	NA	0.196808	NA	0.744035	1.37738	9	Mature seeds
Potri.010G242500	GT4		0.140375	1.20252	NA	1.10698	1.12667	NA	NA	NA	NA	NA	1.12294	NA	NA	NA	1.16941	NA	NA	NA	NA	NA	NA	1.03844	0.913363	0.758234	1.20252	8	Dormant buds
Potri.011G097000	GT4		0.149988	NA	NA	NA	1.12667	1.17077	NA	NA	NA	NA	NA	NA	NA	NA	NA	NA	1.17029	1.16957	NA	NA	NA	NA	NA	0.514146	1.17077	5	Expanded female flowers
Potri.006G106100	GT4		0.349491	NA	NA	NA	NA	NA	NA	NA	NA	NA	NA	NA	NA	NA	NA	NA	NA	NA	NA	NA	1.08499	NA	0.758631	0.652957	1.08499	3	Control leaf
Potri.006G208900	GT41		0.144309	4.52792	4.52006	4.22934	4.15805	4.25893	4.41931	4.57338	4.25568	4.46997	4.38981	4.37203	4.41263	4.12777	4.22478	4.53393	4.51031	4.7871	5.04214	4.41883	4.19926	3.98416	3.82518	3.72075	5.04214	23	Beetle damaged leaf
Potri.013G051400	GT41		0.118699	5.5297	6.44264	5.47981	6.5899	6.70824	6.86402	5.32932	5.53703	6.25396	6.44621	6.15788	6.52199	5.81095	6.73642	5.89099	6.46178	6.94153	6.15588	6.1801	5.85394	5.61391	5.8959	6.12616	6.94153	23	Root -drought
Potri.016G075700	GT41		0.136092	5.35016	5.23836	4.9613	4.69995	5.03827	5.35284	4.95608	4.58615	4.5873	5.07284	4.65778	5.46028	4.51552	4.66955	4.40052	5.01523	5.26253	4.95232	4.4906	4.26691	4.22975	3.82542	3.64862	5.46028	23	Twig
Potri.019G025600	GT41		0.176562	5.67319	6.02491	5.59019	6.37518	6.76496	7.45902	4.71091	5.45752	6.62383	6.46654	6.3572	6.62026	5.93318	7.12319	6.08499	6.52821	6.84139	5.98657	6.59468	5.9218	5.61778	5.87194	5.95646	7.45902	23	Mature seeds
Potri.006G131000	GT43	PtGT43A	0.611079	1.43932	3.94749	1.78915	1.95516	3.98101	1.43057	1.58855	2.02117	1.53253	1.67951	1.46904	2.34702	4.13576	2.64741	1.92945	3.27154	4.32208	1.40764	2.09034	2.46326	3.56025	4.29236	6.46318	6.46318	23	Developing xylem
Potri.016G086400	GT43	PtGT43B	0.572789	1.35786	4.654	1.69258	2.96913	6.50952	3.29883	1.87881	2.00679	1.22311	2.16041	1.2107	3.31017	4.19811	2.99494	2.0427	3.80805	4.78382	1.30999	1.98585	2.87086	4.0661	5.26291	6.97923	6.97923	23	Developing xylem
Potri.007G047500	GT43	PtGT43C	0.392028	3.67112	4.8327	4.05779	4.88563	6.65906	4.138	4.01652	3.93795	3.35792	3.62613	3.36579	3.47579	5.18326	4.02822	4.01741	4.69987	5.40889	3.55294	3.42482	3.50507	5.32565	5.79794	7.10025	7.10025	23	Developing xylem
Potri.005G141500	GT43	PtGT43D	0.39001	3.54258	4.4098	3.74493	4.00315	6.49758	4.61512	3.37529	3.52584	3.07046	4.00549	3.23955	4.1518	4.19811	3.65074	3.23564	4.38313	4.55627	3.44391	3.2715	3.34051	4.48116	5.00744	5.94364	6.49758	23	Expanded female flowers
Potri.002G107300	GT43	PtGT43E	0.287568	3.58844	3.45342	4.04761	4.20423	3.77528	5.25005	3.94631	3.51378	3.25027	4.11113	2.80451	3.58897	3.68915	4.19969	3.41699	3.9212	4.04403	3.38334	3.25942	3.12626	4.45715	4.04069	4.46476	5.25005	23	Mature seeds
Potri.006G240200	GT43	PtGT43G	0.219044	4.04933	3.94749	4.19297	4.63647	3.45967	3.54305	4.41953	4.04654	2.89902	3.40228	2.98774	3.47579	3.79809	3.25713	3.7472	3.8993	3.89511	3.36253	3.30125	3.26871	3.5916	3.54718	3.56785	4.63647	23	Expanding female flower buds
Potri.018G039900	GT43	PtGT43F	0.247258	NA	NA	NA	1.12667	NA	NA	NA	1.20606	1.6379	NA	1.68183	NA	1.28884	NA	NA	1.17029	NA	NA	1.23522	NA	1.19694	NA	NA	1.68183	8	Mature leaves
Potri.001G072500	GT47		0.465405	2.16205	2.39705	2.28229	1.90071	1.8412	1.63746	2.2231	2.03532	1.49289	1.99236	1.64425	2.44891	2.18803	1.83598	1.61557	2.34209	2.48737	1.6433	1.44476	1.52785	2.50068	2.72863	3.77277	3.77277	23	Developing xylem
Potri.001G120800	GT47		0.251804	3.2681	3.99348	3.65773	4.32394	3.11492	3.41653	3.36159	3.83628	2.38195	3.15048	2.32849	3.51305	3.53863	2.99328	3.03327	3.65883	3.88894	2.53085	2.75389	2.73077	3.57329	3.22302	3.22598	4.32394	23	Expanding female flower buds
Potri.001G321000	GT47		0.346066	3.06309	3.56855	4.13342	5.34386	3.3992	3.7345	3.9906	3.71617	2.76361	4.03192	3.18554	3.73702	4.03103	2.9857	3.17608	4.52927	4.36022	3.10277	3.0277	2.6932	3.59127	3.26027	2.79852	5.34386	23	Expanding female flower buds
Potri.002G072300	GT47		0.113507	4.71788	4.28292	4.79244	4.36	4.26842	4.40633	4.1685	4.67532	4.3196	4.21963	3.96786	4.41983	4.38807	4.16665	3.96509	4.43185	4.47087	3.94302	3.97097	3.81009	4.16391	3.8548	4.49454	4.79244	23	Dormant female flower bud
Potri.002G210000	GT47		0.490793	3.42358	2.66814	3.27019	3.08981	1.4317	1.60144	4.49473	3.97605	1.35191	1.35427	1.10642	2.15095	3.49722	1.80409	2.33428	2.67491	2.5841	1.30999	1.40174	1.21274	3.25538	2.64225	2.21131	4.49473	23	Expanding leaves
Potri.003G079000	GT47		0.195879	2.3349	2.48505	2.32173	2.31672	2.54582	2.88588	2.3074	2.40562	2.76361	2.58849	2.56031	2.54207	2.12502	2.56748	2.27926	2.08782	2.29739	2.66507	2.43587	2.50843	1.69255	1.45127	1.77121	2.88588	23	Mature seeds
Potri.003G112200	GT47		0.182511	2.60697	2.28503	2.81768	2.8359	2.70678	2.5185	2.71146	3.15496	2.39599	2.52607	2.39963	2.94221	2.66537	2.95826	2.53079	3.18733	3.16882	2.53085	2.15408	2.34215	2.32956	2.35492	2.38735	3.18733	23	Root-control
Potri.005G055000	GT47		0.248518	2.60697	2.83815	2.07558	2.18742	2.08226	1.92382	2.40052	2.14143	2.45045	2.48883	2.25249	3.09589	2.1633	2.25428	2.34761	2.56756	2.38149	2.44648	2.3876	2.61448	2.19545	2.34711	2.02977	3.09589	23	Twig
Potri.005G147500	GT47		0.2687	2.75617	3.12262	3.41199	4.12541	2.86233	3.0356	3.18529	3.21684	2.50242	3.01013	2.48273	2.65543	3.12152	3.13173	3.18283	3.00067	2.98234	2.71824	2.90621	2.61448	3.20364	3.20614	4.06264	4.12541	23	Expanding female flower buds
Potri.005G187400	GT47		0.170323	4.46751	4.19939	4.58703	4.07963	3.52564	3.47492	4.19137	4.13447	3.52786	3.79118	3.45894	4.0055	3.82487	3.41253	3.57696	4.15118	4.1481	3.3885	3.22248	3.20582	4.10949	3.66253	4.16777	4.58703	23	Dormant female flower bud
Potri.006G054800	GT47		0.250191	3.53738	3.77879	3.40118	4.59612	4.22522	4.34301	3.92363	4.47486	2.80381	4.28191	3.07046	4.88344	4.09808	4.13155	3.68811	4.16037	3.79284	4.12627	3.99603	3.54581	2.52261	2.20521	1.85295	4.88344	23	Twig
Potri.006G064900	GT47		0.341718	1.95485	1.61422	2.80918	2.35263	2.2067	2.62133	1.86601	1.67225	1.90648	2.80266	1.64425	2.05974	2.1507	2.49399	2.48472	3.20583	2.8942	2.97543	2.83237	2.71213	0.514159	0.729641	1.12983	3.20583	23	Root-control
Potri.006G238900	GT47		0.363728	2.48465	3.38502	3.06348	3.62126	3.2888	3.40988	2.91096	3.6112	1.97241	3.08219	2.17073	3.80175	3.11034	2.79974	2.46099	4.50793	4.38	2.05261	2.39987	2.17751	2.64363	2.21404	2.06081	4.50793	23	Root-control
Potri.006G239000	GT47		0.304052	3.3056	3.83563	3.6487	4.11637	4.66585	4.38664	2.6105	3.5378	2.57625	3.67211	2.72835	3.68538	2.83638	2.44005	2.58594	4.52691	4.64047	3.68733	3.06343	2.82011	1.72941	2.88831	2.11647	4.66585	23	Expanded female flowers
Potri.007G058400	GT47		0.185373	3.40079	3.85073	3.84281	4.28157	4.10309	3.83096	4.14916	3.90488	3.57827	3.80152	3.40538	3.85645	3.96363	4.19535	3.88681	4.26908	4.39735	3.45864	3.72257	3.50507	4.00253	4.14106	4.77339	4.77339	23	Developing xylem
Potri.007G116800	GT47		0.271113	1.20252	1.06621	1.25795	1.27103	1.4317	1.31683	1.48493	1.60204	1.78379	1.39399	1.68183	1.35384	1.44267	1.59014	1.48293	1.36846	1.46529	1.67019	1.29976	1.46349	0.438197	0.619403	0.700565	1.78379	23	Mature leaves
Potri.008G034500	GT47		0.338315	2.86394	2.95949	3.25817	3.31845	4.11895	3.50631	2.75071	2.7559	2.62302	3.17792	2.7019	3.35224	3.11034	3.44418	2.70882	3.09735	3.35046	2.92512	2.73574	2.6932	3.62615	4.09407	4.75181	4.75181	23	Developing xylem
Potri.008G060500	GT47		0.216412	3.24896	2.71578	2.81768	2.4321	3.04764	2.84553	2.91096	3.1229	2.27831	2.26997	2.32849	2.61887	2.60818	2.27552	2.20627	2.72067	2.72685	2.43548	2.21395	1.82843	2.68922	2.46609	3.29532	3.29532	23	Developing xylem
Potri.010G197900	GT47		0.212297	2.02881	1.97434	2.12356	1.86238	2.15876	2.0984	2.20539	2.15391	2.14597	2.5352	2.3467	2.39351	1.78249	1.99795	1.79968	2.2369	2.11821	2.21528	1.98585	1.82843	1.17289	1.60474	1.69946	2.5352	23	Mature petiole
Potri.012G109200	GT47		0.217237	3.35996	3.70849	3.76173	3.83639	3.47647	3.3693	3.71694	3.6187	2.98759	3.21011	2.80451	3.3261	3.64833	3.33645	3.25491	3.78027	3.87024	2.83391	3.19089	2.95127	3.08705	3.82382	4.3525	4.3525	23	Developing xylem
Potri.012G135800	GT47		0.162444	1.40011	1.5004	1.44499	1.4117	1.36211	1.31683	1.29002	1.26397	1.29309	1.43043	1.46904	1.52534	1.28884	1.35687	1.25134	1.56479	1.5284	1.24821	1.52087	1.3919	0.692057	0.949295	0.897455	1.56479	23	Root-control
Potri.013G116200	GT47		0.183346	2.72773	2.64361	2.66456	3.08981	2.98879	2.66959	2.53368	2.49911	2.64574	2.57978	2.60455	2.62812	2.67332	2.64924	2.51944	3.02201	2.96397	2.57081	2.62077	2.41631	2.54896	2.7983	3.28715	3.28715	23	Developing xylem
Potri.015G087900	GT47		0.436487	2.97129	2.45645	2.40859	2.44301	1.99919	2.22882	1.85301	1.57676	1.49289	1.70191	1.10642	1.86244	1.81991	1.84768	1.70011	1.84875	1.80688	1.24821	1.48422	1.3102	0.790703	0.97506	0.874718	2.97129	23	Dormant buds
Potri.015G107200	GT47		0.193072	1.47605	1.54053	1.69258	1.77981	1.4317	1.37738	1.69349	1.52268	1.69982	1.43043	1.35736	1.55943	1.67999	1.67662	1.70011	1.73403	1.49786	1.40764	1.64764	1.46349	0.659962	0.666547	0.680555	1.77981	23	Expanding female flower buds
Potri.015G116700	GT47		0.15018	2.14631	2.10207	2.25517	2.22792	1.76862	1.99324	2.42989	2.3247	2.12816	1.94511	2.082	2.28583	2.38775	2.33226	2.30711	2.31677	2.37133	1.89395	2.0568	2.34215	1.23929	1.6954	1.22736	2.42989	23	Expanding leaves
Potri.018G043700	GT47		0.265776	3.27442	3.62859	3.77005	3.85472	4.3466	4.98716	3.48641	3.79739	3.86973	3.66076	3.94162	3.63172	3.17066	3.60513	3.60683	3.73546	3.8608	4.22237	3.92694	3.59511	2.8321	3.65868	3.08103	4.98716	23	Mature seeds
Potri.018G085400	GT47		0.295118	3.6425	4.46275	4.32476	4.97098	3.3359	3.14565	4.59488	3.61495	2.27831	3.35557	2.05854	4.2196	3.79132	3.00593	3.20288	4.84469	5.00418	2.69195	2.70801	2.76726	3.76771	3.62654	3.19119	5.00418	23	Root -drought
Potri.018G085500	GT47		0.18917	3.82727	4.40642	4.2793	4.75881	5.00199	4.53106	3.94406	3.78085	3.42108	3.94178	3.34962	4.38836	3.74995	5.0816	4.05718	5.0823	5.1321	4.50702	4.17561	4.22423	3.95868	3.82931	3.25119	5.1321	23	Root -drought
Potri.018G124800	GT47		0.499221	3.73118	4.78166	4.10103	5.92885	7.29347	7.62591	3.30895	4.54422	4.19092	3.08219	3.50324	3.60623	4.26268	4.77148	4.71319	3.70192	3.92559	3.43897	3.93438	4.06731	0.666699	0.274317	2.18727	7.62591	23	Mature seeds
Potri.018G125000	GT47		0.306579	4.31469	4.57515	5.55866	5.27315	5.92328	5.81841	2.82043	3.14967	3.42724	4.87826	2.95531	5.21103	3.62555	3.96259	3.58198	5.14024	5.17524	5.26726	3.89299	3.50507	2.58663	3.71392	1.92777	5.92328	23	Expanded female flowers
Potri.019G036500	GT47		0.25643	2.60697	2.59304	2.78332	2.71289	3.27918	2.49131	2.40794	3.29508	2.09153	2.46009	2.17073	2.8308	2.67332	2.50264	2.68919	3.16856	2.95778	2.56095	2.59021	2.44002	3.006	3.24785	3.64088	3.64088	23	Developing xylem
Potri.019G044600	GT47		0.178979	2.67884	2.77288	2.87564	3.0442	2.88864	2.49131	2.79939	2.66597	1.95098	2.58849	2.05854	2.96334	2.90399	2.37555	2.23607	3.01493	2.91362	1.79055	1.94815	2.14751	2.16599	2.96236	3.11347	3.11347	23	Developing xylem
Potri.019G049800	GT47		0.290435	2.43686	2.17907	2.63544	2.6047	2.37923	2.11811	2.24051	2.31415	2.29374	2.19825	2.23263	2.28583	2.18803	2.6013	2.0427	2.36683	2.47815	2.26836	2.3876	2.11664	2.97994	3.0082	3.35393	3.35393	23	Developing xylem
Potri.019G086800	GT47		0.295738	4.47286	5.0005	5.52402	4.40259	3.52564	3.56106	6.33762	4.78399	5.30561	3.57452	5.21694	3.90563	4.63995	4.33041	4.84404	3.56836	3.51034	5.0688	5.20058	5.08187	4.03515	4.26442	4.37636	6.33762	23	Expanding leaves
Potri.T071700	GT47		0.159568	2.59635	2.60588	2.80918	2.92626	2.57979	2.65771	2.99545	2.72666	2.53992	2.68037	2.36462	2.7253	2.75012	3.19822	2.67925	2.80731	2.94532	2.65598	2.89822	2.63463	2.49932	2.48339	2.57238	3.19822	23	Leaf-drought
Potri.012G124600	GT47	PtARAD1-A	0.206413	2.82014	2.81677	2.80062	3.11516	3.04764	3.17773	2.72281	2.90543	3.65319	3.2467	3.44385	3.04451	3.30804	3.75143	3.35329	2.72962	2.71181	3.52067	3.78173	3.32881	3.55622	3.48117	4.02759	4.02759	23	Developing xylem
Potri.015G124800	GT47	PtARAD1-B	0.138098	3.72665	4.01146	3.82298	3.95653	4.10309	4.73904	3.72751	3.99044	4.17666	4.20684	3.90947	4.19455	4.23819	4.40133	3.98024	4.3568	4.41023	4.28837	4.04483	3.81009	3.84125	4.0699	4.59356	4.73904	23	Mature seeds
Potri.001G068100	GT47	PtGT47A-1	0.495584	2.63829	5.49231	3.02804	3.79519	7.30265	3.8456	3.269	2.89901	1.56966	2.3262	1.46904	3.28862	5.40144	3.70705	2.6283	4.12637	5.54267	1.83358	2.62077	3.73331	4.70164	6.03406	7.08837	7.30265	23	Expanded female flowers
Potri.003G162000	GT47	PtGT47A-2	0.465555	2.16205	2.9498	1.71791	2.17355	3.10395	1.84833	1.70949	1.57676	1.49289	1.96114	1.35736	2.58111	2.70462	1.57763	1.44457	3.10399	3.43061	1.44885	1.48422	1.58671	1.19879	2.7726	3.86016	3.86016	23	Developing xylem
Potri.013G067400	GT47	PtGT47B	0.473456	2.76551	2.97865	2.86752	3.14004	3.76855	3.62513	2.7617	2.66597	2.26266	2.43059	2.03451	2.43805	3.21805	2.59225	2.71853	2.91155	3.18971	2.18766	2.43587	2.41631	3.45855	5.04218	5.51707	5.51707	23	Developing xylem
Potri.009G006500	GT47	PtGT47C	0.321005	4.35591	5.84452	4.8935	5.23231	7.55628	6.17343	4.83515	5.65398	5.16411	4.66419	4.86014	4.89377	5.10203	5.54143	4.31699	4.57558	5.5163	4.80884	4.62412	4.83414	4.53898	5.5486	6.89688	7.55628	23	Expanded female flowers
Potri.012G109600	GT47	PtGT47D-1	0.259308	3.81455	4.30487	4.25601	4.16974	4.21543	3.7345	4.13939	3.94684	3.22908	3.42504	3.15769	3.74091	4.13841	3.72108	3.65046	4.35147	4.42087	3.01702	3.39223	3.36363	3.69026	4.56987	5.18246	5.18246	23	Developing xylem
Potri.002G256200	GT47	PtMUR3	0.172221	4.94438	5.37352	5.82712	5.99291	5.93662	6.49577	4.89977	5.64145	5.21515	6.12395	5.37456	6.00178	5.41559	6.01464	4.85017	5.35375	6.17591	5.3653	5.32437	4.65829	4.51899	4.75459	4.53253	6.49577	23	Mature seeds
Potri.012G130700	GT47	PtXLT2-A	0.451059	1.7629	2.63116	2.78332	4.59612	4.7858	5.87331	2.33934	3.14436	2.98759	3.90722	3.36579	3.07686	3.51808	3.92497	3.32936	3.03604	3.34125	3.49715	3.49795	2.83725	2.81999	3.16842	2.57931	5.87331	23	Mature seeds
Potri.015G132600	GT47	PtXLT2-B	0.324729	2.62794	3.4667	3.30561	4.20989	2.97669	3.49384	2.67091	3.67729	2.05347	3.64163	2.082	3.95646	4.03959	3.40202	2.97937	4.16647	4.55627	2.22881	2.07372	1.94669	4.78217	4.06665	3.42164	4.78217	23	Cambium
Potri.001G105300	GT47	PtXUT1-A	0.217479	1.51069	1.87866	1.87517	1.95516	1.5981	1.94757	1.74047	1.96223	2.33873	2.4003	2.4502	2.41601	2.27021	2.04757	2.29327	1.89022	1.8439	2.17355	2.09034	2.23514	1.27921	1.40491	1.02992	2.4502	23	Mature leaves
Potri.018G124900	GT47		0.483763	1.0429	1.1654	NA	1.12667	1.68847	1.79385	NA	1.35553	1.13165	1.35427	1.35736	1.67748	1.55973	1.61032	1.30821	1.41501	1.9294	1.72087	1.23522	1.08499	0.296735	1.18358	2.61872	2.61872	21	Developing xylem
Potri.001G382200	GT47		0.438495	1.35786	2.49909	2.05904	2.42109	2.35911	2.74967	1.09219	1.42967	NA	1.20067	1.10642	1.55943	1.61052	1.80042	NA	1.65505	1.63568	1.30999	1.5552	1.08499	NA	1.10075	0.497947	2.74967	20	Mature seeds
Potri.006G064800	GT47		0.490816	NA	1.1654	1.10698	1.86238	1.54774	1.52246	2.39306	2.53444	3.28485	1.20067	3.30835	1.29389	2.72758	2.92852	3.58699	1.25254	1.16957	4.34369	3.73117	3.77649	NA	NA	1.62999	4.34369	20	Beetle damaged leaf
Potri.007G117600	GT47		0.229967	1.0429	NA	1.10698	1.20844	1.27923	1.15058	1.09219	1.31269	1.29309	1.12294	1.2107	1.55943	1.23884	1.18939	1.09528	NA	1.30153	1.44885	1.23522	1.08499	NA	1.31521	1.08643	1.55943	20	Twig
Potri.012G091600	GT47		0.36245	NA	NA	1.10698	1.32368	1.17077	1.37738	1.25234	1.26397	1.35191	1.31025	NA	NA	1.3328	1.69738	1.67303	1.68243	2.07803	1.44885	1.40174	1.08499	NA	NA	0.719071	2.07803	17	Root -drought
Potri.014G171100	GT47		0.238125	1.20252	NA	1.58094	1.71147	1.17077	NA	1.25234	1.39419	NA	1.26018	1.10642	1.44862	1.65761	1.43341	1.35819	1.56479	1.55723	NA	NA	NA	0.932844	1.29256	0.650192	1.71147	17	Expanding female flower buds
Potri.010G227900	GT47		0.280382	1.20252	NA	1.58094	1.32368	NA	NA	1.32403	1.20606	NA	1.12294	1.10642	1.21558	1.1794	1.4675	NA	1.17029	1.16957	NA	1.15089	NA	0.523084	1.26707	0.636021	1.58094	16	Dormant female flower bud
Potri.001G381900	GT47		0.266318	1.0429	1.36092	1.1925	1.45	1.76862	1.73527	NA	1.13043	NA	1.12294	NA	1.40428	1.23884	1.60795	NA	1.25254	1.39202	NA	1.15089	1.08499	NA	NA	NA	1.76862	15	Expanded female flowers
Potri.006G064700	GT47		0.336946	1.47605	2.63116	2.44385	2.14523	NA	NA	2.64109	1.83065	NA	NA	NA	1.29389	1.50426	1.24752	1.09528	1.59642	1.5284	NA	NA	NA	NA	NA	2.22149	2.64109	13	Expanding leaves
Potri.018G025400	GT47		0.278621	1.26069	1.1654	1.63905	1.12667	NA	NA	1.48493	1.35553	NA	NA	NA	NA	1.44267	1.43341	1.09528	1.25254	NA	NA	NA	NA	1.1129	0.544735	0.913756	1.63905	13	Dormant female flower bud
Potri.006G118000	GT47		0.536431	1.85338	1.45754	NA	NA	1.17077	1.43057	NA	NA	NA	1.12294	NA	3.44233	NA	2.59539	NA	2.94945	2.37133	NA	1.15089	NA	NA	0.895134	0.555936	3.44233	12	Twig
Potri.009G032500	GT47		0.178882	NA	NA	NA	NA	NA	1.37738	NA	1.13043	1.13165	1.43043	1.2107	1.21558	NA	1.23095	NA	1.25254	1.39202	1.24821	NA	NA	0.556064	NA	NA	1.43043	11	Mature petiole
Potri.006G064600	GT47		0.666775	NA	NA	3.20271	1.12667	NA	1.15058	1.09219	NA	NA	1.12294	NA	NA	NA	NA	NA	1.25254	1.16957	NA	NA	NA	0.556064	NA	NA	3.20271	8	Dormant female flower bud
Potri.007G118100	GT47		0.274733	NA	NA	NA	NA	NA	1.15058	NA	NA	NA	1.12294	NA	NA	NA	NA	NA	NA	NA	NA	NA	1.21274	0.458701	NA	0.786015	1.21274	5	Control leaf
Potri.007G117800	GT47		0.206633	NA	NA	1.10698	NA	NA	NA	1.09219	NA	NA	NA	NA	NA	NA	NA	NA	NA	NA	NA	NA	NA	NA	1.26345	0.807967	1.26345	4	Developing phloem
Potri.014G147800	GT47		0.240209	NA	NA	NA	1.27103	NA	NA	NA	NA	NA	NA	NA	NA	1.10177	NA	NA	NA	NA	NA	NA	NA	0.556064	NA	1.28495	1.28495	4	Developing xylem
Potri.018G025200	GT47		0.180101	NA	1.45754	NA	NA	NA	NA	1.2095	NA	NA	NA	NA	NA	1.55973	1.16941	NA	NA	NA	NA	NA	NA	NA	NA	NA	1.55973	4	Sucker
Potri.003G158300	GT47		0.0986137	NA	NA	NA	NA	NA	NA	NA	NA	NA	NA	1.10642	1.21558	NA	NA	NA	NA	NA	NA	NA	1.08499	NA	NA	NA	1.21558	3	Twig
Potri.014G133100	GT47		0.443281	NA	NA	NA	NA	NA	NA	NA	NA	NA	NA	NA	NA	NA	NA	NA	NA	NA	NA	NA	NA	0.305839	0.244263	0.494057	0.494057	3	Developing xylem
Potri.006G064500	GT47		0.571869	NA	NA	NA	NA	NA	1.15058	NA	NA	NA	NA	NA	NA	NA	NA	NA	NA	NA	NA	NA	NA	0.492598	NA	NA	1.15058	2	Mature seeds
Potri.014G170900	GT47		0.264117	NA	NA	NA	NA	NA	NA	NA	NA	NA	NA	NA	1.21558	NA	NA	NA	NA	NA	NA	NA	NA	0.894524	NA	NA	1.21558	2	Twig
Potri.001G011900	GT48		0.110876	6.31666	6.25119	5.9173	6.0099	6.10224	6.45959	6.16976	6.32504	5.98812	6.184	6.0383	6.51977	6.05491	6.26535	5.85088	6.49268	6.83351	6.54919	5.98942	5.98298	5.37141	5.31689	5.5129	6.83351	23	Root -drought
Potri.001G012000	GT48		0.296057	2.73728	2.68022	2.3722	2.36434	2.15876	2.90558	2.67091	2.8664	2.48964	2.6723	2.48273	2.71679	2.68122	2.74259	2.87286	2.69342	3.76605	3.76365	2.412	2.76726	4.0432	3.83719	3.96256	4.0432	23	Cambium
Potri.001G012200	GT48		0.288143	7.31772	6.86348	6.52585	5.85555	3.619	3.9349	7.45688	6.15546	4.21203	5.01428	4.41437	4.99957	5.90724	3.42775	4.90031	6.22969	6.64294	3.91877	3.81847	3.41977	7.24527	6.42628	5.9324	7.45688	23	Expanding leaves
Potri.001G230000	GT48		0.165282	7.4752	8.72122	7.53443	8.63106	8.8564	9.4937	5.29048	7.86142	8.56602	9.37642	8.21554	9.80693	8.36846	8.83146	8.47083	9.55794	9.85646	9.39111	8.84272	8.64826	6.25921	6.71403	6.08916	9.85646	23	Root -drought
Potri.002G058700	GT48		0.237921	3.99795	3.41279	4.127	4.14922	3.45967	4.37669	3.75617	4.53841	2.11001	4.21708	2.00987	3.70946	4.17246	3.3258	3.32331	4.12637	4.29453	2.06861	2.15408	2.34215	4.07375	4.3196	2.56313	4.53841	23	Expanded leaves
Potri.003G214200	GT48		0.217653	5.40418	6.48697	5.18611	5.96248	4.95604	4.56936	5.75823	5.9246	4.66301	5.80638	4.53431	5.80401	6.61535	5.60712	5.95009	6.37728	7.26277	5.19797	5.25871	5.50778	6.18159	6.41719	6.83542	7.26277	23	Root -drought
Potri.005G203500	GT48		0.255645	4.0202	3.19721	3.62125	3.79898	2.84896	2.66959	3.74841	4.1241	2.67903	4.64545	2.51438	3.70946	4.03389	3.85103	3.85422	3.79225	4.12476	3.52067	3.14536	3.23133	3.50191	3.59991	2.48605	4.64545	23	Mature petiole
Potri.011G052400	GT48		0.144769	6.36543	5.74175	6.02283	5.46978	6.02389	6.1053	5.80056	5.87195	4.79875	5.25157	4.54473	6.07145	5.31229	5.54634	5.01393	5.99922	6.36162	5.37035	4.87401	4.85418	5.27939	4.85096	4.6013	6.36543	23	Dormant buds
Potri.011G095100	GT48		0.411184	3.53738	3.9334	3.7742	3.29124	2.9016	3.14565	3.48955	3.95273	1.69982	4.45168	1.60459	4.69528	3.48454	2.54521	2.32078	5.28743	5.26723	1.74486	1.5552	1.69212	3.3811	3.59052	2.43442	5.28743	23	Root-control
Potri.013G131300	GT48		0.182869	5.56257	5.10167	5.40822	5.25015	5.86092	5.655	5.11285	5.05835	3.49319	5.11966	4.02892	4.80894	4.80835	4.1409	3.99895	5.44967	5.96484	4.38695	3.73117	3.2439	5.73147	5.4804	5.79709	5.96484	23	Root -drought
Potri.015G089300	GT48		0.110111	6.67761	6.78043	6.5657	6.69962	6.78311	6.90122	6.53698	6.69844	7.05337	6.86901	6.98503	6.90214	6.51896	6.72484	6.81097	7.08583	7.47307	7.20262	6.86646	6.64043	5.59535	5.58784	5.81852	7.47307	23	Root -drought
Potri.015G089500	GT48		0.275006	1.51069	1.64837	1.1925	1.32368	1.5981	1.73527	1.54931	1.60204	1.49289	1.65635	1.68183	1.59139	1.53265	1.69715	1.90913	1.73403	2.18162	1.95015	1.48422	1.3919	1.45905	1.64089	1.41488	2.18162	23	Root -drought
Potri.005G058300	GT48		0.39337	2.3742	1.61422	2.55412	1.90071	1.49276	1.63746	1.90384	1.69408	1.13165	1.26018	1.29041	1.79874	1.53265	1.51549	1.40324	1.56479	1.46529	1.24821	NA	1.08499	1.49766	1.28555	1.84138	2.55412	22	Dormant female flower bud
Potri.001G449500	GT5	PtGBSS1	0.31062	7.42939	7.0082	5.89317	5.35785	6.67417	6.70285	4.06076	6.22487	8.93654	7.18846	9.05143	8.05462	6.34413	4.60994	6.37381	8.27736	8.06629	6.85786	6.89205	6.70894	3.28938	3.43697	2.88962	9.05143	23	Mature leaves
Potri.011G152200	GT5	PtGBSS2	0.65117	4.515	1.30497	5.14104	2.02291	2.31772	2.6457	1.09219	1.64968	2.09153	2.09395	1.87591	2.0436	1.63448	1.61515	1.70011	1.92968	1.7476	1.36196	1.67567	1.21274	1.08507	0.658165	1.17987	5.14104	23	Dormant female flower bud
Potri.017G084100	GT5	PtGyS1	0.0969188	3.68521	4.1313	3.57902	3.90128	3.70642	3.86488	4.31611	4.20746	4.09559	4.11936	4.13902	4.2196	4.17763	4.34752	4.37512	4.46917	4.52312	4.16198	4.40827	4.1414	3.66185	4.00444	4.15167	4.52312	23	Root -drought
Potri.007G009600	GT5	PtGyS2	0.13039	4.1093	3.90959	3.76173	4.19854	3.69223	4.06937	3.87239	3.48108	4.37671	4.11662	4.1482	3.95646	3.67445	3.4784	4.15697	3.92843	3.90433	4.06781	4.06862	4.03937	3.38196	2.9173	2.79949	4.37671	23	Mature leaves
Potri.018G149500	GT5	PtStSy1	0.306862	4.17014	4.0025	4.31635	4.11334	4.14499	4.2874	4.13546	3.86475	6.17453	4.46031	5.3823	4.49442	4.39472	3.92578	5.11411	4.60713	4.62218	4.65349	4.52028	4.53441	3.1091	3.65609	3.6463	6.17453	23	Mature leaves
Potri.015G012400	GT5	PtStSy2	0.301672	4.68139	5.26085	5.38176	5.86447	5.63771	5.83173	5.35044	5.99874	8.39614	5.68826	8.03662	5.30932	6.57718	6.69333	7.39586	4.94662	5.68623	7.2198	7.24306	7.19815	4.12713	4.40313	4.45989	8.39614	23	Mature leaves
Potri.001G351800	GT5	PtStSy3	0.283963	4.3117	4.02037	4.49581	4.8909	5.12902	4.94756	4.4701	5.3136	6.67741	4.6511	6.44832	4.3	4.98847	5.26857	5.82936	3.73959	3.77615	5.84351	5.95203	6.01883	3.34589	3.90949	3.53754	6.67741	23	Mature leaves
Potri.001G031500	GT50		0.10767	3.74915	3.37799	3.50562	3.74092	3.31726	3.31323	3.47063	3.31862	3.37079	3.27728	3.14828	3.26671	3.31767	3.20502	3.23564	3.3397	3.3822	3.0639	3.28348	3.2439	3.42851	3.52313	3.47011	3.74915	23	Dormant buds
Potri.004G100500	GT57		0.122814	4.44042	3.65766	4.127	3.93262	3.9868	3.92576	4.34692	4.00467	3.95613	3.95414	3.8257	3.81287	4.09534	3.57841	4.05003	3.8468	3.85764	3.7869	3.76089	3.86703	3.94082	3.68522	3.69218	4.44042	23	Dormant buds
Potri.014G053200	GT57		0.121228	3.80601	3.43326	3.57425	3.55502	3.09288	3.00882	3.50202	3.43906	3.18567	3.2467	3.08044	3.59763	3.65958	3.67428	3.5152	3.68485	3.85129	3.07046	3.46188	3.40872	3.16378	3.01317	3.28332	3.85129	23	Root -drought
Potri.017G114100	GT57		0.276	3.37175	3.22908	3.23994	3.03756	2.69161	2.5185	2.92544	2.6967	2.75335	2.90058	2.46658	3.2388	2.87738	2.48999	2.67925	3.24208	3.29901	2.46818	2.65056	2.39211	4.05295	3.65354	3.73332	4.05295	23	Cambium
Potri.014G131600	GT58		0.138959	4.0989	3.39202	3.59795	3.18843	3.51757	3.60218	3.67108	3.70216	3.77763	3.65695	3.68023	3.87068	3.56689	3.44849	3.34138	3.39396	3.49806	3.69557	3.57217	3.4737	3.30781	3.34324	3.34688	4.0989	23	Dormant buds
Potri.006G084800	GT59		0.113805	3.2681	3.18913	3.37929	3.36086	3.07046	2.89577	3.40893	3.11203	3.14838	3.2154	3.11963	3.3261	3.2638	3.37064	3.39991	3.61434	3.64968	3.04402	3.46188	3.2439	3.07296	2.93061	3.25895	3.64968	23	Root -drought
Potri.006G048500	GT61		0.410637	3.39503	2.77288	3.62125	3.34511	4.37758	5.88845	3.269	2.20231	4.78947	3.08219	4.40294	2.57148	2.83638	4.00575	4.73105	2.48275	2.76365	5.80587	5.08171	4.68093	1.56947	2.31156	2.2512	5.88845	23	Mature seeds
Potri.001G360600	GT61	PtGT61A	0.175758	4.14679	4.57215	4.30505	4.70595	4.66942	4.64023	4.31611	4.53452	4.05714	4.60526	4.0922	4.61831	4.38139	4.9104	4.07842	5.20329	5.38641	4.44825	4.27215	3.97442	4.2033	4.26976	4.669	5.38641	23	Root -drought
Potri.016G057000	GT61		0.569034	1.0429	NA	1.10698	1.93739	4.05443	4.57805	1.15861	NA	4.30005	1.65635	4.78318	1.29389	1.78249	2.61422	5.12426	NA	1.34968	6.5035	5.31317	4.80972	NA	NA	0.742096	6.5035	18	Beetle damaged leaf
Potri.008G092700	GT61		0.493974	NA	1.36092	NA	1.12667	2.87555	1.37738	1.09219	NA	NA	1.12294	NA	1.59139	1.53265	1.29248	1.09528	1.62644	1.87921	1.40764	NA	NA	2.66426	1.96499	3.16321	3.16321	16	Developing xylem
Potri.015G042200	GT61		0.665245	1.57486	1.1654	1.40498	NA	1.17077	1.47851	1.25234	1.13043	1.22311	1.12294	1.10642	2.0436	1.63448	NA	NA	4.70819	4.50924	1.24821	NA	NA	NA	NA	NA	4.70819	15	Root-control
Potri.015G042300	GT61		0.582046	NA	3.70849	1.10698	1.36996	1.49276	1.76513	1.15861	NA	NA	1.63235	NA	2.91346	2.69687	1.16941	NA	4.80839	4.62586	NA	NA	NA	1.16449	1.94669	1.38455	4.80839	15	Root-control
Potri.012G051500	GT61		0.564345	NA	1.45754	1.10698	1.27103	NA	1.15058	1.25234	1.13043	NA	NA	NA	1.55943	2.18803	1.35763	NA	5.14942	4.85591	NA	NA	NA	4.30716	3.12751	4.3992	5.14942	14	Root-control
Potri.010G162200	GT61		0.263877	NA	1.06621	NA	1.32368	1.36211	1.31683	NA	NA	NA	NA	NA	NA	1.10177	NA	NA	1.25254	1.34968	NA	NA	NA	0.482147	0.0207477	1.11054	1.36211	10	Expanded female flowers
Potri.010G162100	GT61		0.264295	NA	NA	NA	1.68718	1.17077	1.15058	NA	NA	NA	NA	NA	NA	NA	NA	NA	1.53128	1.7051	NA	NA	NA	NA	NA	0.732445	1.7051	6	Root -drought
Potri.012G051700	GT61		1	NA	NA	NA	NA	NA	NA	NA	NA	NA	NA	NA	NA	NA	NA	NA	NA	NA	NA	NA	NA	NA	0.534256	NA	0.534256	1	Developing phloem
Potri.006G278400	GT64		0.19103	1.71369	1.41133	1.44499	1.27103	1.72963	1.52246	1.2095	1.31269	1.6379	1.80454	1.60459	1.86244	1.23884	1.35687	1.35819	1.53128	1.72668	1.48666	1.5552	1.08499	1.81194	1.83933	1.49421	1.86244	23	Twig
Potri.008G028900	GT64		0.364278	4.71337	5.54974	4.22634	3.84007	3.70642	3.60795	4.28107	3.17591	2.05347	3.74906	2.082	3.95646	3.82155	4.03144	2.71853	5.28188	5.37775	2.58058	2.47074	2.20671	3.85366	3.57115	2.31185	5.54974	23	Dormant buds
Potri.008G065800	GT64		0.108654	3.99421	4.37912	4.35793	5.10533	4.83427	4.95867	4.10364	4.3804	4.75889	4.99815	4.50615	4.76643	4.64181	5.15299	4.53138	4.48383	4.73024	4.7421	4.86826	4.57852	4.29754	4.35521	4.67614	5.15299	23	Leaf-drought
Potri.010G191700	GT64		0.134572	3.66639	4.11064	3.83491	4.48645	4.10309	4.23321	3.45787	3.54571	4.47868	3.99058	3.91488	4.45762	3.85115	4.56506	4.11653	4.41919	4.64047	3.96348	4.40827	4.13482	3.50843	3.39961	3.70527	4.64047	23	Root -drought
Potri.010G232700	GT64		0.575157	1.73867	1.90353	1.7424	1.75772	1.5981	1.31683	2.14083	3.43906	3.16342	2.24661	3.92027	2.43805	2.28144	4.80821	4.0749	2.13499	2.4405	5.77864	4.58956	4.0947	0.475923	0.868868	0.83573	5.77864	23	Beetle damaged leaf
Potri.006G163600	GT66		0.175576	2.9392	2.84871	2.66456	2.6141	1.8752	1.92382	2.70002	2.54311	2.30894	2.55324	2.27199	2.90617	2.51233	2.42296	2.38668	2.95689	2.9264	2.54097	2.67963	2.48606	1.97418	1.63015	1.9217	2.95689	23	Root-control
Potri.012G036300	GT66		0.103691	4.95205	5.19422	4.9342	5.39778	4.22033	4.46694	5.79872	5.2118	5.4029	5.38144	5.38999	5.64137	5.37159	5.34583	5.40369	5.43474	5.43311	5.32168	5.53912	5.38118	5.04318	4.9521	4.92449	5.79872	23	Expanding leaves
Potri.015G028300	GT66		0.170022	6.57056	5.7629	6.60048	5.91603	5.36025	5.53425	6.98176	6.64255	5.31371	5.61051	5.34716	6.21516	6.39385	5.97919	5.70885	5.9916	6.11415	5.25093	5.85889	5.61947	5.49058	4.89746	5.30504	6.98176	23	Expanding leaves
Potri.018G086000	GT66		0.154458	6.55684	6.052	6.57447	6.0099	6.12312	6.19044	6.86909	7.30196	5.7995	6.01772	5.83654	6.70497	6.56406	6.48015	6.34595	6.29096	6.26649	6.20887	6.50782	6.31395	5.55274	5.09602	5.46883	7.30196	23	Expanded leaves
Potri.004G117800	GT75		0.218598	5.70636	5.59173	7.12396	6.02271	7.3399	7.39283	6.165	7.77607	5.2942	6.23977	6.85094	6.36937	6.06322	7.89312	5.75958	5.53142	5.75046	6.19332	6.52852	5.84598	5.69128	5.29608	5.15654	7.89312	23	Leaf-drought
Potri.008G097600	GT75		0.297021	4.39597	4.07266	4.96666	4.76648	3.2098	3.51867	4.44346	3.84583	2.32394	3.23634	2.29115	3.75638	3.71091	3.12155	3.04827	4.01912	4.13258	2.21528	2.52658	2.3674	4.4294	3.78193	3.59827	4.96666	23	Dormant female flower bud
Potri.010G156700	GT75		0.168724	6.0807	5.47958	6.3733	6.34363	5.43949	5.60368	6.34899	6.06791	4.6528	5.76807	4.68313	5.86894	5.68905	4.73473	4.87446	4.98305	5.12305	4.5162	4.62866	4.42047	5.4497	4.79553	5.00344	6.3733	23	Dormant female flower bud
Potri.012G101100	GT75		0.384545	2.71811	3.0345	3.2821	3.69675	3.96351	3.71863	2.32349	2.10301	2.18068	1.91212	2.05854	3.25004	1.92289	2.04929	2.53079	3.30606	2.40151	2.65598	2.48213	2.44002	1.30577	1.45503	0.838557	3.96351	23	Expanded female flowers
Potri.016G055700	GT75		0.295735	3.84822	4.66532	4.58936	4.87858	5.68591	4.42575	4.25782	4.83852	3.53355	4.34624	3.68023	4.40055	4.61175	3.60338	3.64568	4.39353	4.91558	3.60215	3.56735	3.34051	4.80383	5.3545	6.13072	6.13072	23	Developing xylem
Potri.017G099100	GT75		0.333113	6.39238	6.15554	7.42132	6.23503	4.3993	5.4768	8.31171	7.38743	4.08798	5.73049	4.88762	5.48662	6.5767	5.8062	5.93674	5.02358	6.12452	4.18529	4.8175	4.3025	5.85972	4.91872	4.73334	8.31171	23	Expanding leaves
Potri.019G051700	GT75		0.125485	3.79309	3.80491	4.00267	3.94633	4.42069	4.18831	3.77411	3.88341	3.94773	4.04063	3.80248	4.07139	3.77423	4.3114	3.6019	4.0359	3.81912	3.94987	3.97458	3.68875	3.33283	3.73327	3.57423	4.42069	23	Expanded female flowers
Potri.T057400	GT75		0.135365	2.95534	3.13956	3.05647	3.26907	3.15794	3.23208	2.97254	3.00401	3.01301	3.15048	2.88791	3.18703	2.92359	3.52696	2.88137	3.19969	3.07612	2.91777	2.98349	2.95127	2.72623	3.10436	3.30046	3.52696	23	Leaf-drought
Potri.015G060300	GT75		0.380194	2.92285	2.89011	2.94646	2.53672	1.27923	1.60144	2.91096	2.42496	1.22311	1.39399	NA	1.86244	2.04368	1.49198	1.61557	1.73403	2.18162	1.1675	1.15089	1.08499	1.13273	2.28228	1.4199	2.94646	22	Dormant female flower bud
Potri.015G099300	GT75		0.335861	NA	NA	NA	NA	NA	NA	1.09219	NA	NA	NA	NA	NA	NA	NA	NA	NA	NA	NA	NA	1.08499	0.556064	NA	0.535041	1.09219	4	Expanding leaves
Potri.003G216900	GT76		0.242673	4.11275	4.03362	4.20824	4.5141	5.35584	4.94309	4.54716	4.64861	4.26348	3.75617	4.17089	3.80917	4.05935	4.10543	4.032	3.72298	3.79615	4.1795	3.88149	3.76796	3.5508	3.59683	3.53499	5.35584	23	Expanded female flowers
Potri.001G008600	GT76		0.408023	2.20791	1.36092	1.31299	1.12667	NA	NA	1.2095	1.13043	NA	NA	NA	1.8206	NA	NA	NA	1.56479	1.5284	NA	NA	NA	0.93027	1.29971	1.09307	2.20791	12	Dormant buds
Potri.002G134400	GT77		0.184467	2.99485	3.00687	3.34012	3.48542	2.97669	2.96292	3.72751	3.69863	3.20756	3.30224	3.21282	3.40304	3.72167	3.98884	3.8501	4.05579	4.04126	3.61527	4.03106	3.74205	2.20206	1.68353	2.57333	4.05579	23	Root-control
Potri.002G139800	GT77		0.475021	1.31179	2.81677	1.83329	2.48561	2.69161	4.58669	1.35527	2.04925	2.32394	3.12246	2.12733	3.44233	2.81537	3.75594	2.22128	3.00067	2.96397	2.79384	3.0844	2.31633	1.08832	1.66645	1.70794	4.58669	23	Mature seeds
Potri.004G235800	GT77		0.147281	4.48086	4.8747	4.71803	4.90311	4.70116	5.09977	4.60762	4.9461	4.54925	4.98928	4.45179	5.39164	4.68756	5.01147	4.62995	5.55231	5.53976	5.01174	5.0036	4.69878	3.93577	4.15722	3.77118	5.55231	23	Root-control
Potri.008G142200	GT77		0.28889	1.0429	1.45754	1.31299	1.32368	1.49276	1.24477	1.67711	1.35553	1.56966	1.49601	1.64425	1.40428	1.74317	1.90906	1.96876	1.36846	1.58459	2.03633	2.00412	2.01814	0.540892	0.906657	0.791905	2.03633	23	Beetle damaged leaf
Potri.008G186800	GT77		0.281631	3.11382	2.56694	3.11155	2.82019	2.95215	3.83096	2.51366	3.24179	3.20756	3.11108	2.91077	2.7913	2.87738	2.63455	2.995	2.87248	3.08738	3.0639	2.98349	2.83725	1.60226	1.88179	1.36864	3.83096	23	Mature seeds
Potri.009G113300	GT77		0.12612	4.69747	4.8327	4.92137	4.88387	4.55048	4.38001	4.67372	4.67709	3.76808	4.35552	3.74879	4.71486	4.50737	4.26203	4.31995	4.86715	4.91258	4.28568	4.17249	4.07421	4.73351	4.33644	5.13256	5.13256	23	Developing xylem
Potri.010G046100	GT77		0.233691	2.99485	3.68613	2.66456	2.85142	2.51083	2.79319	2.68846	2.85977	3.58923	3.37912	3.30835	3.7292	2.81537	2.78527	2.89824	3.70616	3.30377	2.91037	2.69862	2.67398	2.13166	1.96801	1.65251	3.7292	23	Twig
Potri.010G099400	GT77		0.184113	4.07433	3.90478	3.77005	4.06404	3.6561	3.90731	3.8889	3.35545	4.92906	4.05502	4.70803	4.34361	3.88013	4.21621	4.38363	4.19953	4.03011	4.32549	4.57315	4.55418	3.55357	3.53809	3.49251	4.92906	23	Mature leaves
Potri.014G042700	GT77		0.152363	3.41792	3.56855	3.78655	3.46624	3.80847	3.86966	3.80433	4.04929	3.77763	4.30128	3.6215	4.68935	4.11435	4.31267	4.02472	4.58013	4.59055	4.12023	4.23372	4.23656	3.79516	3.78273	4.1849	4.68935	23	Twig
Potri.015G029200	GT77		0.399795	1.71369	2.5267	1.54978	1.45	1.4317	1.87426	1.54931	1.31269	1.75683	1.60744	1.60459	2.8308	1.83799	1.48986	1.30821	2.66554	2.82032	1.67019	1.5552	1.52785	1.09508	1.59039	1.44172	2.8308	23	Twig
Potri.002G166000	GT77	PtRGTX1-A	0.215783	4.13666	3.84068	4.80047	4.45825	3.89123	3.82605	4.31438	4.07377	3.35792	3.62613	3.04005	3.66909	4.24066	3.63361	3.50992	4.31909	4.19115	3.46837	3.52812	3.07046	4.76921	4.85411	5.02061	5.02061	23	Developing xylem
Potri.014G092400	GT77	PtRGTX1-B	0.143417	3.40079	3.39898	3.72792	3.68856	2.73655	2.60896	3.7893	3.29982	3.10218	2.83143	2.92205	3.12699	3.60627	3.16213	3.34138	3.38864	3.32264	3.15285	3.24722	2.90362	3.59944	3.41506	3.42524	3.7893	23	Expanding leaves
Potri.T175600	GT77		0.25133	NA	1.41133	1.1925	1.32368	NA	1.15058	1.35527	1.13043	1.22311	1.31025	1.10642	1.21558	1.23884	1.59708	1.44457	1.17029	1.16957	1.48666	1.44476	1.3102	0.603637	0.712996	0.913077	1.59708	21	Leaf-drought
Potri.015G110600	GT77		0.518026	1.0429	1.1654	1.51694	1.58018	2.0277	2.82485	NA	1.20606	3.95194	1.49601	3.69295	1.21558	1.44267	1.48877	2.57512	NA	NA	2.83391	3.45139	2.08484	NA	0.735143	NA	3.95194	18	Mature leaves
Potri.014G051600	GT77		0.211365	NA	NA	1.54978	1.51889	NA	NA	1.52867	1.62631	NA	NA	NA	1.29389	1.44267	1.22844	1.18369	NA	NA	NA	NA	NA	0.83957	NA	0.957481	1.62631	10	Expanded leaves
Potri.012G037300	GT77		0.508783	NA	NA	1.10698	NA	NA	NA	1.09219	NA	NA	1.46428	NA	NA	NA	NA	NA	2.46051	2.29739	NA	NA	NA	0.896919	3.08322	1.28345	3.08322	8	Developing phloem
Potri.001G158000	GT8		0.38617	3.67112	3.87556	4.61922	3.67619	4.49111	5.55339	2.91581	3.31395	3.45761	5.34717	3.61481	4.40781	2.97443	3.26787	3.08504	3.30606	4.09302	3.80976	3.25333	2.46326	1.55857	1.89015	1.90256	5.55339	23	Mature seeds
Potri.003G076800	GT8		0.39123	3.12797	3.35667	3.72792	3.09619	2.96448	2.89577	4.18189	3.80721	1.60468	1.87781	1.87591	2.27314	3.21287	2.49753	3.37096	2.53649	2.69658	1.98565	2.10667	1.86954	1.64518	1.91904	1.55952	4.18189	23	Expanding leaves
Potri.008G189400	GT8		0.603686	1.57486	1.71235	1.10698	2.46451	5.15973	4.25514	1.56926	4.64321	10.5052	2.36915	9.99592	2.39351	6.57282	5.76662	7.52754	2.08782	1.63568	7.34816	8.88522	8.86427	1.91934	2.51141	1.23014	10.5052	23	Mature leaves
Potri.010G042000	GT8		0.587519	2.66883	1.77152	1.95326	2.05499	2.80798	2.11811	1.69349	4.43365	9.41792	4.66046	8.99575	2.7253	5.00875	3.88062	6.33364	2.78196	2.47815	6.48389	6.95006	6.86277	2.70755	3.80324	2.2897	9.41792	23	Mature leaves
Potri.013G005800	GT8		0.682321	1.97388	1.61422	2.56459	1.80127	2.22986	2.32883	1.15861	1.55036	3.6841	1.8601	2.72835	2.29836	2.76492	7.41489	2.82053	2.13499	5.44766	2.69195	3.57698	3.26871	1.20993	1.20132	0.912704	7.41489	23	Leaf-drought
Potri.013G005900	GT8		0.578712	4.57099	1.79958	4.74951	1.84252	4.1084	3.32037	1.09219	2.02117	5.98812	2.61426	4.88762	2.31074	3.06466	7.53328	3.83764	2.13499	5.75715	4.4362	4.29241	4.08107	1.23182	0.886649	0.792913	7.53328	23	Leaf-drought
Potri.013G049100	GT8		0.110511	4.67908	4.44641	4.75365	4.6552	5.32684	5.0383	4.81944	5.01728	5.34564	4.8942	5.42598	4.69133	4.69653	5.32352	4.91013	4.77114	4.78546	5.2523	5.16204	4.9762	4.10427	4.05077	4.47991	5.42598	23	Mature leaves
Potri.014G040300	GT8	PtGATL1-A	0.391846	2.13033	5.24024	3.72364	4.38521	6.79535	4.27673	3.06186	3.33255	4.44648	4.10562	4.11581	3.36256	4.99429	4.01515	3.84181	3.90664	5.17524	4.76149	4.65117	4.40421	5.04034	5.85568	7.14699	7.14699	23	Developing xylem
Potri.002G132900	GT8	PtGATL1-B	0.454871	1.80933	4.11479	3.72364	4.10118	6.05547	4.11014	1.82635	2.36592	3.11776	3.40228	2.94432	3.60623	3.90852	2.75436	2.8294	3.01493	3.6967	2.91037	2.98349	3.45238	2.71006	4.08823	5.15187	6.05547	23	Expanded female flowers
Potri.010G129400	GT8	PtGATL3-B	0.416693	4.01282	3.45342	4.52282	5.29711	2.10842	3.2547	4.49778	4.52278	1.13165	3.5251	1.41612	3.14529	3.97856	2.32273	3.44499	3.58694	3.07612	1.30999	1.35404	1.52785	4.22254	3.9328	3.62903	5.29711	23	Expanding female flower buds
Potri.002G200200	GT8	PtGATL7-A	0.307153	3.28698	3.95681	4.16194	4.70195	4.30114	3.42972	4.41792	4.55194	2.40985	2.59715	2.19177	3.34706	4.56346	3.20704	3.7157	4.20841	4.96997	2.15924	2.3752	2.39211	2.72127	3.38948	3.66931	4.96997	23	Root -drought
Potri.014G125000	GT8	PtGATL7-B	0.29714	3.78876	4.01146	3.54526	4.26807	2.7799	2.86586	4.03987	4.23899	1.88335	2.81713	2.00987	3.10217	3.97558	4.16478	3.35921	4.14193	4.74552	2.18766	2.73574	2.82011	4.0471	4.52472	4.91842	4.91842	23	Developing xylem
Potri.008G192600	GT8	PtGATL8-A	0.525579	2.17756	3.35667	3.63046	3.81407	3.6634	6.4751	2.3074	2.4901	2.19761	5.44438	3.07046	3.26118	2.53035	3.58914	2.25066	3.23611	4.39519	3.08348	2.67002	2.26286	2.72941	2.7033	2.71849	6.4751	23	Mature seeds
Potri.010G038300	GT8	PtGATL8-B	0.407795	2.08084	2.61859	3.39574	4.99562	4.98207	4.44174	3.39892	3.58461	2.24677	2.66418	1.93186	2.02715	3.19193	3.84719	2.87286	2.99348	3.07046	2.21528	1.90874	1.9089	3.21768	3.07945	3.40705	4.99562	23	Expanding female flower buds
Potri.014G073800	GT8	PtGAUT1-A	0.235232	4.6392	5.87519	5.49962	6.38947	4.51118	4.77974	5.7981	5.48184	4.60859	4.6586	4.57554	4.64511	5.52105	5.41355	5.15263	5.0467	5.36466	4.20823	4.0414	4.12821	4.45259	4.47885	4.62155	6.38947	23	Expanding female flower buds
Potri.002G151400	GT8	PtGAUT1-B	0.218439	4.81156	4.82264	5.33011	5.64894	5.05471	4.38664	5.35212	4.97643	3.20756	4.02317	3.41316	4.35618	4.69653	3.82072	4.20594	4.49834	4.88682	3.37817	3.44082	3.34051	5.03473	4.81115	5.28178	5.64894	23	Expanding female flower buds
Potri.013G146200	GT8	PtGAUT10-A	0.145025	2.86394	2.73893	2.71161	3.02416	2.57979	2.55813	3.28001	2.96793	2.93519	2.63948	2.88791	2.80726	3.07623	2.93243	2.90658	2.78196	2.80639	2.84177	2.72657	2.65446	2.96613	2.82881	2.45958	3.28001	23	Expanding leaves
Potri.019G108900	GT8	PtGAUT10-B	0.162771	2.14631	2.04026	2.09183	2.18742	2.05537	2.01524	2.20539	2.30349	2.32394	2.34789	1.95859	2.27314	2.35693	1.99453	2.1756	2.44923	2.30828	1.96808	2.32413	1.98306	1.26211	1.44968	1.3412	2.44923	23	Root-control
Potri.019G105100	GT8	PtGAUT10-C	0.163408	2.70841	2.56694	2.59547	3.02416	2.35911	2.40563	2.81521	2.77027	2.87121	2.90058	2.84092	2.68212	2.92359	2.53717	2.80259	2.97165	3.08176	2.57081	2.54818	2.3674	1.65153	1.91449	1.89252	3.08176	23	Root -drought
Potri.015G060800	GT8	PtGAUT11-A	0.139717	2.83784	2.86958	3.63961	3.47106	3.69934	3.80622	3.269	3.91699	3.02137	3.37912	3.1947	3.07046	3.48029	3.9141	3.32936	3.93203	3.60479	3.56202	3.56251	3.15331	3.03687	3.22067	3.37923	3.93203	23	Root-control
Potri.012G064500	GT8	PtGAUT11-B	0.0905408	3.68988	3.6461	3.71934	3.81031	3.80847	3.72923	3.48327	3.93199	3.44555	3.51668	3.24835	3.83483	3.46746	3.45488	3.42264	3.67623	3.57791	3.50661	3.31878	3.21863	3.50182	3.76521	3.82956	3.93199	23	Expanded leaves
Potri.001G416800	GT8	PtGAUT12-A	0.624023	1.83163	5.73909	2.09183	3.59075	9.01676	4.99149	2.13126	2.48102	1.22311	2.05176	1.2107	3.71343	5.40144	3.74749	2.44893	3.9212	5.72084	1.48666	2.32413	3.937	3.44266	4.69044	6.40526	9.01676	23	Expanded female flowers
Potri.011G132600	GT8	PtGAUT12-B	0.59992	1.43932	3.313	1.31299	2.11607	2.18301	1.73527	1.15861	1.20606	2.11001	1.78511	2.19177	1.65018	3.1599	2.15952	1.88833	2.00346	3.05331	1.6152	1.86739	2.17751	2.41757	3.82831	5.26848	5.26848	23	Developing xylem
Potri.004G124500	GT8	PtGAUT13-A	0.105979	4.79245	4.28292	4.88974	5.07329	5.09764	4.90684	4.3503	4.38905	4.99506	4.58571	5.00516	4.62661	4.24559	4.18772	4.47941	4.16647	4.07417	4.90259	4.76693	4.6119	4.13602	4.03743	4.7574	5.09764	23	Expanded female flowers
Potri.017G090800	GT8	PtGAUT13-B	0.216315	4.59818	4.27922	4.91399	5.05621	5.01885	5.63993	4.37043	4.31828	5.11119	5.53543	5.48822	4.16905	4.92431	4.57258	5.50933	4.68517	4.68342	6.18548	5.50508	5.31632	4.38282	4.2346	4.33165	6.18548	23	Beetle damaged leaf
Potri.014G142000	GT8	PtGAUT15	0.155759	4.03847	4.56914	4.20824	4.69995	3.9752	4.33275	3.66283	3.5378	4.38909	4.44301	4.26242	4.77392	4.06774	4.14138	4.39491	4.78104	4.99995	4.43862	4.25159	4.29663	3.91898	3.89863	3.78317	4.99995	23	Root -drought
Potri.004G206000	GT8	PtGAUT3	0.0910662	3.92114	4.42656	4.12378	4.58531	4.72879	4.6998	3.70361	3.97894	4.46997	4.43647	4.24544	4.68539	4.15161	4.65619	4.30207	4.47162	4.64591	3.9736	4.40562	4.12821	4.079	4.08648	4.38281	4.72879	23	Expanded female flowers
Potri.016G001700	GT8	PtGAUT4-A	0.163598	5.51815	5.99507	6.2229	6.67904	5.67357	6.88099	6.55199	6.4457	5.18015	6.09125	4.78025	5.88365	6.38559	5.64909	5.87508	6.39278	6.54552	4.57667	4.9966	4.77228	5.68927	5.35391	5.35758	6.88099	23	Mature seeds
Potri.002G044200	GT8	PtGAUT5-A	0.321575	2.4122	2.54026	2.53289	2.49601	2.10842	2.68136	2.05108	1.69408	2.05347	2.51688	2.00987	2.88404	2.07156	2.41683	1.88833	3.21802	3.06477	2.25534	1.98585	2.20671	1.47677	1.31538	1.36808	3.21802	23	Root-control
Potri.005G218900	GT8	PtGAUT5-B	0.234082	4.66513	4.39625	5.03286	5.04995	6.0225	5.85919	3.63496	4.25093	5.24256	4.74388	5.00767	4.77392	4.23325	4.1192	4.0643	4.29708	5.17149	4.18818	4.06186	3.95958	4.46851	4.77499	5.48463	6.0225	23	Expanded female flowers
Potri.006G114300	GT8	PtGAUT7-A	0.139569	4.24111	4.33717	4.45812	4.81903	3.64876	3.75537	4.62025	4.30231	4.12561	3.92618	3.77291	4.05598	4.31043	3.70325	4.12675	4.29153	4.4544	3.75973	3.85427	3.73331	4.54739	4.54066	4.65617	4.81903	23	Expanding female flower buds
Potri.016G144000	GT8	PtGAUT7-B	0.222385	2.75617	2.76167	3.10479	3.34511	2.9016	2.82485	3.0401	2.7915	2.38195	2.46975	2.00987	2.43805	2.98683	2.53183	2.47292	3.00067	3.02422	2.22881	2.49341	2.31633	3.06647	3.00068	3.50416	3.50416	23	Developing xylem
Potri.T138200	GT8	PtGAUT7-C	0.249962	2.4963	2.68022	2.97673	3.54595	2.69161	2.68136	3.05753	2.78446	2.03386	2.57978	2.05854	2.43805	2.87738	2.51461	2.42444	2.91155	3.04175	2.22881	2.44761	2.05203	2.99708	3.04419	3.4932	3.54595	23	Expanding female flower buds
Potri.002G246500	GT8	PtGAUT8	0.252252	5.55128	6.04014	6.61529	7.1328	5.79084	5.58377	5.9098	6.14409	3.57276	5.16892	3.85981	5.41688	5.95717	5.2562	5.1056	5.46688	5.47328	4.22519	4.67113	4.30834	5.84233	5.51563	5.86251	7.1328	23	Expanding female flower buds
Potri.004G111000	GT8	PtGAUT9-A	0.336938	3.68988	2.96911	4.46827	3.98003	3.35429	3.46216	3.8412	2.95568	2.12816	2.97253	2.00987	2.62812	3.58278	2.54449	2.82053	3.02904	3.32732	2.35517	2.63078	2.14751	3.74134	4.19481	4.71868	4.71868	23	Developing xylem
Potri.017G106800	GT8	PtGAUT9-B	0.196367	4.18003	3.63445	4.66399	4.76456	3.6561	4.06107	4.09152	3.91699	2.64574	3.65314	2.72835	3.66088	4.20318	3.91465	3.49398	4.34076	4.26644	3.08994	3.42482	2.9197	4.73994	4.23131	4.72016	4.76456	23	Expanding female flower buds
Potri.007G107200	GT8	PtGUX1-A	0.666236	2.1141	3.13956	2.33457	3.07046	8.1577	4.14193	2.37797	2.76311	1.22311	1.97689	1.2107	2.20715	4.50532	2.62395	2.07763	2.11952	3.6752	1.1675	1.48422	1.82843	2.65275	4.67477	6.53157	8.1577	23	Expanded female flowers
Potri.014G029900	GT8	PtGUX2	0.534718	1.43932	4.49487	1.98988	4.58748	6.84646	4.40958	1.91608	2.44396	1.22311	2.10761	1.2107	3.51763	4.20571	3.30559	2.11136	5.22081	5.46206	1.36196	1.88832	2.83725	3.75221	4.29377	6.30246	6.84646	23	Expanded female flowers
Potri.005G187900	GT8	PtGUX3	0.132829	3.99795	4.10228	4.45302	4.82638	4.52308	4.90684	4.20079	4.60109	3.6269	4.62454	3.58776	4.62039	4.4511	4.66404	4.18655	4.65963	4.62586	3.79073	4.37341	4.24878	3.96439	3.62503	3.85789	4.90684	23	Mature seeds
Potri.008G116900	GT8	PtGATL3-A	0.525946	2.56392	2.63116	3.23994	2.53672	1.64479	1.76513	3.18529	2.96182	1.13165	2.05176	1.2107	2.35883	2.75754	1.82194	2.29327	3.13667	3.21026	1.24821	1.48422	NA	5.28239	4.66014	4.69289	5.28239	22	Cambium
Potri.002G191600	GT8		0.490187	NA	1.30497	1.44499	1.27103	1.27923	1.24477	1.2095	1.31269	2.35333	NA	2.3467	1.29389	1.53265	2.95145	1.64489	1.31551	1.72668	1.36196	2.28415	2.11664	0.924621	1.07181	1.05375	2.95145	21	Leaf-drought
Potri.007G031700	GT8	PtGATL2-A	0.559413	1.26069	2.59304	4.09775	3.56404	3.03608	3.80121	2.79408	3.32792	NA	3.19946	NA	1.88252	3.91164	1.90318	2.09464	3.19969	4.33791	1.36196	1.52087	1.64121	5.06746	5.31207	6.79859	6.79859	21	Developing xylem
Potri.006G001100	GT8	PtGAUT4-B	0.435041	1.26069	1.45754	2.85112	2.31672	2.69161	2.77162	1.25234	1.20606	NA	1.46428	NA	1.48863	2.05772	1.57422	1.48293	3.64563	3.72486	1.76807	1.44476	1.21274	3.73224	2.98205	3.5176	3.73224	21	Cambium
Potri.005G061600	GT8	PtGUX1-B	0.627774	2.13033	3.82035	2.07558	3.43696	8.10622	4.48556	2.15971	2.50804	1.13165	1.43043	NA	2.05974	4.42319	2.30766	1.9878	3.50127	5.15637	NA	1.61834	1.78535	2.89896	4.84528	6.58435	8.10622	21	Expanded female flowers
Potri.014G116800	GT8		0.609388	NA	1.57835	1.1925	1.12667	NA	1.52246	1.41151	1.73577	5.0887	2.44051	3.83716	1.35384	2.18803	3.22331	2.65913	NA	1.55723	1.81237	3.90818	3.79339	0.695958	1.08966	0.640415	5.0887	20	Mature leaves
Potri.008G101000	GT8		0.634558	1.20252	NA	1.10698	1.36996	3.0591	4.86965	1.09219	NA	2.03386	1.12294	1.71762	1.65018	1.3328	5.47738	2.69904	1.17029	NA	3.24762	4.21259	2.9197	0.556064	0.666896	NA	5.47738	19	Leaf-drought
Potri.005G006800	GT8		0.576332	NA	1.06621	1.36136	1.58018	1.27923	1.8994	NA	NA	1.13165	1.12294	1.10642	1.40428	1.88995	3.12212	NA	1.70872	3.29423	NA	1.29976	NA	1.13687	0.746005	0.475474	3.29423	17	Root -drought
Potri.005G128000	GT8	PtGATL2-B	0.407507	NA	1.68103	2.26882	2.24108	1.17077	1.15058	1.38429	1.69408	NA	1.20067	NA	1.21558	1.67999	1.46131	1.75149	NA	1.16957	NA	1.15089	NA	0.822801	0.943812	0.79017	2.26882	17	Dormant female flower bud
Potri.005G033500	GT8	PtGUX4-A	0.497508	NA	1.41133	1.1925	1.68718	2.31772	3.52481	1.09219	NA	NA	1.46428	NA	2.0436	2.1633	NA	1.09528	2.87248	3.15293	NA	NA	NA	1.03222	2.26282	1.00878	3.52481	15	Mature seeds
Potri.010G150400	GT8		0.67156	NA	NA	1.1925	NA	2.45628	3.76054	NA	NA	1.35191	1.26018	1.10642	1.35384	1.23884	4.95056	1.44457	NA	NA	1.81237	2.3876	1.3102	NA	0.462227	NA	4.95056	14	Leaf-drought
Potri.008G010000	GT8	PtGAUT9-C	0.225736	NA	NA	NA	1.12667	NA	NA	NA	NA	1.29309	NA	1.29041	1.21558	1.1794	1.37176	1.44457	1.17029	NA	1.6433	1.70259	1.58671	NA	1.17899	NA	1.70259	12	Mechanically damaged leaf
Potri.T155800	GT8		0.363784	1.13333	NA	1.10698	1.27103	NA	1.15058	NA	NA	NA	NA	NA	NA	1.23884	1.82229	1.09528	NA	1.78766	NA	1.15089	NA	0.499711	NA	NA	1.82229	10	Leaf-drought
Potri.010G242300	GT8	PtGATL4-B	0.287789	1.13333	1.06621	NA	1.12667	1.17077	NA	1.09219	NA	NA	NA	NA	NA	1.10177	NA	NA	NA	NA	NA	NA	NA	0.296735	0.355839	0.497947	1.17077	9	Expanded female flowers
Potri.008G018100	GT8	PtGATL4-A	0.33928	1.0429	NA	1.1925	NA	NA	NA	1.2095	1.35553	NA	NA	NA	NA	NA	NA	NA	NA	NA	NA	NA	NA	0.496155	1.17783	1.63317	1.63317	7	Developing xylem
Potri.019G021900	GT8	PtGAUT-R	0.463754	1.0429	NA	NA	1.12667	NA	NA	NA	1.13043	NA	NA	NA	NA	1.23884	NA	NA	NA	NA	NA	NA	NA	1.90885	2.25521	0.808412	2.25521	7	Developing phloem
Potri.013G022900	GT8	PtGUX4-B	0.462276	NA	NA	NA	NA	NA	NA	NA	NA	NA	NA	NA	NA	NA	NA	NA	1.56479	1.34968	NA	NA	NA	NA	0.333175	NA	1.56479	3	Root-control
Potri.001G252000	GT90		0.297781	3.14891	3.26787	3.55983	3.92225	2.84896	3.26216	4.36375	3.51781	2.56426	3.12246	2.38226	3.17524	4.06774	2.99672	3.50463	2.94945	3.17407	2.09979	2.83237	2.67398	4.6039	3.74961	3.94064	4.6039	23	Cambium
Potri.003G125000	GT90		0.310826	3.95237	3.80491	4.28218	3.44189	3.86629	3.55508	4.59203	5.50377	3.66873	4.43428	3.54614	5.78753	4.86194	4.81747	4.50823	5.44595	5.01401	4.10807	4.47552	4.47858	1.67792	2.30305	1.41111	5.78753	23	Twig
Potri.014G081600	GT90		0.415109	1.35786	1.95133	1.48214	2.10116	2.629	2.86586	2.01917	3.87722	5.34248	3.56641	5.22556	2.62812	3.25879	4.84413	4.6559	3.08397	2.8477	4.81071	5.14	4.78904	1.88754	2.48458	1.23873	5.34248	23	Mature leaves
Potri.015G144400	GT90		0.165808	4.25052	5.64111	5.367	5.83299	5.83582	6.28849	5.24245	6.41922	5.90066	6.04289	5.81387	6.03471	5.59752	5.87891	5.57239	6.41193	6.65148	6.00207	6.11152	5.70782	4.2372	4.23558	3.64485	6.65148	23	Root -drought
Potri.002G157800	GT90		0.531729	1.31179	1.5004	2.18414	3.55049	1.93937	1.8994	4.28461	4.69286	1.78379	1.46428	1.60459	1.55943	3.96363	3.70413	3.39417	1.25254	NA	1.55468	1.98585	1.86954	NA	0.946263	NA	4.69286	20	Expanded leaves
Potri.002G157900	GT90		0.183826	NA	NA	NA	1.12667	NA	NA	NA	NA	NA	NA	NA	NA	NA	NA	NA	1.17029	NA	NA	NA	NA	NA	NA	0.783654	1.17029	3	Root-control
Potri.003G156600	GT92	PtGALS2-A	0.32604	2.53059	2.9498	3.51564	3.83269	2.92712	3.59055	3.44499	3.92901	3.29166	3.36504	3.20379	2.8539	3.63699	5.26129	3.18955	3.6719	4.35578	3.66652	3.52314	3.02701	4.5455	5.29217	4.15518	5.29217	23	Developing phloem
Potri.001G074600	GT92	PtGALS2-B	0.329132	3.50049	4.654	4.85739	6.07361	3.04764	3.82111	5.07879	5.92016	2.66804	3.72751	2.30998	4.47384	5.36823	5.88125	4.66986	5.49353	6.36271	2.42436	2.9684	2.59399	5.17416	4.93627	4.2652	6.36271	23	Root -drought
Potri.005G258900	GT92	PtGALS1	0.435491	3.18983	3.41279	5.32595	4.73556	1.36211	1.63746	5.10491	4.31601	1.13165	1.63235	NA	1.79874	3.77423	1.99895	2.77519	3.46644	3.27495	NA	1.23522	1.3919	5.41746	4.41007	5.18971	5.41746	21	Cambium
Potri.001G028100	GT95		0.277543	4.66747	3.79973	4.69018	4.72576	4.69767	4.6838	3.84846	4.55961	2.83314	3.25697	2.64722	3.26671	4.468	3.91268	3.3768	4.4394	4.80826	2.81804	2.9684	3.09865	3.14417	5.40225	5.15258	5.40225	23	Developing phloem
Potri.001G275600	GT95		0.269871	2.44899	3.0968	3.43336	4.17844	3.85364	3.78103	3.08749	4.17521	2.85232	3.2048	2.8289	3.16334	3.53044	4.57766	3.5361	3.33415	3.29901	3.55749	3.79408	3.40872	2.45667	3.06491	3.44422	4.57766	23	Leaf-drought
Potri.003G195600	GT95		0.260651	1.80933	1.68103	2.44385	1.88177	1.68847	1.37738	2.35496	1.91528	1.95098	1.92877	1.5625	1.55943	2.11193	2.18334	2.00646	1.56479	1.43022	1.79055	1.92867	2.11664	1.48436	1.67715	1.74689	2.44385	23	Dormant female flower bud
Potri.006G258800	GT95		0.126468	5.20869	5.57836	5.88001	5.7303	6.23526	5.82206	5.05528	6.22367	5.02103	5.60762	5.03248	6.10948	5.25529	5.63775	5.2141	5.55231	5.23761	5.32168	5.90062	5.5103	4.84082	4.78148	5.30642	6.23526	23	Expanded female flowers
Potri.009G070000	GT95		0.251738	2.5418	2.95949	3.61198	3.07046	2.88864	2.46346	3.59206	3.849	2.91723	3.49542	3.33326	3.46155	3.51393	4.40157	3.57192	3.74371	3.61237	3.37298	3.95279	3.80177	2.88531	2.72396	3.09454	4.40157	23	Leaf-drought
Potri.018G023100	GT95		0.166541	3.35996	3.69175	4.02012	4.50264	3.23998	3.22445	4.12955	4.26983	3.44555	3.5251	3.21282	4.06525	4.21579	3.85516	3.75164	4.15118	3.96131	3.00331	3.57698	3.34051	4.17404	3.88461	4.46202	4.50264	23	Expanding female flower buds
Potri.001G336400	GT96-GT96		0.0760625	4.13666	4.19939	4.46321	4.34979	4.14499	4.48556	4.04197	4.57104	4.38909	4.29646	4.43694	4.40781	4.38807	4.38774	4.2687	4.10111	3.97592	4.26671	4.55654	4.3599	3.69776	3.80648	3.75311	4.57104	23	Expanded leaves
Potri.006G196400	PL1		0.158947	NA	NA	1.48214	1.60864	1.49276	1.15058	1.09219	1.49352	NA	1.12294	NA	1.21558	1.58564	1.24752	NA	1.41501	1.58459	NA	NA	NA	NA	NA	NA	1.60864	12	Expanding female flower buds
Potri.015G087800	PL1_1	PtPL1-18	0.397215	6.55997	5.34573	8.5317	8.71503	6.12829	5.63165	5.32163	7.39198	1.88335	3.83542	1.93186	3.96971	7.5892	4.67931	6.39348	7.36326	7.71367	1.89395	2.3752	2.46326	6.57306	5.86834	6.12828	8.71503	23	Expanding female flower buds
Potri.001G339500	PL1_1	PtPL1-19	0.437239	1.54355	4.42989	2.792	1.80127	1.8752	2.3602	1.46163	1.64968	1.80985	3.28732	1.78462	3.63593	4.34978	1.95609	1.64489	4.60935	4.73365	1.72087	1.7285	1.52785	4.69835	4.81653	4.23172	4.81653	23	Developing phloem
Potri.011G093400	PL1_1	PtPL1-20	0.381862	2.95534	4.26062	3.74493	3.70488	2.0277	2.01524	3.59206	5.37659	4.08416	3.21011	3.71182	3.21029	5.25287	3.66536	4.99745	2.37899	2.47815	3.5889	4.10847	4.3486	1.9558	2.09715	1.72749	5.37659	23	Expanded leaves
Potri.010G229000	PL1_1	PtPL1-21	0.456112	6.90039	5.11614	6.21843	5.80915	4.11368	3.40988	5.84109	5.71677	1.6379	2.83143	1.64425	3.91937	4.75783	1.95091	3.32936	4.05579	3.56231	1.58573	1.98585	1.69212	5.05542	4.26806	4.06537	6.90039	23	Dormant buds
Potri.001G052300	PL1_1	PtPL1-26	0.472338	3.40079	4.07266	6.14884	8.33041	3.86629	5.3461	6.35192	7.08403	1.56966	2.76574	1.68183	3.27771	7.42378	3.91812	6.42112	4.57786	4.51916	1.36196	1.67567	1.78535	6.95413	6.34202	6.15944	8.33041	23	Expanding female flower buds
Potri.003G175900	PL1_1	PtPL1-27	0.388036	4.92698	5.5991	6.14256	6.6556	2.97669	3.59055	6.84492	6.08717	1.66955	2.55324	1.95859	3.60623	6.06874	2.96309	3.3768	5.94239	5.9634	1.6433	1.80109	1.69212	7.08644	6.39697	6.94718	7.08644	23	Cambium
Potri.008G032700	PL1_1	PtPL1-9	0.48306	2.30791	2.71578	2.62557	4.57441	3.6561	3.22445	1.58855	2.12879	1.13165	2.06603	NA	2.42709	3.52633	1.80677	1.70011	4.74305	3.98751	1.40764	1.82381	1.21274	4.0871	5.26815	5.34368	5.34368	22	Developing xylem
Potri.010G051800	PL1_1	PtPL1-16	0.579191	1.13333	NA	2.91547	1.66201	1.17077	1.15058	1.32403	1.57676	1.29309	1.31025	1.10642	1.21558	1.80142	1.55049	1.40324	1.17029	NA	1.1675	1.44476	1.3102	0.708352	0.480731	0.557278	2.91547	21	Dormant female flower bud
Potri.012G091500	PL1_1	PtPL1-17	0.56653	4.36747	4.21108	2.44385	3.62985	1.8752	1.9707	1.72515	2.57715	NA	2.08009	NA	3.2388	4.60985	1.72622	2.15992	6.43208	6.67195	1.1675	1.15089	1.08499	3.91889	3.49422	3.97785	6.67195	21	Root -drought
Potri.006G122000	PL1_1	PtPL1-3	0.456399	5.84635	4.22651	4.22634	2.2011	1.49276	1.47851	6.01821	3.4262	1.22311	1.96114	NA	3.0247	4.67671	1.99418	2.63866	5.20476	5.06485	1.1675	1.44476	NA	6.18986	5.12514	4.85473	6.18986	21	Cambium
Potri.008G182200	PL1_1	PtPL1-15	0.498948	4.58093	3.34948	6.68447	5.07637	2.45628	2.53186	4.12955	5.64862	NA	1.20067	NA	1.90208	6.15618	2.11699	4.9845	1.78208	1.89629	1.1675	NA	1.08499	4.95091	5.15511	3.4656	6.68447	20	Dormant female flower bud
Potri.002G238800	PL1_1	PtPL1-4	0.502819	3.71298	4.41317	6.37798	4.43914	2.08226	2.13743	4.88359	3.42188	NA	1.84201	1.10642	3.38295	3.78109	2.47225	1.70011	4.75717	4.39303	NA	NA	1.08499	3.85892	3.15128	3.62854	6.37798	20	Dormant female flower bud
Potri.014G178100	PL1_1	PtPL1-25	0.560689	1.20252	1.36092	3.14483	1.45	1.17077	1.43057	2.07176	1.83065	NA	NA	1.10642	1.40428	2.82942	1.36712	1.48293	2.02097	2.06424	NA	1.15089	NA	3.23253	3.69378	4.30151	4.30151	19	Developing xylem
Potri.001G367800	PL1_1	PtPL1-12	0.751497	NA	1.54053	1.66632	1.48556	NA	1.15058	2.72844	6.0612	1.13165	NA	1.10642	1.86244	3.05298	1.71414	3.12784	NA	1.2443	1.1675	1.15089	NA	0.83957	0.0207477	0.615968	6.0612	18	Expanded leaves
Potri.004G124100	PL1_1	PtPL1-22	0.207051	1.0429	NA	1.1925	1.48556	NA	1.37738	1.09219	1.35553	NA	NA	NA	1.21558	1.37246	NA	NA	NA	1.16957	NA	NA	NA	NA	NA	0.783654	1.48556	10	Expanding female flower buds
Potri.008G148800	PL1_1	PtPL1-24	0.247963	NA	NA	1.44499	1.55034	NA	1.24477	1.09219	1.20606	NA	NA	NA	1.40428	NA	1.20937	NA	NA	1.16957	NA	NA	NA	0.556064	NA	NA	1.55034	9	Expanding female flower buds
Potri.012G091300	PL1_1	PtPL1-30	0.330103	1.40011	NA	NA	NA	NA	NA	NA	1.13043	NA	NA	NA	1.21558	1.10177	NA	NA	1.36846	1.46529	NA	NA	NA	0.649823	0.470124	0.516441	1.46529	9	Root -drought
Potri.005G064500	PL1_1	PtPL1-8	0.296758	NA	1.06621	1.10698	NA	1.27923	NA	NA	NA	NA	1.12294	NA	NA	1.10177	NA	NA	NA	NA	NA	NA	NA	0.383795	NA	0.615968	1.27923	7	Expanded female flowers
Potri.001G007400	PL1_1	PtPL1-10	0.370134	NA	NA	1.10698	NA	1.17077	NA	NA	NA	NA	NA	NA	NA	NA	NA	NA	NA	NA	NA	NA	NA	1.73098	0.90534	1.17804	1.73098	5	Cambium
Potri.017G078400	PL1_1	PtPL1-28	0.176772	NA	NA	1.10698	1.4117	NA	NA	NA	NA	NA	NA	NA	1.29389	NA	NA	NA	NA	NA	NA	NA	NA	NA	1.54374	NA	1.54374	4	Developing phloem
Potri.004G007300	PL1_1	PtPL1-13	0.232531	NA	NA	NA	NA	NA	1.15058	NA	NA	NA	NA	NA	NA	NA	NA	NA	NA	NA	NA	1.15089	NA	NA	NA	0.615968	1.15089	3	Mechanically damaged leaf
Potri.003G218200	PL1_1	PtPL1-1	0.631663	NA	NA	NA	1.77981	NA	NA	NA	NA	NA	NA	NA	NA	NA	NA	NA	NA	NA	NA	NA	NA	NA	NA	0.65557	1.77981	2	Expanding female flower buds
Potri.015G064700	PL1_1	PtPL1-23	0.421618	NA	NA	NA	1.27103	NA	NA	NA	NA	NA	NA	NA	NA	NA	NA	NA	NA	NA	NA	NA	NA	NA	0.735143	NA	1.27103	2	Expanding female flower buds
Potri.016G080600	PL1_12	PtPL1-11	0.179661	4.07433	4.91314	4.20215	4.6469	4.15014	4.1845	3.72487	4.06294	3.8563	4.5089	3.57402	5.10698	3.83149	3.82656	3.76927	5.05975	5.08762	3.8248	3.6334	3.49469	4.60528	4.76285	4.3741	5.10698	23	Twig
[truncated: 129 more rows]

## Sheet: Tab S10-exp_AspWood
Table S10. CAZymes expressed in developing secondary xylem and phloem of aspen and their classification to expression clusters according to the AspWood (http://aspwood.popgenie.org/aspwood-v3.0/) database (Sundell et al., 2017), and to specific tissue with max. expression within the wood developmental series as shown in Figure 1. The attributes defining metabolic activity of the genes are based o…
[truncated: 1,190 more rows]

[truncated: 7 more sheets: Tab S11- nr of genes in Asp, Tab S12-cell wall , Tab S13-nr genes by metabolites, Tab S14-CAZy based_network@5, Tab S15-CAZy_based PW Nbors, Tab S16-CAZy_based SW Nbors, Tab S17-SW assoc prot_ Nbors@5]
